# Supplementary material for: Cftr deletion in mouse epithelial and immune cells differentially influence the intestinal microbiota
Source: Commun Biol. 2022 Oct 26;5:1130. doi: 10.1038/s42003-022-04101-5 (PMC9605958; doi:10.1038/s42003-022-04101-5)
Supplement: Supplementary file 4 — Supplementary Data 2 [file 42003_2022_4101_MOESM4_ESM.csv]

## Sheet: Sheet1
id	Genotype	Cage	Mouse	Type	Genotype_Cage	Genotype_Type	Cage_Type	observed_otus
#q2:types	categorical	categorical	categorical	categorical	categorical	categorical	categorical	numeric
WANCA1AF249F07	EEE	CA1	AF249	Fecal	AF_CA1	AF_Fecal	CA1_Fecal	65
WANCA1AF249LI09	EEE	CA1	AF249	Large	AF_CA1	AF_Large	CA1_Large	76
WANCA1AF249SI08	EEE	CA1	AF249	Small	AF_CA1	AF_Small	CA1_Small	61
WANCA1AF251F13	AAA	CA1	AF251	Fecal	CFC_CA1	CFC_Fecal	CA1_Fecal	58
WANCA1AF251LI15	AAA	CA1	AF251	Large	CFC_CA1	CFC_Large	CA1_Large	67
WANCA1AF251SI14	AAA	CA1	AF251	Small	CFC_CA1	CFC_Small	CA1_Small	62
WANCA1CF353F01	DDD	CA1	CF353	Fecal	CF_CA1	CF_Fecal	CA1_Fecal	60
WANCA1CF353LI03	DDD	CA1	CF353	Large	CF_CA1	CF_Large	CA1_Large	72
WANCA1CF353SI02	DDD	CA1	CF353	Small	CF_CA1	CF_Small	CA1_Small	63
WANCA1DF135F10	BBB	CA1	DF135	Fecal	DF_CA1	DF_Fecal	CA1_Fecal	49
WANCA1DF135LI12	BBB	CA1	DF135	Large	DF_CA1	DF_Large	CA1_Large	38
WANCA1DF135SI11	BBB	CA1	DF135	Small	DF_CA1	DF_Small	CA1_Small	59
WANCA1MF244F04	CCC	CA1	MF244	Fecal	MF_CA1	MF_Fecal	CA1_Fecal	58
WANCA1MF244LI06	CCC	CA1	MF244	Large	MF_CA1	MF_Large	CA1_Large	50
WANCA1MF244SI05	CCC	CA1	MF244	Small	MF_CA1	MF_Small	CA1_Small	48
WANCA2AF250F22	EEE	CA2	AF250	Fecal	AF_CA2	AF_Fecal	CA2_Fecal	54
WANCA2AF250LI24	EEE	CA2	AF250	Large	AF_CA2	AF_Large	CA2_Large	65
WANCA2AF250SI23	EEE	CA2	AF250	Small	AF_CA2	AF_Small	CA2_Small	70
WANCA2AF252F28	AAA	CA2	AF252	Fecal	CFC_CA2	CFC_Fecal	CA2_Fecal	76
WANCA2AF252LI30	AAA	CA2	AF252	Large	CFC_CA2	CFC_Large	CA2_Large	79
WANCA2AF252SI29	AAA	CA2	AF252	Small	CFC_CA2	CFC_Small	CA2_Small	74
WANCA2CF355F16	DDD	CA2	CF355	Fecal	CF_CA2	CF_Fecal	CA2_Fecal	63
WANCA2CF355LI18	DDD	CA2	CF355	Large	CF_CA2	CF_Large	CA2_Large	58
WANCA2CF355SI17	DDD	CA2	CF355	Small	CF_CA2	CF_Small	CA2_Small	76
WANCA2DF138F25	BBB	CA2	DF138	Fecal	DF_CA2	DF_Fecal	CA2_Fecal	43
WANCA2DF138LI27	BBB	CA2	DF138	Large	DF_CA2	DF_Large	CA2_Large	47
WANCA2DF138SI26	BBB	CA2	DF138	Small	DF_CA2	DF_Small	CA2_Small	51
WANCA2MF246F19	CCC	CA2	MF246	Fecal	MF_CA2	MF_Fecal	CA2_Fecal	62
WANCA2MF246LI21	CCC	CA2	MF246	Large	MF_CA2	MF_Large	CA2_Large	60
WANCA2MF246SI20	CCC	CA2	MF246	Small	MF_CA2	MF_Small	CA2_Small	66
WANCA3AF253F37	EEE	CA3	AF253	Fecal	AF_CA3	AF_Fecal	CA3_Fecal	85
WANCA3AF253LI39	EEE	CA3	AF253	Large	AF_CA3	AF_Large	CA3_Large	84
WANCA3AF253SI38	EEE	CA3	AF253	Small	AF_CA3	AF_Small	CA3_Small	93
WANCA3CF357F31	DDD	CA3	CF357	Fecal	CF_CA3	CF_Fecal	CA3_Fecal	67
WANCA3CF357LI33	DDD	CA3	CF357	Large	CF_CA3	CF_Large	CA3_Large	76
WANCA3CF357SI32	DDD	CA3	CF357	Small	CF_CA3	CF_Small	CA3_Small	58
WANCA3DF111F40	BBB	CA3	DF111	Fecal	DF_CA3	DF_Fecal	CA3_Fecal	41
WANCA3DF111LI42	BBB	CA3	DF111	Large	DF_CA3	DF_Large	CA3_Large	58
WANCA3DF111SI41	BBB	CA3	DF111	Small	DF_CA3	DF_Small	CA3_Small	46
WANCA3MF253F43	AAA	CA3	MF253	Fecal	CFC_CA3	CFC_Fecal	CA3_Fecal	76
WANCA3MF253LI45	AAA	CA3	MF253	Large	CFC_CA3	CFC_Large	CA3_Large	81
WANCA3MF253SI44	AAA	CA3	MF253	Small	CFC_CA3	CFC_Small	CA3_Small	101
WANCA3MF254F34	CCC	CA3	MF254	Fecal	MF_CA3	MF_Fecal	CA3_Fecal	68
WANCA3MF254LI36	CCC	CA3	MF254	Large	MF_CA3	MF_Large	CA3_Large	78
WANCA3MF254SI35	CCC	CA3	MF254	Small	MF_CA3	MF_Small	CA3_Small	95
WANCA4AF271F52	EEE	CA4	AF271	Fecal	AF_CA4	AF_Fecal	CA4_Fecal	70
WANCA4AF271LI54	EEE	CA4	AF271	Large	AF_CA4	AF_Large	CA4_Large	70
WANCA4AF271SI53	EEE	CA4	AF271	Small	AF_CA4	AF_Small	CA4_Small	87
WANCA4AF275F58	AAA	CA4	AF275	Fecal	CFC_CA4	CFC_Fecal	CA4_Fecal	64
WANCA4AF275LI60	AAA	CA4	AF275	Large	CFC_CA4	CFC_Large	CA4_Large	69
WANCA4AF275SI59	AAA	CA4	AF275	Small	CFC_CA4	CFC_Small	CA4_Small	93
WANCA4CF372F46	DDD	CA4	CF372	Fecal	CF_CA4	CF_Fecal	CA4_Fecal	77
WANCA4CF372LI48	DDD	CA4	CF372	Large	CF_CA4	CF_Large	CA4_Large	71
WANCA4CF372SI47	DDD	CA4	CF372	Small	CF_CA4	CF_Small	CA4_Small	69
WANCA4DF144F55	BBB	CA4	DF144	Fecal	DF_CA4	DF_Fecal	CA4_Fecal	50
WANCA4DF144LI57	BBB	CA4	DF144	Large	DF_CA4	DF_Large	CA4_Large	50
WANCA4DF144SI56	BBB	CA4	DF144	Small	DF_CA4	DF_Small	CA4_Small	47
WANCA4MF229F49	CCC	CA4	MF229	Fecal	MF_CA4	MF_Fecal	CA4_Fecal	65
WANCA4MF229LI51	CCC	CA4	MF229	Large	MF_CA4	MF_Large	CA4_Large	74
WANCA4MF229SI50	CCC	CA4	MF229	Small	MF_CA4	MF_Small	CA4_Small	74
