# Supplementary material for: Cftr deletion in mouse epithelial and immune cells differentially influence the intestinal microbiota
Source: Commun Biol. 2022 Oct 26;5:1130. doi: 10.1038/s42003-022-04101-5 (PMC9605958; doi:10.1038/s42003-022-04101-5)
Supplement: Supplementary file 6 — Supplementary Data 4 [file 42003_2022_4101_MOESM6_ESM.csv]

## Sheet: Sheet1
id	Genotype	Cage	Mouse	Type	Genotype_Cage	Genotype_Type	Cage_Type	faith_pd
#q2:types	categorical	categorical	categorical	categorical	categorical	categorical	categorical	numeric
WANCA1AF249F07	EEE	CA1	AF249	Fecal	AF_CA1	AF_Fecal	CA1_Fecal	8.96894
WANCA1AF249LI09	EEE	CA1	AF249	Large	AF_CA1	AF_Large	CA1_Large	11.4732
WANCA1AF249SI08	EEE	CA1	AF249	Small	AF_CA1	AF_Small	CA1_Small	8.03937
WANCA1AF251F13	AAA	CA1	AF251	Fecal	CFC_CA1	CFC_Fecal	CA1_Fecal	10.6792
WANCA1AF251LI15	AAA	CA1	AF251	Large	CFC_CA1	CFC_Large	CA1_Large	8.73019
WANCA1AF251SI14	AAA	CA1	AF251	Small	CFC_CA1	CFC_Small	CA1_Small	8.24788
WANCA1CF353F01	DDD	CA1	CF353	Fecal	CF_CA1	CF_Fecal	CA1_Fecal	8.16296
WANCA1CF353LI03	DDD	CA1	CF353	Large	CF_CA1	CF_Large	CA1_Large	11.9508
WANCA1CF353SI02	DDD	CA1	CF353	Small	CF_CA1	CF_Small	CA1_Small	8.76575
WANCA1DF135F10	BBB	CA1	DF135	Fecal	DF_CA1	DF_Fecal	CA1_Fecal	10.4193
WANCA1DF135LI12	BBB	CA1	DF135	Large	DF_CA1	DF_Large	CA1_Large	6.49555
WANCA1DF135SI11	BBB	CA1	DF135	Small	DF_CA1	DF_Small	CA1_Small	8.3803
WANCA1MF244F04	CCC	CA1	MF244	Fecal	MF_CA1	MF_Fecal	CA1_Fecal	8.52381
WANCA1MF244LI06	CCC	CA1	MF244	Large	MF_CA1	MF_Large	CA1_Large	6.74121
WANCA1MF244SI05	CCC	CA1	MF244	Small	MF_CA1	MF_Small	CA1_Small	8.51404
WANCA2AF250F22	EEE	CA2	AF250	Fecal	AF_CA2	AF_Fecal	CA2_Fecal	7.95686
WANCA2AF250LI24	EEE	CA2	AF250	Large	AF_CA2	AF_Large	CA2_Large	11.2389
WANCA2AF250SI23	EEE	CA2	AF250	Small	AF_CA2	AF_Small	CA2_Small	12.4504
WANCA2AF252F28	AAA	CA2	AF252	Fecal	CFC_CA2	CFC_Fecal	CA2_Fecal	8.6573
WANCA2AF252LI30	AAA	CA2	AF252	Large	CFC_CA2	CFC_Large	CA2_Large	8.56747
WANCA2AF252SI29	AAA	CA2	AF252	Small	CFC_CA2	CFC_Small	CA2_Small	8.65325
WANCA2CF355F16	DDD	CA2	CF355	Fecal	CF_CA2	CF_Fecal	CA2_Fecal	8.27321
WANCA2CF355LI18	DDD	CA2	CF355	Large	CF_CA2	CF_Large	CA2_Large	11.774
WANCA2CF355SI17	DDD	CA2	CF355	Small	CF_CA2	CF_Small	CA2_Small	8.70495
WANCA2DF138F25	BBB	CA2	DF138	Fecal	DF_CA2	DF_Fecal	CA2_Fecal	10.0175
WANCA2DF138LI27	BBB	CA2	DF138	Large	DF_CA2	DF_Large	CA2_Large	7.11
WANCA2DF138SI26	BBB	CA2	DF138	Small	DF_CA2	DF_Small	CA2_Small	7.8752
WANCA2MF246F19	CCC	CA2	MF246	Fecal	MF_CA2	MF_Fecal	CA2_Fecal	8.41568
WANCA2MF246LI21	CCC	CA2	MF246	Large	MF_CA2	MF_Large	CA2_Large	7.47351
WANCA2MF246SI20	CCC	CA2	MF246	Small	MF_CA2	MF_Small	CA2_Small	8.64339
WANCA3AF253F37	EEE	CA3	AF253	Fecal	AF_CA3	AF_Fecal	CA3_Fecal	9.67382
WANCA3AF253LI39	EEE	CA3	AF253	Large	AF_CA3	AF_Large	CA3_Large	8.91617
WANCA3AF253SI38	EEE	CA3	AF253	Small	AF_CA3	AF_Small	CA3_Small	10.6021
WANCA3CF357F31	DDD	CA3	CF357	Fecal	CF_CA3	CF_Fecal	CA3_Fecal	8.73835
WANCA3CF357LI33	DDD	CA3	CF357	Large	CF_CA3	CF_Large	CA3_Large	8.65232
WANCA3CF357SI32	DDD	CA3	CF357	Small	CF_CA3	CF_Small	CA3_Small	7.30567
WANCA3DF111F40	BBB	CA3	DF111	Fecal	DF_CA3	DF_Fecal	CA3_Fecal	6.1178
WANCA3DF111LI42	BBB	CA3	DF111	Large	DF_CA3	DF_Large	CA3_Large	11.572
WANCA3DF111SI41	BBB	CA3	DF111	Small	DF_CA3	DF_Small	CA3_Small	6.59608
WANCA3MF253F43	AAA	CA3	MF253	Fecal	CFC_CA3	CFC_Fecal	CA3_Fecal	8.92027
WANCA3MF253LI45	AAA	CA3	MF253	Large	CFC_CA3	CFC_Large	CA3_Large	8.54721
WANCA3MF253SI44	AAA	CA3	MF253	Small	CFC_CA3	CFC_Small	CA3_Small	11.5966
WANCA3MF254F34	CCC	CA3	MF254	Fecal	MF_CA3	MF_Fecal	CA3_Fecal	8.7208
WANCA3MF254LI36	CCC	CA3	MF254	Large	MF_CA3	MF_Large	CA3_Large	8.61485
WANCA3MF254SI35	CCC	CA3	MF254	Small	MF_CA3	MF_Small	CA3_Small	10.3812
WANCA4AF271F52	EEE	CA4	AF271	Fecal	AF_CA4	AF_Fecal	CA4_Fecal	12.1411
WANCA4AF271LI54	EEE	CA4	AF271	Large	AF_CA4	AF_Large	CA4_Large	8.56855
WANCA4AF271SI53	EEE	CA4	AF271	Small	AF_CA4	AF_Small	CA4_Small	10.5208
WANCA4AF275F58	AAA	CA4	AF275	Fecal	CFC_CA4	CFC_Fecal	CA4_Fecal	8.24501
WANCA4AF275LI60	AAA	CA4	AF275	Large	CFC_CA4	CFC_Large	CA4_Large	8.21102
WANCA4AF275SI59	AAA	CA4	AF275	Small	CFC_CA4	CFC_Small	CA4_Small	12.2631
WANCA4CF372F46	DDD	CA4	CF372	Fecal	CF_CA4	CF_Fecal	CA4_Fecal	9.65053
WANCA4CF372LI48	DDD	CA4	CF372	Large	CF_CA4	CF_Large	CA4_Large	8.19971
WANCA4CF372SI47	DDD	CA4	CF372	Small	CF_CA4	CF_Small	CA4_Small	9.45063
WANCA4DF144F55	BBB	CA4	DF144	Fecal	DF_CA4	DF_Fecal	CA4_Fecal	6.54251
WANCA4DF144LI57	BBB	CA4	DF144	Large	DF_CA4	DF_Large	CA4_Large	6.79606
WANCA4DF144SI56	BBB	CA4	DF144	Small	DF_CA4	DF_Small	CA4_Small	7.68953
WANCA4MF229F49	CCC	CA4	MF229	Fecal	MF_CA4	MF_Fecal	CA4_Fecal	8.59717
WANCA4MF229LI51	CCC	CA4	MF229	Large	MF_CA4	MF_Large	CA4_Large	8.44281
WANCA4MF229SI50	CCC	CA4	MF229	Small	MF_CA4	MF_Small	CA4_Small	8.42084
