# Supplementary material for: Cftr deletion in mouse epithelial and immune cells differentially influence the intestinal microbiota
Source: Commun Biol. 2022 Oct 26;5:1130. doi: 10.1038/s42003-022-04101-5 (PMC9605958; doi:10.1038/s42003-022-04101-5)
Supplement: Supplementary file 7 — Supplementary Data 5 [file 42003_2022_4101_MOESM7_ESM.csv]

## Sheet: Sheet1
SIP
WT								Pan-CF								Mye-CF								Mac-CF								Neu-CF
37	41	30	43	39	43	37	38	66	56	50	48	58	58	61	55	57	45	60	47	59	49	56	52	51	49	47	52	50	52	49	52	65	64	57	59	63	62	58	61
SIM
WT								Pan-CF								Mye-CF								Mac-CF								Neu-CF
49	51	48	44	53	56	49	50	80	78	75	77	83	80	74	77	65	69	67	70	66	70	70	68	65	60	70	61	72	63	64	60	70	73	72	74	73	68	65	70
SID
WT								Pan-CF								Mye-CF								Mac-CF								Neu-CF
57	55	60	53	54	52	63	56	101	102	107	99	102	101	109	97	67	64	70	71	68	72	73	75	70	68	73	64	69	71	72		78	83	80	83	70	79	83	87
