# Supplementary material for: Cftr deletion in mouse epithelial and immune cells differentially influence the intestinal microbiota
Source: Commun Biol. 2022 Oct 26;5:1130. doi: 10.1038/s42003-022-04101-5 (PMC9605958; doi:10.1038/s42003-022-04101-5)
Supplement: Supplementary file 9 — Supplementary Data 7 [file 42003_2022_4101_MOESM9_ESM.txt]

function	WANCA1AF249F07	WANCA1AF249LI09	WANCA1AF249SI08	WANCA1AF251F13	WANCA1AF251LI15	WANCA1AF251SI14	WANCA1CF353F01	WANCA1CF353LI03	WANCA1CF353SI02	WANCA1DF135F10	WANCA1DF135LI12	WANCA1DF135SI11	WANCA1MF244F04	WANCA1MF244LI06	WANCA1MF244SI05	WANCA2AF250F22	WANCA2AF250LI24	WANCA2AF250SI23	WANCA2AF252F28	WANCA2AF252LI30	WANCA2AF252SI29	WANCA2CF355F16	WANCA2CF355LI18	WANCA2CF355SI17	WANCA2DF138F25	WANCA2DF138LI27	WANCA2DF138SI26	WANCA2MF246F19	WANCA2MF246LI21	WANCA2MF246SI20	WANCA3AF253F37	WANCA3AF253LI39	WANCA3AF253SI38	WANCA3CF357F31	WANCA3CF357LI33	WANCA3CF357SI32	WANCA3DF111F40	WANCA3DF111LI42	WANCA3DF111SI41	WANCA3MF253F43	WANCA3MF253LI45	WANCA3MF253SI44	WANCA3MF254F34	WANCA3MF254LI36	WANCA3MF254SI35	WANCA4AF271F52	WANCA4AF271LI54	WANCA4AF271SI53	WANCA4AF275F58
K00001	1400.3400000000001	7827.28	6544.01	1190.8	2789.91	2798.91	2011.96	3104.49	6516.95	4023.2700000000004	1546.16	12840.75	1099.91	1039.0900000000001	2174.44	1059.0	4558.37	6960.05	4667.09	6430.14	9986.35	3315.41	3210.94	4577.129999999999	4604.0	5632.3	12853.14	2204.75	2792.7	5234.5	5634.37	5668.83	10973.84	3971.0	4372.870000000001	15302.09	6946.05	5454.360000000001	13744.0	9118.029999999999	7629.08	8105.360000000001	3911.4900000000002	6949.51	13960.130000000001	4213.84	3886.34	7391.860000000001	3924.5
K00002	0.0	0.0	0.0	0.0	0.0	0.0	0.0	0.0	0.0	0.0	0.0	0.0	0.0	0.0	0.0	0.0	0.0	0.0	0.0	0.0	0.0	0.0	0.0	0.0	0.0	0.0	0.0	0.0	0.0	0.0	0.0	0.0	0.0	0.0	0.0	0.0	0.0	0.0	0.0	0.0	0.0	0.0	0.0	0.0	0.0	0.0	0.0	0.0	0.0
K00003	2852.08	14691.789999999999	8264.93	2793.3	5613.4	4989.66	4708.83	5411.4	7455.21	7613.51	2063.58	12990.359999999999	2934.67	2084.57	4760.22	2389.25	6631.26	11753.8	12392.699999999999	12001.84	18227.620000000003	7697.41	5765.59	8103.620000000001	9385.55	8266.05	8221.369999999999	5231.66	5956.5	9667.380000000001	15823.21	10115.37	15438.25	10344.83	13211.49	17267.17	6213.05	7003.83	7774.0	15013.390000000001	15722.07	9508.82	8819.25	12753.33	18634.399999999998	7902.98	7867.17	15799.15	5387.3
K00004	59.0	139.0	65.0	35.0	72.0	34.0	80.0	44.0	27.0	95.0	27.0	96.0	31.0	2.0	64.0	80.0	72.0	1098.5	1045.0	502.0	3221.0	957.0	287.0	636.0	399.0	85.0	69.5	401.0	304.0	1247.0	385.0	185.0	683.0	214.0	182.0	1206.0	56.0	16.0	15.0	520.0	647.0	1067.0	234.4	245.0	1008.0	304.9	83.0	1568.0	212.0
K00005	692.66	3976.75	2581.59	896.25	1483.8999999999999	2397.91	1489.08	1374.09	2598.41	2198.2400000000002	532.5699999999999	1918.79	807.91	545.5799999999999	2317.91	720.25	904.7	2855.0	2367.7	1735.0300000000002	3424.2700000000004	1261.16	677.35	1544.49	2419.8	943.99	1615.15	1086.9099999999999	1081.5099999999998	2253.62	4682.0599999999995	2090.77	4724.8	2799.0299999999997	3989.49	4183.92	777.25	1766.38	2225.33	2991.49	3969.0	1814.0	2142.85	2741.83	4643.75	1538.08	1511.67	3461.25	988.8
K00007	31.25	74.5	43.63	37.25	41.0	9.75	62.75	43.13	3.25	94.74000000000001	25.12	27.0	26.12	10.63	13.42	39.0	71.12	11.0	123.5	82.87	25.0	47.25	23.38	33.62	71.25	124.37	8.25	69.5	38.63	24.12	0.0	0.0	0.0	0.0	0.0	0.0	0.0	0.0	0.0	0.0	0.0	4.0	0.0	0.0	0.0	0.0	0.0	0.0	0.0
K00008	2422.79	15597.73	981.63	3195.25	3170.87	1160.58	5828.75	2776.46	488.40999999999997	12881.24	1727.62	1670.6	3756.46	1982.95	284.62	3478.0	2809.02	947.5	10873.93	4846.14	2152.9700000000003	6403.08	2030.0500000000002	3475.95	14160.15	2411.87	1071.45	5242.16	4335.13	1370.85	24406.4	6601.93	3239.4	16984.43	19693.03	1374.5	899.0	5025.9	222.0	10554.5	12150.84	1426.67	10066.93	6690.5	2556.33	8137.66	7297.0	5542.0	4871.9
K00009	101.5	256.96	219.88	75.25	90.0	55.25	250.5	159.21	314.0	439.99	513.62	1354.43	42.870000000000005	20.88	41.62	115.75	175.37	325.25	387.0	181.37	114.75	234.0	58.879999999999995	116.87	618.5	367.37	253.0	258.0	110.13	113.62	336.5	154.75	416.25	146.0	117.0	390.5	339.58	582.75	2916.33	412.75	211.25	176.5	192.75	147.25	822.0	258.0	33.0	272.0	160.0
K00010	139.75	492.5	154.89000000000001	118.75	150.0	42.25	277.05	165.39000000000001	19.75	363.22	102.36	177.0	104.36	47.13	49.46	186.0	286.36	70.0	598.5	325.94	115.5	308.75	104.74000000000001	197.45999999999998	612.75	433.11	86.75	340.5	188.08999999999997	94.36	269.2	78.17	65.5	150.2	129.1	37.5	35.0	27.0	10.0	319.5	96.6	40.0	142.0	79.6	104.5	244.0	70.33	95.5	150.0
K00011	0.0	0.0	0.0	0.0	0.0	0.0	0.0	0.0	0.0	0.0	0.0	0.0	0.0	0.0	0.0	0.0	0.0	4.0	0.0	0.0	0.0	0.0	0.0	0.0	0.0	0.0	0.0	0.0	0.0	0.0	0.0	0.0	0.0	0.0	0.0	0.0	0.0	0.0	0.0	0.0	0.0	0.0	0.0	0.0	0.0	5.0	0.0	0.0	0.0
K00012	9948.57	35719.17	7555.81	9554.3	16119.98	10580.58	17672.13	17664.03	5565.55	20929.75	5493.45	5292.79	7342.2	6226.200000000001	1640.19	10274.25	19961.63	11554.05	27196.62	27776.619999999995	17318.45	20854.33	16872.9	18600.160000000003	23079.05	23857.42	2076.87	20019.33	18206.08	15750.17	34297.409999999996	25548.460000000003	18283.14	19942.699999999997	23856.51	3553.67	25902.8	17268.08	3301.83	44424.54000000001	36396.75	8817.66	24742.269999999997	28095.18	9004.92	23060.92	17351.0	11832.92	25339.799999999996
K00013	4913.71	21610.600000000006	8256.31	4571.8	8642.45	6180.41	8580.63	9825.529999999999	6258.46	10896.75	3187.7	13571.69	3958.04	3120.5	3180.84	4950.5	11101.23	9219.05	15836.85	16642.359999999997	12334.570000000002	11039.91	9581.32	11869.340000000002	13051.9	13962.17	6167.17	9164.66	8851.08	9058.349999999999	21097.010000000002	15025.77	15268.289999999999	12199.93	14419.39	11916.17	14216.88	10759.679999999998	7980.0	22709.140000000003	20550.42	7932.009999999999	13295.65	17721.68	16238.31	12388.73	10928.67	12181.43	12357.4
K00014	9572.78	36479.90000000001	11760.43	9028.85	16538.6	11116.41	15900.63	17047.53	9044.86	20325.21	5272.68	15210.39	7406.52	6451.41	4647.92	8522.0	19802.310000000005	14223.6	25905.799999999996	28552.17	18794.27	18553.41	15539.59	17300.170000000006	21254.95	23687.7	7700.12	17368.41	17446.350000000002	16051.88	32213.46	26392.49	23736.54	19975.43	24976.29	13427.67	24211.68	18127.179999999997	8148.33	45762.44	38227.57	11342.16	23396.0	30430.18	19501.21	22180.23	17871.25	16693.08	21877.699999999997
K00015	24.0	289.0	32.0	0.0	2.0	2.0	12.0	32.0	12.0	7.0	9.0	86.0	0.0	0.0	2.0	16.0	235.0	86.0	290.0	523.0	11.0	169.0	299.0	47.0	10.0	14.0	48.0	70.0	189.0	3.0	499.0	714.0	119.0	52.0	65.0	2.0	27.0	16.0	0.0	861.0	972.0	40.0	347.0	534.0	46.0	202.0	325.0	28.0	221.0
K00016	3220.4900000000002	11275.63	14192.880000000001	2291.75	4816.32	7251.33	4445.25	5745.37	19655.66	7565.24	3770.37	21394.2	2316.21	1691.4	6132.87	1812.75	5610.67	15912.5	10596.279999999999	9251.99	30562.77	6101.58	4073.8	8891.05	9151.3	9479.619999999999	31347.4	4077.66	4518.13	13199.5	10849.8	8214.029999999999	25616.55	7269.53	11303.73	52941.75	7592.75	9894.8	38204.66	12514.35	15526.67	22528.0	6416.33	10643.75	37561.58	5466.66	5409.25	18581.75	4103.3
K00018	7694.21	26850.890000000003	4160.43	7412.8	12186.7	6861.66	12837.83	12568.9	2706.71	16601.01	3788.33	2826.2599999999998	5903.17	4999.87	241.67	7012.5	14261.859999999999	6225.05	18114.6	18866.57	8340.57	13849.66	10787.84	11546.27	15612.4	16058.8	769.25	13902.66	13308.5	9479.73	24858.809999999998	18938.690000000002	11448.04	15087.73	18712.039999999997	1065.67	18290.629999999997	12817.929999999998	211.0	35926.29	29399.9	4920.59	18263.0	20660.83	4601.14	16748.98	12742.5	6468.76	18158.399999999998
K00019	74.0	338.0	85.6	29.8	71.0	46.0	35.0	58.4	36.4	16.0	9.0	87.0	29.0	2.38	76.8	27.0	253.8	1190.55	1084.0	984.8	3217.6	965.0	562.5	633.6	23.0	40.8	83.55	343.0	461.0	1247.0	339.4	551.6	735.8000000000001	161.8	211.0	1187.0	54.129999999999995	30.2	26.5	377.3	879.4	1117.4	231.4	442.0	973.4	121.25	238.0	1535.4	139.0
K00020	1348.54	8288.22	5316.71	1224.9	2662.61	2411.91	2284.16	2828.87	4104.9	4573.52	1339.6599999999999	10940.42	1473.4099999999999	1015.2900000000001	2688.6399999999994	1252.5	4254.87	7137.15	6581.1900000000005	7341.09	10352.35	4327.41	3630.84	4325.23	4439.4	4552.4	5397.6	2621.0	3364.0	5403.9	8706.12	6552.129999999999	9723.2	6179.5	7415.97	10090.09	5656.73	5073.66	5912.83	9982.63	9711.03	5989.62	5031.89	8133.91	12688.29	4587.24	4963.59	9168.7	3421.4000000000005
K00021	0.0	0.0	0.0	0.0	0.0	0.0	0.0	0.0	0.0	0.0	0.0	0.0	0.0	0.0	0.0	0.0	0.0	0.0	0.0	0.0	0.0	0.0	0.0	0.0	0.0	0.0	2.0	0.0	0.0	0.0	0.0	1.5	1.2	0.0	0.0	0.0	0.0	0.0	0.0	0.0	0.0	1.0	0.0	0.0	0.0	0.0	0.0	0.0	0.0
K00023	48.67	377.65999999999997	82.33	7.0	61.33	42.33	36.33	57.67	27.0	40.01	17.33	95.66	13.33	3.67	74.07000000000001	29.0	287.65999999999997	1171.0	1055.67	1009.6699999999998	3216.0	921.33	563.6700000000001	666.67	10.0	19.0	70.0	327.0	451.0	1245.0	338.01	572.99	744.0	146.0	298.01000000000005	1189.67	156.0	82.33	12.0	474.48999999999995	986.33	1086.0	262.67	518.3299999999999	955.67	90.67	227.67	1523.0	170.0
K00024	10354.5	35970.46	10359.880000000001	9247.25	16211.0	10614.25	17229.1	18332.129999999997	7283.9	21810.49	5723.62	13684.43	7122.87	6251.88	1704.4199999999998	10041.25	21830.370000000003	12717.25	25251.0	28262.2	17534.75	20038.0	17320.08	18909.340000000004	21290.0	25242.370000000003	5257.67	19416.5	18085.53	16251.62	31604.4	26287.92	20816.83	19519.9	22439.2	8030.0	31335.08	19791.75	6953.0	46691.85	36579.62	10483.65	23896.75	29215.45	14215.050000000001	22986.0	17727.83	13205.99	26573.0
K00025	0.0	0.0	0.0	0.0	0.0	0.0	0.0	0.0	0.0	0.0	0.0	0.0	0.0	0.0	0.0	0.0	0.0	0.0	0.0	0.0	0.0	0.0	0.0	0.0	0.0	0.0	0.0	0.0	0.0	0.0	0.0	0.0	0.0	0.0	0.0	0.0	0.0	0.0	0.0	0.0	0.0	0.0	0.0	0.0	3.0	0.0	0.0	0.0	0.0
K00027	1407.88	6999.349999999999	3926.46	1615.75	2875.95	3286.66	2538.83	2786.96	4519.8099999999995	3637.5	1493.2	4245.1900000000005	1406.29	1040.5	3232.84	1246.5	2425.18	8398.5	7069.85	4608.0599999999995	15054.720000000001	4794.41	2079.4700000000003	4398.639999999999	3928.65	2573.62	3393.87	2906.16	2869.63	7052.599999999999	8188.91	4631.67	9398.0	4253.93	6603.54	12761.92	1299.0	3034.48	5288.83	6694.09	9397.75	6738.5	4295.85	5669.83	11358.75	3029.98	2849.92	11060.75	2322.4
K00029	8564.5	34143.21	12822.48	7666.05	14943.5	9198.25	14273.8	16070.529999999999	9421.05	18480.739999999998	5341.62	21953.43	6324.87	5909.38	3072.42	8098.75	21218.17	12526.3	22073.5	29053.75	13889.35	16600.5	16268.48	16076.740000000002	19832.0	24987.67	9587.220000000001	16008.25	16834.33	13893.119999999999	28273.35	26187.52	21769.39	18853.0	21332.1	12512.5	28601.129999999997	19207.45	12323.0	46013.55	35340.17	10542.01	22152.15	30801.85	18966.81	22590.15	18548.58	13562.43	22333.5
K00030	219.0	878.5	1927.75	196.5	513.25	1566.75	180.5	482.25	1862.25	24.0	15.75	416.0	91.25	151.75	1726.55	116.25	367.75	2116.5	330.75	469.25	3070.5	222.5	304.25	955.5	74.75	233.25	1337.92	246.5	350.0	2009.75	462.0	576.5	3294.35	109.0	402.5	3221.75	28.75	138.5	465.0	296.25	882.5	1626.5	244.0	618.75	2682.25	122.0	236.75	3291.75	116.0
K00031	4274.71	16862.1	3389.16	4016.85	6867.95	4624.16	7346.13	7635.18	2422.7599999999998	8948.75	2379.95	3948.69	3358.79	2405.0	1323.09	4269.75	7835.78	5419.6	13376.85	12138.41	8552.17	9540.91	7263.820000000001	9080.760000000002	10851.9	10164.470000000001	1332.4700000000003	8016.91	7055.33	6400.849999999999	17274.16	10651.12	8534.489999999998	9129.73	11284.390000000001	3701.92	9157.93	6983.379999999999	2143.0	16040.09	14965.07	4203.66	10476.3	11970.43	7220.290000000001	9232.23	7640.17	6376.91	9871.4
K00032	0.0	0.0	0.0	0.0	2.0	4.0	0.0	0.0	0.0	0.0	0.0	0.0	0.0	0.0	0.0	0.0	0.0	2.75	0.0	2.0	3.0	0.0	2.5	0.0	0.0	0.0	2.75	0.0	0.0	0.0	0.0	0.0	2.0	0.0	0.0	0.0	0.0	0.0	0.0	0.0	0.0	6.0	0.0	0.0	2.0	1.25	0.0	0.0	0.0
K00033	7601.5	23364.21	5811.63	6557.25	11296.25	7378.5	11671.8	12002.29	6327.75	14789.24	4188.12	6578.43	4939.12	4453.63	842.5200000000001	6479.75	13847.619999999999	9167.5	16390.75	17674.37	14787.5	13119.75	10477.48	11757.720000000001	14739.0	16725.87	8743.34	13304.75	12547.83	11715.119999999999	19598.45	16693.5	15224.49	12005.2	15203.85	12134.75	18710.83	12777.25	11609.66	31712.5	25257.6	9611.29	15525.5	18203.1	11029.060000000001	14825.9	10776.0	8234.130000000001	16868.5
K00034	26.0	54.5	50.0	28.0	71.5	37.5	23.0	31.58	17.0	30.0	0.0	15.0	27.0	2.0	64.8	11.0	17.0	1091.5	944.0	461.0	3214.0	794.0	274.5	586.0	13.0	25.0	4.0	269.0	272.0	1235.5	946.0	721.0	782.5	107.5	151.5	1193.5	21.0	10.0	19.33	1740.5	2032.5	1094.0	580.0	800.5	1001.5	379.0	369.0	1591.0	388.0
K00035	0.0	0.0	0.0	0.0	2.0	6.0	0.0	0.0	3.0	0.0	0.0	0.0	0.0	0.0	0.0	0.0	0.0	7.0	0.0	3.0	3.0	5.0	3.0	0.0	0.0	0.0	17.0	4.0	0.0	0.0	0.0	0.0	18.0	6.0	0.0	0.0	4.0	3.0	0.0	3.0	0.0	6.0	0.0	2.0	2.0	0.0	0.0	0.0	0.0
K00036	3837.5	11889.21	4289.83	2967.85	5282.75	4235.0	5684.3	6358.26	5109.05	6493.24	2254.12	5409.43	2308.12	1685.63	768.82	3326.75	6725.22	4801.1	9245.25	9482.47	8120.7	6717.75	6134.9800000000005	7983.42	8635.5	9712.970000000001	8572.44	6352.25	5443.83	5631.12	11180.25	7974.2	8828.39	5383.3	6575.85	10488.25	8998.93	6239.15	11568.33	12234.6	10817.4	6452.09	7326.3	8589.1	8558.36	6918.9	5663.5	4155.43	8331.0
K00038	0.0	0.0	4.0	0.0	0.0	0.0	0.0	0.0	0.0	0.0	0.0	0.0	0.0	0.0	0.0	0.0	0.0	2.0	0.0	0.0	0.0	0.0	0.0	0.0	0.0	0.0	0.0	0.0	0.0	0.0	0.0	0.0	0.0	0.0	0.0	0.0	0.0	0.0	0.0	0.0	0.0	0.0	0.0	0.0	11.0	0.0	0.0	0.0	0.0
K00039	31.25	74.5	43.63	37.25	43.0	13.75	62.75	43.13	6.25	90.74000000000001	25.12	27.0	26.12	10.63	12.62	39.0	71.12	15.0	123.5	82.87	25.0	57.25	23.38	33.62	71.25	124.37	8.25	69.5	38.63	24.12	2.0	0.0	6.0	0.0	0.0	0.0	0.0	0.0	0.0	0.0	0.0	6.0	0.0	0.0	0.0	0.0	0.0	0.0	0.0
K00040	162.2	1204.57	303.64	389.75	609.2	163.25	679.5	627.47	68.0	336.47	93.86	558.46	235.61	261.58	67.36	212.25	423.01	90.75	1259.6	988.2099999999999	216.05	694.5	308.14	523.61	316.4	486.11	86.2	400.0	401.39	164.26	1586.9	1561.35	467.25	382.1	574.2	45.0	341.25	740.15	1349.83	2389.75	2799.25	191.0	1215.85	1801.25	255.5	596.0	566.5	116.5	599.9
K00041	2903.45	10067.65	2333.51	2779.0	4453.7	3098.0	5404.25	5666.34	1358.5	5861.23	1518.24	1788.6	1988.99	1564.8300000000002	101.74	3185.75	5499.389999999999	2513.75	7885.1	7036.339999999999	3933.0499999999997	6144.25	4770.76	6279.49	5988.15	6605.24	256.95	5573.5	4358.76	3890.14	10321.4	7164.35	4610.49	4977.1	5613.2	278.0	8378.75	5360.65	1409.33	11040.25	9749.75	2171.19	6905.35	7511.75	2213.7400000000002	5652.0	4336.0	2508.11	7939.4
K00042	1237.04	7348.65	4764.860000000001	1245.8	2212.87	1551.83	2498.5	2464.74	3567.06	4787.48	1260.74	10580.46	1517.0800000000002	971.0799999999999	1574.64	1311.0	3758.44	3454.8	4845.43	5240.3099999999995	3493.0699999999997	2642.58	2448.4300000000003	2880.17	5016.9	4722.04	5000.5	2136.66	2451.76	2520.4700000000003	8453.8	5496.03	6350.6	6012.23	6567.03	6252.5	5779.3	5044.6	8155.0	9953.3	8140.07	3357.9	4836.33	6851.0	8241.23	4658.16	4527.5	5087.4	3324.4
K00043	0.0	0.0	0.0	0.0	0.0	0.0	0.0	0.0	0.0	0.0	0.0	0.0	0.0	0.0	0.0	0.0	0.0	4.0	0.0	0.0	0.0	0.0	0.0	0.0	0.0	0.0	0.0	0.0	0.0	0.0	0.0	0.0	0.0	0.0	0.0	0.0	0.0	0.0	0.0	0.0	0.0	0.0	0.0	0.0	0.0	0.0	0.0	0.0	0.0
K00045	0.0	0.0	2.0	0.0	2.0	6.0	0.0	0.0	3.0	0.0	0.0	0.0	0.0	0.0	0.8	0.0	0.0	10.75	0.0	2.0	6.0	5.0	2.5	8.0	0.0	0.0	2.75	0.0	0.0	0.0	2.0	0.0	8.6	0.0	0.0	0.0	0.0	0.0	0.0	3.0	0.0	8.0	0.0	0.0	5.0	1.25	0.0	0.0	0.0
K00046	3110.37	11572.769999999999	2819.21	2995.25	5121.53	3922.08	5761.83	6257.88	1734.25	6605.25	1759.4499999999998	2819.6899999999996	2286.7	1746.8700000000001	976.1899999999999	3254.75	5737.929999999999	3642.0	8743.27	7515.889999999999	4385.049999999999	6501.83	5013.55	6674.04	6381.9	7010.87	768.45	5861.75	4707.63	4283.5199999999995	12340.66	8664.84	6584.49	5499.6	7006.71	1649.17	8640.83	5923.98	1735.83	14464.74	13345.33	2661.6899999999996	8112.52	9411.08	4705.91	6422.92	5064.92	3450.61	8540.4
K00048	3439.54	12128.689999999999	3533.63	3165.5	5392.87	4428.83	5925.0	6573.04	2848.41	6700.49	1887.87	4321.030000000001	2341.96	1792.7	1545.87	3385.5	6150.5199999999995	5482.75	8993.930000000002	7665.889999999999	5497.72	6767.33	5106.55	7139.95	7021.9	7477.87	2256.45	6261.41	4920.88	4977.349999999999	11755.15	8214.93	8574.29	5690.93	7158.53	4643.75	8612.5	6065.15	3045.33	12349.5	11122.17	3476.54	7497.43	8720.0	7144.22	6321.41	4801.5	5679.21	8314.4
K00050	674.34	4414.32	4428.26	410.8	1432.6599999999999	1277.6599999999999	1104.66	1822.74	3416.4	2031.02	817.66	9451.32	579.66	575.34	1470.3400000000001	661.0	3372.12	3255.55	2549.34	4807.14	2975.6	1630.6599999999999	2403.84	2379.94	2162.0	3627.8	4555.22	1121.0	1834.0000000000002	2221.0	3910.42	4502.58	5695.8	3141.8	3181.0200000000004	5895.34	5352.8	3856.86	5444.0	6972.78	5508.0599999999995	3073.4	2936.7400000000002	5825.66	7661.74	3230.59	3330.34	4120.4	2572.0
K00052	5056.21	21612.100000000006	8243.06	4568.8	8635.7	6181.66	8564.63	9814.779999999999	6181.96	10896.75	3187.7	13576.69	3949.29	3116.25	3166.14	4941.0	11096.48	9230.8	15814.6	16647.609999999997	12333.820000000002	11027.16	9581.32	11866.090000000002	13051.9	13960.67	6196.17	9144.66	8834.08	9059.849999999999	21096.010000000002	15021.02	15240.289999999999	12201.93	14437.64	11912.92	14216.88	10759.679999999998	7980.0	22703.890000000003	20557.42	7924.759999999999	13281.4	17721.93	16212.06	12372.23	10932.42	12091.93	12346.4
K00053	8938.71	35137.100000000006	9891.06	8473.8	15560.7	9597.66	14987.63	16084.779999999999	7423.96	19261.75	5144.7	14836.69	6939.29	6130.25	3212.34	8269.0	19217.480000000003	12676.8	23870.6	27289.609999999997	16164.820000000002	17715.16	15139.32	16262.090000000002	20553.9	22837.67	6416.5	16664.66	16862.08	14358.849999999999	30521.010000000002	24902.020000000004	21274.29	19339.93	23596.64	12382.92	24050.879999999997	17369.679999999997	8049.0	43533.89	35741.42	10236.759999999998	22293.399999999998	28908.93	17870.059999999998	21611.23	17393.42	14836.93	21335.399999999998
K00054	637.0	417.5	1814.25	137.0	302.75	832.75	271.0	491.83	3372.0	570.0	703.0	3153.0	102.75	73.25	605.0	74.0	375.75	2096.25	393.25	251.75	3858.75	105.75	72.0	856.75	1246.0	1254.0	8042.67	212.0	171.0	1299.0	294.5	324.75	3887.0	92.5	563.75	9786.25	519.0	1251.0	9839.83	299.25	820.0	4131.25	131.65	304.75	5635.25	71.5	79.25	1442.0	101.0
K00055	15.0	44.5	69.25	11.0	29.75	32.75	65.0	62.75	424.0	219.0	443.0	689.0	12.75	10.63	27.0	9.5	16.75	77.25	58.25	33.75	100.75	12.75	0.0	14.75	64.0	70.0	65.0	47.0	40.0	66.0	63.5	46.75	189.0	9.0	16.75	460.75	50.0	367.0	1473.5	37.25	133.0	182.25	51.25	51.75	788.75	16.5	6.25	165.0	9.0
K00057	9038.04	31663.77	8765.310000000001	8219.55	14606.029999999999	10418.08	14161.63	14863.36	8823.3	17895.75	5058.7	8789.19	6499.7	5648.75	3659.34	7776.0	16726.730000000003	12996.05	22057.269999999997	23464.519999999997	19314.9	16452.08	13178.400000000001	15286.260000000002	19655.65	20522.92	10882.84	15911.08	15571.33	14988.77	27317.760000000002	21394.36	21643.54	16438.6	21383.059999999998	17187.17	19517.879999999997	14967.679999999998	12514.16	37368.14	31867.0	12265.759999999998	19814.57	24042.68	17168.48	18578.32	14382.25	13744.68	19032.399999999998
K00058	10152.130000000001	41253.600000000006	13203.2	9608.05	17477.449999999997	12491.16	16864.38	17951.0	10773.46	23083.969999999998	5888.8099999999995	17316.690000000002	8090.9	6903.63	6267.549999999999	9466.25	21087.090000000004	17841.3	28491.35	30624.299999999996	24188.82	20499.91	16792.21	19231.450000000004	24430.4	24381.03	8650.34	18828.66	19114.97	18666.96	40120.009999999995	29736.690000000002	28872.54	24144.43	30286.64	20718.67	24441.629999999997	19109.179999999997	9476.33	51205.14	45731.92	14432.259999999998	26683.899999999998	34046.18	26046.979999999996	24760.83	20964.0	22960.35	23749.399999999998
K00059	15787.29	65919.64000000001	20146.86	15620.65	27121.100000000002	19647.07	26578.66	28038.510000000002	17082.47	36498.97	9853.76	24049.55	12971.19	10344.34	8807.94	14475.25	31917.269999999997	32138.4	49490.799999999996	48398.56	51763.79000000001	35483.57	26968.58	33414.86	38662.2	37310.75	20301.94	29700.82	29105.15	33318.96	61937.42	44448.16	45351.53	35815.36	45008.78	36168.84	35860.98	29127.710000000003	19934.66	73455.83000000002	68660.29000000001	27827.42	40420.649999999994	49917.91	40232.51999999999	36209.31	30577.670000000002	38374.509999999995	36384.7
K00060	366.0	2154.96	183.38	548.75	490.0	173.25	877.0	372.13	68.0	1868.49	282.12	560.4300000000001	608.87	282.38	54.419999999999995	485.25	385.87	127.25	1401.5	682.87	262.25	690.5	252.88	388.37	1871.0	474.87	87.5	630.0	595.63	197.12	3559.5	923.75	492.85	2419.5	2770.5	189.5	355.25	819.25	1353.5	1617.75	1921.42	180.67000000000002	1458.25	943.75	274.5	943.0	1078.5	747.0	552.0
K00064	0.0	0.0	0.0	0.0	2.0	4.0	0.0	0.0	3.0	0.0	0.0	0.0	0.0	0.38	0.8	0.0	0.0	15.0	0.0	3.0	0.0	10.0	3.0	0.0	0.0	0.0	17.0	4.0	0.0	0.0	2.0	0.0	18.0	6.0	0.0	0.0	4.0	3.0	0.0	7.5	0.0	8.0	0.0	0.0	0.0	3.0	0.0	3.0	0.0
K00065	150.75	564.96	210.76	118.5	157.75	59.75	350.25	220.01	136.25	442.73	128.74	705.4300000000001	99.74000000000001	45.38	68.53999999999999	241.25	330.24	212.5	967.75	345.99	156.0	456.0	126.25999999999999	245.24	1016.75	463.74	270.75	484.5	224.76	135.74	2449.0	1705.0	583.95	309.5	247.75	105.25	320.25	239.75	1354.5	4470.0	3802.25	206.75	1491.0	1638.0	403.75	1266.5	855.25	377.0	1095.0
K00066	0.0	0.0	8.6	1.8	0.0	11.0	0.0	2.4	7.4	0.0	0.0	4.0	0.0	0.0	9.2	0.0	1.8	15.55	0.0	3.8	7.6	0.0	2.5	4.6	0.0	1.8	14.55	0.0	0.0	17.0	10.4	1.6	20.2	0.8	0.0	3.0	1.8	1.2	19.0	14.8	9.4	51.4	1.4	0.0	23.4	1.25	0.0	12.4	4.0
K00067	9408.55	34307.68000000001	11117.279999999999	8697.1	15417.119999999999	9550.74	16414.13	16875.46	10021.87	20967.26	5545.33	15328.19	6771.76	5890.5	3103.47	10001.0	19894.410000000003	13276.35	26468.68	27424.04	20173.590000000004	18942.989999999998	15404.11	17189.980000000003	24513.9	25403.6	13149.970000000001	19228.07	17516.2	15627.56	36860.159999999996	27302.370000000003	24185.879999999997	20644.06	24568.22	22132.92	26949.85	18364.129999999997	14360.33	46054.94	38123.49	14693.7	24301.879999999997	29884.18	21191.6	23577.39	18546.5	16748.71	24531.899999999998
K00068	152.0	307.21000000000004	201.76	99.5	125.0	47.5	315.0	157.59	47.0	352.98	114.24000000000001	1072.43	73.74000000000001	29.38	47.239999999999995	162.5	243.74	56.5	465.0	229.74	91.5	276.0	81.75999999999999	131.74	679.0	486.74	157.0	306.0	136.26	101.24000000000001	324.0	130.5	170.5	168.0	112.0	74.5	527.5	397.5	2693.33	449.5	123.5	45.0	193.5	135.5	125.0	232.0	18.0	52.0	140.0
K00073	53.5	148.96	123.88	74.25	58.0	21.25	146.5	100.13	23.0	134.99	43.620000000000005	480.43	34.870000000000005	14.5	57.62	46.75	122.37	19.25	147.0	127.37	40.75	75.75	29.88	60.87	190.5	261.37	48.5	117.0	52.13	44.620000000000005	119.5	66.25	133.75	28.5	100.0	24.0	262.25	231.75	1339.5	131.75	54.25	10.5	36.75	68.25	55.0	52.0	30.0	74.0	40.0
K00074	643.34	2797.58	1517.18	464.4	1277.42	1364.58	846.5	1308.16	1650.01	412.49	306.37	2216.0	340.71	390.39	1492.37	385.5	1484.77	3414.9	2926.08	3073.44	5127.97	2024.08	1511.5500000000002	1926.2699999999998	789.5	1036.77	1117.49	1173.4099999999999	1560.88	2548.95	2526.45	3005.88	4426.35	906.2299999999999	1900.08	6696.5	619.4	1193.85	2668.0	2832.25	4468.87	2871.7	1695.28	3312.25	5858.7	1335.4099999999999	1471.75	4561.87	1185.5
K00075	9882.880000000001	36742.600000000006	14107.560000000001	8758.3	16660.2	12732.16	15366.13	17236.86	13093.71	19887.75	6019.95	19574.190000000002	7103.29	6361.25	6551.09	8467.25	20059.480000000003	19074.55	25323.1	28446.44	26707.07	18703.91	15778.57	18673.840000000004	21884.65	24528.42	16076.92	17351.160000000003	17726.58	19304.1	31521.510000000002	26100.440000000002	30926.04	19634.43	25027.89	28080.42	24650.629999999997	18962.679999999997	18695.83	44311.39	38082.75	17439.84	22718.649999999998	30501.93	29656.559999999998	21876.73	17879.25	21994.18	21628.399999999998
K00076	722.95	4234.15	652.0	993.25	1256.2	511.75	1532.25	1183.25	551.0	2847.25	643.25	1008.1	1002.5	573.45	463.75	849.0	1100.9	838.25	2753.1	1451.85	1209.5500000000002	1503.75	600.5	847.5	3075.65	1532.0	704.7	1342.25	1207.25	740.4	5383.65	1997.6	1759.15	3289.1	4232.7	2621.25	677.0	1443.65	1829.0	2715.5	2736.0	950.75	2305.1	1808.5	1862.25	1715.75	1635.0	2528.0	1063.9
K00077	8466.0	31368.92	9971.84	7989.1	13879.75	8754.75	14229.3	14841.85	8418.55	19066.72	4820.11	13921.36	6484.610000000001	5544.51	2431.5099999999998	7788.0	17902.71	12987.6	22413.25	24836.46	19507.2	16887.0	13985.740000000002	15088.91	18062.0	20334.21	6535.7	15840.5	15773.84	15010.86	28341.5	23669.95	20224.989999999998	18078.8	22086.85	15910.0	23846.85	16980.15	8821.16	42261.35	35368.82	11625.01	20775.449999999997	26495.35	17741.44	19734.75	16040.0	15642.51	20481.5
K00082	0.0	0.0	2.0	0.0	0.0	0.0	0.0	0.0	0.0	0.0	0.0	0.0	0.0	0.0	0.0	0.0	0.0	0.0	0.0	0.0	0.0	0.0	0.0	0.0	0.0	0.0	0.0	0.0	0.0	0.0	0.0	0.0	2.5	0.0	0.0	0.0	0.0	0.0	0.0	0.0	0.0	5.0	0.0	0.0	10.0	0.0	0.0	0.0	0.0
K00086	31.25	81.0	348.88	61.25	95.75	136.5	153.75	158.88	732.25	171.74	67.12	147.0	45.870000000000005	21.5	39.62	57.5	107.87	191.25	239.75	170.62	520.75	58.75	23.38	68.97	71.25	176.37	198.25	112.5	60.63	167.12	4.5	9.75	180.0	3.0	152.75	1818.75	108.0	92.0	513.5	74.85	247.0	387.25	13.25	73.75	729.75	16.5	8.25	228.0	9.0
K00087	24.45	279.15	58.25	18.0	55.2	15.5	80.75	66.0	26.75	91.25	21.5	456.6	35.25	23.45	21.0	11.75	64.65	17.25	393.1	73.1	48.05	12.75	32.0	50.25	93.65	89.0	42.45	19.5	65.5	26.9	2463.9	1887.85	474.15	82.1	156.2	45.5	246.25	223.15	1334.5	4620.75	4385.25	168.5	1458.35	1843.25	239.5	930.0	961.0	190.5	969.4
K00088	9914.880000000001	35797.850000000006	13250.310000000001	8637.55	16003.7	11790.41	15284.43	16659.61	12593.96	19899.5	5880.7	18522.190000000002	7056.04	6231.75	5152.34	8403.0	19786.730000000003	16253.05	24428.1	27676.439999999995	22321.57	17860.41	15312.67	17571.190000000002	21860.65	24201.92	15625.17	16913.16	17142.030000000002	17233.1	30977.71	25419.190000000002	27459.54	19470.63	24422.489999999998	23469.67	24627.629999999997	18722.679999999997	18194.83	43901.14	36868.520000000004	15275.759999999998	22564.899999999998	29521.28	25430.809999999998	21764.98	17539.5	17859.68	21480.399999999998
K00090	53.5	141.95999999999998	146.48	55.05	96.0	65.25	129.5	85.53	47.8	134.99	43.620000000000005	490.43	36.870000000000005	16.88	104.62	49.75	106.16999999999999	1126.8	927.0	523.1700000000001	3232.35	795.0	285.38	621.14	146.5	220.17000000000002	67.05	323.0	290.13	1287.62	200.9	130.85	730.95	94.3	161.0	1209.0	248.05	199.95	1366.5	296.55	631.65	1114.9	127.15	221.25	990.4	28.25	44.0	1541.4	67.0
K00091	0.0	0.0	13.6	1.8	0.0	17.0	0.0	2.4	13.8	4.0	0.0	13.0	0.0	0.0	17.8	0.0	1.8	36.55	0.0	6.8	7.6	3.0	2.5	4.6	0.0	1.8	15.89	0.0	0.0	20.0	12.4	1.6	39.2	0.8	0.0	3.0	1.8	4.2	27.0	17.8	9.4	66.4	1.4	0.0	37.4	6.25	0.0	27.4	4.0
K00094	53.5	108.96000000000001	91.88	46.25	58.0	21.25	124.5	68.13	20.0	134.99	43.620000000000005	480.43	34.870000000000005	14.5	23.619999999999997	46.75	94.37	19.25	132.0	93.37	32.75	57.0	29.88	38.87	146.5	213.37	48.5	87.0	52.13	40.620000000000005	69.5	38.25	61.75	28.5	38.0	24.0	246.25	195.75	1334.5	85.75	42.25	10.5	36.75	46.25	29.0	0.0	0.0	0.0	0.0
K00096	529.5	2668.5	350.0	581.5	941.5	542.0	742.0	864.0	171.5	1301.5	384.5	484.5	406.5	408.5	7.5	309.0	726.5	281.5	1348.0	1101.5	363.0	971.0	486.0	722.0	1073.0	631.5	139.0	635.0	577.0	477.0	1338.5	867.5	612.0	760.5	787.0	78.0	921.5	565.5	30.5	1600.0	1190.5	236.5	961.0	970.5	417.5	886.0	448.0	372.5	1098.0
K00097	7653.5	27879.92	4206.24	7313.55	12592.5	6849.75	12862.8	12872.79	2683.55	16357.72	3976.3599999999997	3323.86	5748.110000000001	5021.14	215.96	7277.25	15265.91	6311.05	18793.0	20879.989999999998	8263.85	14329.5	12073.740000000002	11934.48	17020.0	18170.91	626.47	14595.25	14091.09	9735.36	25055.35	19382.52	11249.89	14922.0	18136.6	895.0	18518.8	12383.95	1513.5	35679.55	28467.67	4791.51	18361.65	21284.35	4154.81	17418.4	13437.08	6151.43	18246.5
K00098	22.25	34.46	48.25	9.0	19.0	13.5	61.75	25.0	16.75	44.25	18.5	453.43	8.75	4.25	11.8	7.75	23.25	16.25	8.5	10.5	11.75	15.75	6.5	5.25	75.25	89.0	42.25	17.5	13.5	16.5	73.5	39.75	61.75	28.5	38.0	24.0	246.58	195.75	1335.0	85.75	42.25	10.5	36.75	46.25	29.0	0.0	0.0	0.0	0.0
K00099	9134.21	35273.600000000006	11331.060000000001	8482.55	15679.95	10840.66	14979.63	16129.779999999999	8850.96	19272.75	5147.7	14963.19	6944.29	6147.5	4511.34	8321.0	19395.980000000003	14111.8	23920.35	27358.439999999995	18395.82	17738.66	15187.07	16683.840000000004	20555.65	22863.92	7377.5	16704.41	16963.33	15870.099999999999	30595.260000000002	24997.440000000002	23303.54	19359.93	23725.64	13278.42	24051.879999999997	17417.679999999997	8071.0	43550.89	35983.67	11113.509999999998	22376.25	29104.93	19090.559999999998	21628.48	17442.0	16384.68	21356.399999999998
K00100	2282.37	12676.65	8072.5	2001.5	4909.2	5276.5	3004.8	4981.5	7166.95	5810.25	2217.5	15509.1	1831.0	1795.2	4890.6	1576.5	5483.9	10147.75	6497.6	8409.85	11408.3	4074.0	4259.6	6258.44	6075.9	6615.0	13378.45	2760.75	3855.7	6440.9	10702.85	8397.1	16481.239999999998	6496.3	8371.8	18960.0	6932.25	6614.9	14246.5	13399.0	14074.52	9364.61	6365.1	11027.6	20605.739999999998	5729.25	6070.25	10628.86	4958.9
K00101	134.75	488.46000000000004	189.71	108.1	130.0	69.0	208.25	157.06	49.45	241.73000000000002	77.74000000000001	604.4300000000001	89.99000000000001	25.13	64.44	109.75	411.09000000000003	177.35	552.5	744.84	90.95	341.0	365.26	136.35999999999999	247.25	375.34000000000003	140.35	263.5	313.76	104.74000000000001	288.3	500.45	188.75	126.1	126.0	32.0	302.18	228.15	1381.0	302.85	351.05	142.3	182.55	313.25	110.8	92.9	194.0	43.8	80.0
K00102	294.0	2086.0	209.0	272.0	920.5	302.5	427.5	634.5	73.5	42.0	26.0	103.0	288.0	250.0	86.1	161.0	1010.0	1322.5	2365.5	3218.5	3531.0	1611.0	1697.5	1764.5	1373.5	1816.5	87.0	970.5	1306.0	1646.0	1036.0	1259.5	904.5	531.5	722.0	1193.0	51.5	44.5	7.0	1556.5	1829.0	1125.0	917.0	1840.0	1017.5	1267.5	1390.5	1697.5	545.5
K00103	0.0	0.0	0.0	0.0	0.0	0.0	0.0	0.0	0.0	0.0	0.0	0.0	0.0	0.0	0.0	0.0	0.0	0.0	0.0	0.0	0.0	0.0	0.0	0.0	0.0	0.0	0.0	0.0	0.0	0.0	0.0	0.0	0.0	0.0	0.0	0.0	0.0	2.0	0.0	0.0	0.0	0.0	0.0	0.0	0.0	0.0	0.0	0.0	0.0
K00104	1441.93	5563.9	1934.01	821.0499999999998	2466.58	1908.99	1352.91	1885.57	1570.81	557.27	343.66	825.8199999999999	815.7499999999999	724.84	1458.1399999999999	643.25	2476.37	2891.3	4591.92	6276.31	6124.02	2999.74	3244.76	3613.97	3612.0	4333.55	1138.47	2117.91	2756.25	3603.58	3725.6700000000005	3197.9099999999994	3408.7	1637.1299999999999	2484.3500000000004	2125.84	829.05	732.11	1397.0	4519.73	4465.4	2192.32	2676.07	4572.41	2416.57	3129.5	3088.09	3504.65	1559.5
K00105	430.0	20.0	16.0	17.0	0.0	28.0	11.0	33.08	14.0	0.0	12.0	15.0	20.0	24.0	17.0	24.0	14.0	30.0	8.0	17.0	21.0	10.0	0.0	11.0	22.0	24.0	17.0	15.0	19.0	14.0	25.0	29.0	107.0	11.5	59.0	2.5	8.0	40.0	29.33	59.0	26.0	27.0	0.0	37.0	48.0	39.0	33.0	37.0	20.0
K00108	77.5	406.25	166.28	53.45	68.0	94.25	145.5	109.73	66.0	144.99	52.620000000000005	587.0	34.870000000000005	14.88	75.62	62.75	336.57	284.7	379.0	645.57	89.15	245.25	337.38	105.94	163.5	237.57	193.61999999999998	178.0	241.13	117.62	252.1	469.65	257.15	89.7	107.0	38.0	284.45	224.55	1420.5	280.95	341.85	263.1	165.35	292.25	164.6	56.75	173.0	66.6	79.0
K00109	0.0	0.0	0.0	0.0	0.0	0.0	0.0	0.0	0.0	0.0	0.0	0.0	0.0	0.0	0.0	0.0	0.0	0.0	0.0	0.0	0.0	0.0	0.0	0.0	0.0	0.0	0.0	0.0	0.0	0.0	0.0	0.0	0.0	0.0	0.0	0.0	0.0	2.0	0.0	0.0	0.0	0.0	0.0	0.0	0.0	0.0	0.0	0.0	0.0
K00111	2052.01	10594.91	8870.54	1678.35	4061.0	5462.41	2965.63	3858.31	7521.96	4352.99	1435.8200000000002	12843.52	1730.1600000000003	1406.93	5688.160000000001	1578.75	5465.75	10325.35	7304.0	9210.43	12611.369999999999	4419.16	4655.200000000001	6246.289999999999	6196.0	6798.84	8196.27	3390.41	4406.21	8099.07	10627.76	8501.769999999999	15076.0	6613.13	8001.4400000000005	12915.92	6155.68	5812.73	9521.5	12813.84	12598.65	7578.05	6446.55	11163.18	15649.890000000001	6698.83	6795.17	12868.89	4592.5
K00112	129.17000000000002	158.62	99.21000000000001	46.25	77.33	30.58	134.83	78.80000000000001	21.0	177.0	51.95	493.09	42.2	16.55	25.29	56.75	137.03	23.25	161.67	154.04000000000002	43.75	75.33	40.55	82.53999999999999	146.5	213.37	50.0	104.0	76.13	55.620000000000005	152.51	101.24	96.75	51.5	148.01	29.67	371.58	261.08	1342.0	246.73999999999995	186.57999999999998	26.5	94.42	149.57999999999998	36.34	13.67	10.67	6.67	44.0
K00113	153.17000000000002	438.62	128.21	46.25	77.33	30.58	146.83	110.80000000000001	21.0	177.0	60.95	573.0900000000001	42.2	16.55	25.29	72.75	372.03	40.25	395.67	667.04	51.75	234.32999999999998	337.55	129.54	149.5	224.37	50.67	157.0	265.13	55.620000000000005	243.51	514.24	101.75	103.5	209.01000000000005	31.67	398.58	275.08	1342.0	342.73999999999995	448.58	26.5	201.42000000000002	387.58	39.34	63.67	183.67	10.67	107.0
K00114	52.0	32.0	8.6	43.8	52.0	11.0	18.0	20.4	7.4	24.0	0.0	4.0	50.0	0.0	10.0	16.0	15.8	21.55	98.0	67.8	13.6	110.0	16.5	16.6	26.0	41.8	14.55	66.0	68.0	17.0	172.4	81.6	40.8	76.8	46.0	3.0	43.8	21.2	19.0	124.8	65.4	56.4	55.4	54.0	23.4	87.25	42.0	12.4	22.0
K00116	296.75	1381.25	241.20999999999998	311.1	558.5	113.0	553.75	597.5600000000001	61.45	572.23	329.24	606.0	219.49	193.51	124.43999999999998	386.75	692.59	1173.35	1797.0	1125.3400000000001	3287.95	1416.75	534.26	771.69	1010.75	964.84	101.35	791.5	688.26	1344.74	1744.3	1004.45	820.65	630.1	797.0	1216.5	496.85	496.65	1383.0	1482.35	1581.55	1171.3	960.05	1059.75	1038.3	612.9	412.0	1556.8	520.5
K00117	79.5	124.96000000000001	94.88	67.25	85.0	29.25	133.5	77.13	30.4	146.99	43.620000000000005	486.43	59.870000000000005	14.88	33.019999999999996	54.75	101.37	51.0	181.0	130.37	38.75	120.0	39.379999999999995	46.54	159.5	233.37	63.25	120.0	86.13	43.620000000000005	158.5	78.25	93.75	66.5	61.0	24.0	267.25	208.75	1342.5	149.75	70.25	37.5	65.75	73.25	35.0	44.25	21.0	13.0	9.0
K00118	0.0	0.0	0.0	0.0	0.0	0.0	0.0	0.0	0.0	0.0	0.0	0.0	0.0	0.0	0.0	0.0	0.0	0.0	0.0	0.0	0.0	0.0	0.0	0.0	0.0	0.0	0.0	0.0	0.0	0.0	0.0	0.0	0.0	0.0	0.0	0.0	0.0	0.0	0.0	1.5	0.0	0.0	0.0	2.0	0.0	0.0	0.0	0.0	0.0
K00121	103.5	452.25	175.08	84.85	93.0	55.25	165.5	136.51	58.599999999999994	156.99	52.620000000000005	594.0	61.870000000000005	14.88	76.41999999999999	70.75	353.97	234.6	444.0	699.97	72.95	299.0	342.38	115.41	205.0	277.97	196.01999999999998	230.0	275.13	85.62	352.3	520.45	263.75	137.6	163.0	34.5	313.85	251.15	1401.83	330.85	357.05	142.3	189.55	326.25	142.8	120.65	209.0	78.8	100.0
K00122	0.0	9.0	3.0	0.0	2.0	4.0	0.0	0.0	5.0	0.0	0.0	3.0	0.0	0.0	3.0	0.0	0.0	59.0	6.0	10.0	3.0	5.0	0.0	0.0	7.0	3.0	36.0	17.0	0.0	3.0	24.0	6.0	32.0	0.0	4.0	0.0	0.0	0.0	0.0	17.0	0.0	19.0	7.0	0.0	6.0	0.0	0.0	8.0	0.0
K00123	2569.1	15433.189999999999	12913.029999999999	2104.15	6136.32	5999.57	4431.57	6307.789999999999	10171.95	5645.22	2465.66	22017.29	2249.16	2108.5899999999997	6196.32	2545.5	9851.38	12319.9	11565.18	16276.67	18154.3	7490.57	8074.84	9494.52	9401.75	13336.49	11519.15	5340.0	6922.41	11186.84	12927.240000000002	12388.76	18167.6	8371.4	9393.04	16817.18	12188.06	9273.42	16440.0	19399.559999999998	16346.52	10620.7	9241.380000000001	16939.82	20874.38	9958.68	9802.68	15408.2	6984.0
K00124	2033.8400000000001	13215.779999999999	9306.74	1576.85	5045.16	3192.41	3460.66	5317.27	7015.8	4529.51	1959.28	19629.25	1854.03	1828.22	3100.9599999999996	1900.25	8552.289999999999	6839.1	8257.34	14065.310000000001	6805.45	4969.66	7033.22	7085.01	7940.5	11633.470000000001	9211.85	3853.0	5555.13	5379.12	10533.82	10819.93	11947.65	7510.099999999999	7828.52	12090.34	10929.18	8132.8099999999995	12263.5	17154.43	13419.21	6413.3	7878.39	14954.41	15733.14	9233.59	9173.84	8777.3	6265.5
K00125	0.0	0.0	0.0	0.0	0.0	0.0	0.0	0.0	0.0	0.0	0.0	0.0	0.0	0.0	0.0	0.0	0.0	0.0	0.0	0.0	0.0	0.0	0.0	0.0	0.0	0.0	0.0	0.0	0.0	0.0	0.0	0.0	0.0	0.0	0.0	0.0	0.0	0.0	0.0	0.0	0.0	0.0	0.0	0.0	0.0	0.0	0.0	0.0	0.0
K00126	0.0	0.0	8.6	1.8	2.0	13.0	0.0	2.4	7.4	0.0	0.0	4.0	2.0	0.0	10.0	0.0	1.8	19.8	0.0	1.8	10.6	5.0	0.0	4.6	0.0	1.8	11.8	0.0	0.0	17.0	12.4	1.6	26.2	0.8	0.0	3.0	1.8	1.2	19.0	14.8	9.4	61.4	1.4	0.0	23.4	0.0	0.0	16.4	4.0
K00127	1463.5	9575.46	8943.58	1042.85	3230.0	2578.75	2633.0	4091.9300000000003	6856.8	4381.49	1897.12	19393.43	1271.37	1322.88	2968.12	1596.25	6932.47	6506.6	5557.5	9400.470000000001	6002.45	3538.5	4707.88	4690.07	5227.5	8034.97	9121.85	2524.0	3726.63	4456.62	8807.8	9164.95	11295.15	6627.1	6492.5	11826.5	10630.18	7912.65	12204.0	14346.85	11108.05	6108.8	6345.05	11845.25	15258.3	6823.25	6772.0	8247.8	5338.5
K00128	718.5699999999999	5221.8	2592.65	1064.7	1580.15	2138.25	1619.0	1366.85	2498.1	2600.0	439.25	1383.7	1036.75	592.03	2142.1499999999996	808.75	1706.25	7128.7	6626.95	4850.15	16460.5	4939.0	2566.25	4063.07	2771.05	1108.45	2210.3599999999997	2464.5	2751.5	7394.05	5709.4	3607.6000000000004	7139.45	3562.9	4964.4	8698.75	463.95	1690.6	905.0	3699.95	6270.6	6398.1	2814.8	3490.25	7915.02	1956.5	2288.75	10437.27	1423.8
K00130	108.75	495.75	246.31	95.9	145.0	114.0	213.25	165.46	71.85	231.73000000000002	77.74000000000001	604.0	62.99	27.51	143.84	104.75	415.89	1191.4	1289.5	1122.6399999999999	3292.55	1010.0	607.76	710.9599999999999	220.75	359.14	102.9	445.5	517.76	1345.74	312.7	547.05	778.95	147.9	222.0	1217.0	278.65	226.35	1406.5	419.15	912.45	1253.7	236.95	459.25	1071.2	81.25	217.0	1569.2	138.0
K00131	74.0	366.0	130.6	106.8	254.0	111.0	114.0	232.4	37.4	12.0	0.0	11.0	66.0	76.0	73.2	35.0	71.8	1113.55	950.0	665.8	3256.6	886.0	377.5	809.6	13.0	26.8	35.55	286.0	299.0	1259.0	242.4	195.6	686.2	124.8	181.0	1192.0	22.8	23.2	24.0	397.8	985.4	1117.4	211.8	361.0	982.4	77.25	88.0	1528.4	79.0
K00132	0.0	4.0	0.0	0.0	0.0	0.0	0.0	0.0	0.0	7.0	0.0	0.0	0.0	0.0	0.0	0.0	0.0	0.0	50.0	0.0	0.0	0.0	2.0	0.0	0.0	0.0	0.0	0.0	0.0	0.0	372.0	295.0	71.0	0.0	0.0	0.0	0.0	0.0	0.0	748.0	710.0	25.0	233.0	294.0	30.0	152.0	152.0	21.0	158.0
K00133	9298.130000000001	35693.600000000006	12005.94	8643.8	15961.7	11163.16	15235.38	16494.739999999998	10202.21	19706.489999999998	5733.82	16540.190000000002	7036.16	6198.0	4783.96	8401.0	19786.85	16567.8	25039.1	28003.059999999998	22404.57	18584.66	15502.95	17485.210000000003	20818.9	23254.29	8498.17	17204.91	17355.960000000003	17456.22	30889.760000000002	25267.690000000002	24917.14	19477.43	24144.39	16898.67	24250.879999999997	17989.679999999997	10652.83	43912.14	37074.67	12848.759999999998	22512.899999999998	29509.68	21760.809999999998	21720.23	17547.25	18806.68	21503.399999999998
K00134	10657.3	39016.51000000001	14946.25	9235.6	17538.28	13292.24	16240.21	17871.02	13736.01	20507.99	6205.27	18898.350000000002	7587.860000000001	6671.8	6576.950000000001	8989.25	21437.68	18867.35	27550.52	31147.4	28066.420000000002	20070.989999999998	17007.75	19898.370000000003	24191.15	26922.21	16442.47	18453.16	18842.84	20412.59	33633.42	27258.780000000002	30289.84	20566.73	25888.399999999998	25163.84	25244.43	19344.96	19326.16	46800.780000000006	39716.4	17331.41	24324.469999999998	32224.76	27017.379999999997	23594.050000000003	19206.67	21136.329999999998	22491.399999999998
K00135	212.42000000000002	1058.33	1586.29	178.1	358.08000000000004	669.0799999999999	421.58	473.48	2525.85	745.74	668.0699999999999	2990.52	156.07	50.81	601.7099999999999	171.25	802.5	2065.85	1911.42	1947.2600000000002	6463.7	1386.33	972.4300000000001	1499.7799999999997	1408.25	1498.3400000000001	7167.27	681.5	877.76	2378.74	895.8100000000001	1305.6899999999998	3985.75	350.1	732.76	9033.42	852.85	1370.48	10118.0	945.0900000000001	1796.38	4814.55	592.4699999999999	983.33	5756.72	275.82	463.92	2309.8	305.0
K00137	53.5	108.96000000000001	117.68	51.65	58.0	56.25	124.5	75.33000000000001	42.2	134.99	43.620000000000005	492.43	34.870000000000005	14.88	51.21999999999999	46.75	99.77	64.4	141.0	100.77000000000001	55.55	62.0	32.379999999999995	52.669999999999995	146.5	218.77	86.65	87.0	52.13	91.62	100.7	43.05	124.35	30.9	38.0	33.0	251.65	201.35	1391.5	130.15	70.45	158.7	40.95	46.25	99.19999999999999	1.25	0.0	37.2	12.0
K00138	131.5	156.95999999999998	114.08000000000001	112.85	137.0	56.25	151.5	99.93	46.2	180.99	43.620000000000005	494.43	111.87	14.88	50.62	70.75	118.97	76.35	288.0	199.97	59.95	230.0	55.879999999999995	67.74000000000001	185.5	276.97	93.27	186.0	154.13	77.62	348.3	162.95	144.75	144.1	107.0	30.0	312.85	231.15	1382.5	283.35	145.05	141.3	120.55	127.25	93.3	128.5	63.0	42.8	35.0
K00140	137.84	590.3199999999999	208.72	107.9	185.66	113.16	181.16	170.8	60.1	282.5	75.9	174.32	99.9	26.22	128.57999999999998	125.0	484.96	1244.65	1419.34	1279.4799999999998	3307.8	1091.1599999999999	635.5999999999999	799.05	165.5	293.14	131.82	516.0	586.26	1359.24	539.22	682.28	845.8000000000001	209.4	431.0200000000001	1204.34	307.4	165.26	80.0	727.3799999999999	1189.8600000000001	1250.2	349.53999999999996	654.66	1044.54	154.09	259.34	1561.2	235.0
K00141	31.25	74.5	43.63	37.25	43.0	9.75	62.75	43.13	3.25	94.74000000000001	25.12	27.0	26.12	10.63	12.62	39.0	71.12	11.0	123.5	82.87	25.0	47.25	23.38	33.62	71.25	124.37	8.25	69.5	38.63	24.12	0.0	0.0	0.0	0.0	0.0	0.0	0.0	2.0	0.0	0.0	0.0	8.0	2.0	0.0	0.0	0.0	0.0	0.0	0.0
K00145	4913.71	21616.600000000006	8256.31	4571.8	8644.45	6185.41	8580.63	9825.529999999999	6255.46	10896.75	3187.7	13568.69	3958.04	3118.5	3182.84	4950.5	11101.23	9223.05	15836.85	16650.359999999997	12334.570000000002	11039.91	9581.32	11872.340000000002	13051.9	13962.17	6167.84	9167.66	8851.08	9058.349999999999	21098.010000000002	15025.77	15208.789999999999	12199.93	14440.39	11916.17	14216.88	10759.679999999998	7980.0	22709.140000000003	20562.42	7907.009999999999	13289.65	17721.68	16173.31	12377.73	10928.67	12164.43	12357.4
K00146	53.5	108.96000000000001	109.08000000000001	49.85	58.0	43.25	124.5	72.93	34.8	134.99	43.620000000000005	488.43	36.870000000000005	15.26	42.81999999999999	46.75	97.97	47.6	132.0	98.97	47.95	57.0	32.379999999999995	48.06999999999999	146.5	216.97	74.85	87.0	52.13	74.62	90.3	41.45	100.15	30.1	38.0	30.0	249.85	200.15	1372.5	115.35	61.05	113.3	39.55	46.25	75.8	1.25	0.0	24.8	8.0
K00147	5046.21	19986.600000000006	8669.81	4161.3	8397.45	6290.41	7959.13	9758.61	7178.46	9303.25	3067.2	14344.69	3459.04	2895.0	3318.34	4537.5	11106.73	10416.05	14787.35	16170.859999999999	12850.070000000002	10448.41	9396.32	11715.840000000002	11441.4	13867.67	7178.17	8757.66	8417.58	9179.849999999999	18135.010000000002	14570.77	15649.289999999999	9901.43	12053.39	13860.17	14248.88	10339.179999999998	9088.83	22092.640000000003	19824.92	8338.509999999998	12136.15	17314.18	17033.14	11623.73	10107.17	12203.259999999998	12028.4
K00148	0.0	0.0	8.6	1.8	2.0	17.0	0.0	2.4	10.4	0.0	0.0	4.0	0.0	0.0	10.0	0.0	1.8	15.55	0.0	3.8	10.6	5.0	2.5	4.6	0.0	1.8	16.55	0.0	0.0	17.0	10.4	3.1	20.2	0.8	0.0	3.0	1.8	3.2	21.0	14.8	9.4	59.4	1.4	0.0	25.4	1.25	0.0	12.4	4.0
K00150	0.0	0.0	0.0	0.0	0.0	0.0	0.0	0.0	0.0	0.0	0.0	0.0	0.0	0.0	0.0	0.0	0.0	2.75	0.0	2.0	0.0	0.0	2.5	0.0	0.0	0.0	2.75	0.0	0.0	0.0	0.0	0.0	2.0	0.0	0.0	0.0	0.0	0.0	0.0	0.0	0.0	0.0	0.0	0.0	0.0	1.25	0.0	0.0	0.0
K00151	31.25	75.21000000000001	52.230000000000004	39.05	43.0	20.75	62.75	45.53	10.65	90.74000000000001	25.12	32.43	26.12	10.63	22.62	39.0	72.91999999999999	26.55	123.5	86.67	32.6	47.25	25.88	38.22	71.25	126.17	22.8	69.5	38.63	41.120000000000005	10.4	1.6	26.2	0.8	0.0	3.0	1.8	1.2	19.0	14.8	9.4	53.4	1.4	0.0	23.4	1.25	0.0	12.4	4.0
K00153	0.0	0.0	2.0	0.0	0.0	1.0	0.0	0.0	0.0	0.0	0.0	0.0	0.0	0.0	0.0	0.0	0.0	4.0	0.0	0.0	0.0	0.0	0.0	0.0	0.0	0.0	4.0	0.0	0.0	0.0	0.0	3.0	0.0	0.0	0.0	0.0	0.0	0.0	0.0	0.0	0.0	3.0	0.0	0.0	8.0	0.0	0.0	0.0	0.0
K00154	26.0	25.0	28.2	24.6	31.0	34.0	9.0	13.8	29.200000000000003	18.0	0.0	23.0	25.0	0.0	36.0	8.0	10.6	124.35	55.0	56.6	18.2	66.0	12.5	16.869999999999997	20.0	26.6	80.35	54.0	34.0	43.0	127.8	49.2	124.4	45.6	27.0	6.0	28.6	21.4	56.0	110.6	46.8	130.8	38.8	27.0	74.8	44.25	21.0	50.8	17.0
K00156	456.5	739.96	93.88	311.25	313.0	26.25	1131.3	742.13	98.0	1470.9899999999998	453.62	779.4300000000001	124.87	32.879999999999995	25.22	1107.75	811.37	238.75	1985.0	576.37	162.75	1022.0	361.48	275.46999999999997	2314.5	1665.37	109.67	1619.0	540.33	125.62	3680.7	1268.75	345.75	1044.7	1025.6	24.0	1761.25	785.75	1334.5	1431.75	876.52	95.17	1318.75	840.85	114.67	1131.5	627.0	120.67	1651.0
K00158	15.0	198.5	1349.25	49.0	169.75	578.75	164.0	267.83	2404.0	446.0	573.0	2304.0	33.75	23.25	503.5	24.5	106.75	1803.25	1048.25	578.75	6310.25	798.75	295.0	1266.75	1138.0	1089.0	6972.0	298.0	317.0	2256.0	306.5	281.75	3694.0	114.5	406.75	8878.75	378.0	1051.0	8716.33	322.25	1011.0	4593.25	211.25	293.75	5534.75	69.5	65.25	2254.0	109.0
K00161	498.0	2850.5	821.25	430.0	1145.25	572.25	721.5	986.33	1124.5	353.0	209.0	1233.0	380.75	282.25	308.1	361.0	1673.75	2628.25	3236.75	3975.25	4329.75	2214.0	2105.5	2115.85	2299.5	2185.5	1261.84	1497.5	1683.0	1969.0	1702.5	1968.75	1842.5	899.0	1191.75	3349.25	334.5	315.5	1154.83	2427.35	2593.67	1750.92	1302.05	2393.75	2231.75	1911.5	1694.75	2685.5	1007.5
K00162	228.0	1095.5	690.25	165.0	270.75	296.75	320.0	398.83	1088.0	315.0	192.0	1216.0	96.75	34.25	291.6	219.0	908.75	2525.75	1912.25	1712.75	4001.75	1517.0	958.0	974.35	943.0	391.0	1250.17	850.0	804.0	1556.0	928.5	1225.25	1645.0	484.5	661.75	3340.25	310.0	285.0	1152.83	1184.85	1606.67	1677.92	593.05	966.75	2157.25	721.0	521.25	2510.0	588.0
K00163	103.5	429.96	146.08	70.85	93.0	55.25	154.5	113.93	43.2	156.99	52.620000000000005	577.4300000000001	61.870000000000005	16.88	51.81999999999999	70.75	339.97	145.6	430.0	666.97	62.95	280.0	336.38	102.74	169.5	250.97	115.35	190.0	275.13	80.62	297.3	501.95	159.75	120.1	128.0	32.0	298.18	227.15	1383.0	290.85	351.05	137.3	184.55	317.25	101.8	99.65	194.0	40.8	80.0
K00164	690.5	4466.96	4551.48	464.05	1502.0	1316.25	1222.5	1884.53	3454.8	2103.99	844.62	9909.43	601.87	590.88	1571.4199999999998	692.25	3391.17	4379.8	3444.0	5218.17	6184.35	2387.0	2668.38	2909.14	2315.0	3846.17	4652.22	1414.0	2076.13	3461.62	3945.9	4507.35	6330.55	3195.3	3124.0	7093.0	5357.38	3933.95	6780.0	6934.05	5842.32	4113.57	2947.15	5848.25	8570.9	3219.65	3353.0	5633.4	2547.0
K00166	12.0	33.0	51.6	8.8	38.0	46.0	5.0	17.4	31.4	0.0	0.0	4.0	2.0	2.0	74.2	3.0	11.8	1099.55	795.0	429.8	3205.6	740.0	258.5	580.6	0.0	6.8	54.89	240.0	238.0	1244.0	141.4	92.6	681.8000000000001	71.8	123.0	1185.0	9.8	4.2	24.0	201.8	590.0699999999999	1102.0700000000002	88.4	177.0	957.4	28.25	44.0	1531.4	67.0
K00167	12.0	33.0	51.6	8.8	38.0	46.0	5.0	17.4	31.4	0.0	0.0	4.0	2.0	2.0	74.2	3.0	11.8	1099.55	795.0	429.8	3205.6	740.0	258.5	580.6	0.0	6.8	54.22	240.0	238.0	1244.0	141.4	92.6	681.8000000000001	71.8	123.0	1185.0	9.8	6.2	24.0	201.8	590.0699999999999	1102.0700000000002	88.4	177.0	957.4	28.25	44.0	1530.4	67.0
K00169	880.0	6698.0	4545.0	800.0	2060.5	1362.0	1727.5	2482.0	3514.5	2349.0	1158.5	9662.5	868.0	949.5	1564.0	1040.5	3777.5	3377.0	3538.5	5133.0	3235.0	2438.5	2503.0	2627.0	2980.0	4261.0	4581.5	1485.0	2230.5	2356.5	5422.5	5198.0	5913.5	3881.5	4060.5	6181.5	5279.0	4114.5	5459.5	7858.5	6600.0	3196.5	3969.5	6869.0	8019.0	3958.0	3866.5	4434.0	3065.0
K00170	880.0	6698.0	4545.0	800.0	2060.5	1362.0	1727.5	2482.0	3514.5	2349.0	1158.5	9662.5	868.0	949.5	1564.0	1040.5	3777.5	3377.0	3538.5	5133.0	3235.0	2438.5	2503.0	2627.0	2980.0	4261.0	4581.5	1485.0	2230.5	2356.5	5422.5	5198.0	5906.5	3881.5	4060.5	6181.5	5279.0	4114.5	5459.5	7858.5	6600.0	3196.5	3969.5	6869.0	8019.0	3958.0	3866.5	4442.0	3065.0
K00171	293.0	2684.0	157.0	412.0	683.0	104.5	664.5	719.5	100.5	402.0	366.5	268.5	330.0	377.5	96.5	422.0	724.5	184.0	1315.5	1000.0	249.5	1071.5	423.5	381.0	841.0	667.5	76.0	501.0	667.5	167.5	1890.0	1280.0	350.0	876.5	1182.0	267.5	226.0	413.5	45.0	1388.0	1675.5	214.0	1290.5	1506.5	413.0	865.0	750.5	305.0	655.0
K00172	880.0	6698.0	4545.0	800.0	2060.5	1362.0	1727.5	2482.0	3514.5	2349.0	1158.5	9662.5	868.0	949.5	1564.0	1040.5	3777.5	3377.0	3538.5	5133.0	3235.0	2438.5	2503.0	2627.0	2980.0	4261.0	4581.5	1485.0	2230.5	2356.5	5422.5	5198.0	5913.5	3881.5	4060.5	6181.5	5279.0	4114.5	5459.5	7858.5	6600.0	3203.5	3969.5	6869.0	8019.0	3958.0	3866.5	4442.0	3065.0
K00174	14530.67	50421.16	10835.33	13516.5	24164.83	15884.33	23737.43	24624.67	8131.5	28634.51	7183.33	5781.16	10301.83	9412.17	3036.17	13367.5	28813.660000000003	16088.0	34442.67	39461.83	23656.5	27307.33	23203.370000000003	24364.670000000002	30377.0	34570.0	2975.5	27656.0	26675.9	23187.0	41085.409999999996	34791.83	26126.62	25124.9	30884.21	4659.17	36273.5	22966.329999999998	372.5	65764.79000000001	50834.03	11898.27	32784.17	39247.03	11338.03	32438.17	23936.33	15663.369999999999	34748.5
K00175	14467.67	50421.16	10835.33	13516.5	24164.83	15889.33	23737.43	24624.67	8137.5	28634.51	7183.33	5781.16	10301.83	9412.17	3036.17	13367.5	28813.660000000003	16088.0	34442.67	39461.83	23656.5	27307.33	23203.370000000003	24364.670000000002	30377.0	34570.0	2975.5	27656.0	26675.9	23187.0	41082.409999999996	34791.83	26126.62	25124.9	30884.21	4659.17	36273.5	22966.329999999998	372.5	65764.79000000001	50834.03	11906.27	32784.17	39247.03	11338.03	32436.17	23936.33	15663.369999999999	34748.5
K00176	7661.67	27744.910000000003	7009.83	7121.0	13220.83	9473.33	12473.13	13161.67	5563.75	14582.76	3762.83	3252.16	5510.33	5042.67	2865.67	7020.0	15499.16	9081.5	18668.67	22123.25	12857.5	14351.33	12764.27	13510.07	17132.0	19414.5	2519.5	14611.25	14345.199999999999	12872.0	22346.46	18794.160000000003	15167.84	13275.2	16389.61	2757.67	18352.25	11715.83	236.0	35180.29	27073.68	6456.94	17674.17	21727.93	6718.080000000001	17868.17	13454.75	8965.03	18167.0
K00177	7661.67	27744.910000000003	7009.83	7121.0	13220.83	9473.33	12473.13	13161.67	5563.75	14582.76	3762.83	3252.16	5510.33	5042.67	2865.67	7020.0	15499.16	9081.5	18671.67	22123.25	12857.5	14351.33	12764.27	13510.07	17132.0	19414.5	2519.5	14611.25	14345.199999999999	12872.0	22349.46	18794.160000000003	15167.84	13275.2	16389.61	2757.67	18352.25	11715.83	236.0	35180.29	27073.68	6456.94	17674.17	21727.93	6718.080000000001	17870.17	13454.75	8965.03	18167.0
K00179	4066.17	16378.41	4153.33	4054.75	6249.58	5028.83	7269.63	6812.17	3098.5	10070.26	2139.83	2335.66	3611.83	2357.42	1716.17	4272.5	7074.66	4579.0	12336.42	10641.42	7408.0	8334.83	6496.52	8586.220000000001	11479.25	9297.75	1713.0	7541.0	6498.95	6227.25	17994.21	9218.74	7955.889999999999	10526.2	12440.61	2116.67	8552.75	6321.33	256.5	15131.19	13757.93	3689.29	10328.92	10284.43	4771.9800000000005	8880.42	7641.67	6323.13	9450.5
K00180	4066.17	16378.41	4153.33	4054.75	6249.58	5028.83	7269.63	6812.17	3098.5	10070.26	2139.83	2335.66	3611.83	2357.42	1716.17	4272.5	7074.66	4579.0	12336.42	10641.42	7408.0	8334.83	6496.52	8586.220000000001	11479.25	9297.75	1713.0	7541.0	6498.95	6227.25	17994.21	9218.74	7955.889999999999	10526.2	12440.61	2116.67	8552.75	6321.33	256.5	15131.19	13757.93	3689.29	10328.92	10284.43	4771.9800000000005	8880.42	7641.67	6323.13	9450.5
K00183	20.0	149.5	373.0	16.0	129.5	245.5	16.0	129.5	338.5	0.0	46.0	820.0	0.0	24.0	408.0	3.0	18.0	548.5	27.0	92.0	627.5	10.0	46.5	120.5	0.0	39.5	267.0	0.0	90.0	309.0	51.5	164.0	861.0	32.0	240.5	1017.0	0.0	114.0	173.0	7.5	219.5	569.0	0.0	219.5	1366.5	8.0	135.0	857.5	2.0
K00184	1174.67	7847.66	5316.83	946.0	3377.33	2242.83	1906.33	3178.17	4097.5	2059.01	914.8299999999999	10900.16	1113.33	1111.67	2222.67	920.0	4647.16	4370.5	4942.17	8884.17	4750.0	2795.83	4469.17	4783.17	4852.0	7250.5	5004.84	2296.0	3502.5	3580.0	5254.01	5753.49	7459.5	3913.0	4473.51	7688.17	5231.0	4026.83	5730.0	9131.49	7431.0	4138.67	4154.67	8710.33	10112.67	5506.67	5709.17	6020.5	3295.0
K00185	577.67	3745.16	725.8299999999999	550.0	1918.83	841.33	833.33	1339.67	515.0	112.01	99.83	1099.6599999999999	575.33	527.67	552.67	300.0	1595.1599999999999	884.5	2709.17	4690.17	1418.0	1423.83	2357.67	2470.17	2713.0	3638.0	367.34	1312.0	1894.5	1216.0	1697.5100000000002	1754.4899999999998	1474.0	892.0	1461.0100000000002	1269.17	178.0	268.83	229.0	2650.99	2385.5	872.1700000000001	1475.67	3216.83	1837.67	2409.67	2526.17	1396.0	885.0
K00186	0.0	0.0	0.0	0.0	0.0	0.0	0.0	0.0	0.0	0.0	0.0	0.0	0.0	0.0	0.0	0.0	0.0	0.0	0.0	0.0	0.0	0.0	0.0	0.0	0.0	0.0	0.0	0.0	0.0	0.0	0.0	0.0	0.0	0.0	0.0	0.0	0.0	0.0	0.0	0.0	0.0	0.0	0.0	0.0	0.0	0.0	0.0	0.0	0.0
K00187	0.0	0.0	0.0	0.0	0.0	0.0	0.0	0.0	0.0	0.0	0.0	0.0	0.0	0.0	0.0	0.0	0.0	0.0	0.0	0.0	0.0	0.0	0.0	0.0	0.0	0.0	0.0	0.0	0.0	0.0	0.0	0.0	0.0	0.0	0.0	0.0	0.0	0.0	0.0	0.0	0.0	0.0	0.0	0.0	0.0	0.0	0.0	2.0	0.0
K00188	0.0	0.0	0.0	0.0	0.0	0.0	0.0	0.0	0.0	0.0	0.0	0.0	0.0	0.0	0.0	0.0	0.0	0.0	0.0	0.0	0.0	0.0	0.0	0.0	0.0	0.0	0.0	0.0	0.0	0.0	0.0	0.0	0.0	0.0	0.0	0.0	0.0	0.0	0.0	0.0	0.0	0.0	0.0	0.0	0.0	0.0	0.0	2.0	0.0
K00194	3.0	112.5	1418.0	6.75	78.25	1227.0	0.0	28.0	1415.5	1.0	0.0	130.5	5.0	10.25	1308.0	8.5	19.5	1380.0	29.75	41.5	2171.5	27.5	43.75	363.25	0.75	5.75	970.0	12.75	49.25	1422.75	10.75	58.25	2014.75	5.0	81.0	855.5	0.0	0.0	15.0	7.0	82.25	845.75	13.25	119.0	1187.5	1.25	33.25	1527.25	11.0
K00196	50.870000000000005	322.55999999999995	1463.33	31.75	126.78	1241.33	76.33	100.67	1438.5	144.01	41.33	240.76000000000002	16.33	15.12	1309.67	95.5	151.56000000000003	1398.0	409.02000000000004	192.76999999999998	2251.3	209.82999999999998	90.42	496.92	392.15	65.75	1032.2	161.75	128.25	1471.15	1116.16	847.84	2235.15	161.6	249.21000000000004	903.17	160.0	87.73	32.0	1941.9899999999998	1741.58	929.75	658.52	853.3299999999999	1355.17	566.92	377.92	1651.25	519.4000000000001
K00197	3.0	112.5	1418.0	6.75	78.25	1227.0	0.0	28.0	1415.5	1.0	0.0	130.5	5.0	10.25	1308.0	8.5	19.5	1380.0	29.75	41.5	2171.5	27.5	43.75	363.85	0.75	5.75	970.0	12.75	49.25	1422.75	10.75	58.25	2014.75	5.0	81.0	855.5	0.0	0.0	15.0	7.6	82.25	845.75	13.25	119.0	1187.5	1.25	33.25	1528.75	11.0
K00198	281.2	2166.9	4385.0	285.25	1117.45	3953.5	401.5	671.5	4285.0	48.0	17.0	415.1	299.0	281.95	3940.5	167.5	825.9	4246.5	1524.35	2408.6	6856.299999999999	782.5	1280.75	2232.45	1364.15	1811.75	2923.2	685.75	1033.75	4684.65	1257.65	1247.85	6306.15	438.1	783.2	2575.5	24.5	36.9	47.0	2012.7	1943.75	2637.75	983.35	2078.0	3653.0	1346.25	1420.25	4776.75	610.9
K00200	0.0	0.0	0.0	0.0	2.0	0.0	0.0	0.0	0.0	0.0	0.0	0.0	0.0	0.0	0.8	0.0	0.0	0.0	0.0	0.0	0.0	0.0	0.0	0.0	0.0	0.0	0.0	0.0	0.0	0.0	0.0	0.0	2.0	0.0	0.0	0.0	0.0	0.0	0.0	0.0	0.0	10.0	0.0	0.0	0.0	0.0	0.0	4.0	0.0
K00201	0.0	0.0	0.0	0.0	2.0	0.0	0.0	0.0	0.0	0.0	0.0	0.0	0.0	0.0	0.8	0.0	0.0	0.0	0.0	0.0	0.0	0.0	0.0	0.0	0.0	0.0	0.0	0.0	0.0	0.0	0.0	0.0	2.0	0.0	0.0	0.0	0.0	0.0	0.0	0.0	0.0	10.0	0.0	0.0	0.0	0.0	0.0	4.0	0.0
K00202	0.0	0.0	0.0	0.0	2.0	0.0	0.0	0.0	0.0	0.0	0.0	0.0	0.0	0.0	0.8	0.0	0.0	0.0	0.0	0.0	0.0	0.0	0.0	0.0	0.0	0.0	0.0	0.0	0.0	0.0	0.0	0.0	2.0	0.0	0.0	0.0	0.0	0.0	0.0	0.0	0.0	10.0	0.0	0.0	0.0	0.0	0.0	4.0	0.0
K00203	0.0	0.0	0.0	0.0	0.0	0.0	0.0	0.0	0.0	0.0	0.0	0.0	0.0	0.0	0.0	0.0	0.0	0.0	0.0	0.0	0.0	0.0	0.0	0.0	0.0	0.0	0.0	0.0	0.0	0.0	0.0	0.0	0.0	0.0	0.0	0.0	0.0	0.0	0.0	0.0	0.0	0.0	0.0	0.0	0.0	0.0	0.0	0.0	0.0
K00204	0.0	0.0	0.0	0.0	0.0	0.0	0.0	0.0	0.0	0.0	0.0	0.0	0.0	0.0	0.0	0.0	0.0	0.0	0.0	0.0	0.0	0.0	0.0	0.0	0.0	0.0	0.0	0.0	0.0	0.0	0.0	0.0	0.0	0.0	0.0	0.0	0.0	0.0	0.0	0.0	0.0	0.0	0.0	0.0	0.0	0.0	0.0	0.0	0.0
K00205	0.0	0.0	0.0	0.0	0.0	0.0	0.0	0.0	0.0	0.0	0.0	0.0	0.0	0.0	0.0	0.0	0.0	0.0	0.0	0.0	0.0	0.0	0.0	0.0	0.0	0.0	0.0	0.0	0.0	0.0	0.0	0.0	0.0	0.0	0.0	0.0	0.0	0.0	0.0	0.0	0.0	0.0	0.0	0.0	0.0	0.0	0.0	0.0	0.0
K00208	8563.17	34504.37	13410.06	7782.05	15168.58	9490.33	14421.13	16350.029999999999	10483.05	18629.75	5469.95	22818.090000000004	6384.95	5947.3	3326.09	8148.25	21566.58	14947.55	23058.42	29656.17	17806.1	17417.58	16560.15	16875.160000000003	19962.0	25183.67	10648.220000000001	16449.25	17186.33	15410.119999999999	28602.86	26477.260000000002	23286.79	18986.5	21846.86	15785.42	28875.129999999997	19476.78	13440.83	46506.29	36445.5	12136.76	22317.07	31255.93	20939.23	22694.32	18662.5	15885.43	22524.5
K00209	33.0	90.0	28.6	8.8	11.0	20.0	66.0	22.4	14.4	89.0	27.0	100.0	4.0	0.0	10.0	69.0	56.8	33.55	201.0	46.8	44.6	162.0	24.5	58.6	386.0	61.8	74.55	132.0	32.0	37.0	193.4	55.6	66.8	111.8	36.0	27.0	36.8	7.2	34.0	305.3	48.4	82.4	123.4	43.0	106.4	233.25	23.0	69.4	146.0
K00210	2777.0	8939.0	2075.5	2428.0	3892.5	2941.5	4787.5	5082.0	1291.0	5628.5	1449.5	1259.5	1778.5	1313.5	45.5	3012.5	5147.5	2453.0	6799.0	6137.0	3745.0	5502.0	4494.0	5790.5	5743.0	6243.5	222.0	5251.0	3996.0	3751.5	9133.5	5905.5	4230.139999999999	4614.0	5044.0	230.0	8045.5	4628.5	60.5	9441.5	7722.5	2019.79	5938.5	6016.5	1970.14	5217.4	3946.5	2393.21	7504.5
K00211	0.0	0.0	0.0	0.0	0.0	0.0	0.0	0.0	0.0	0.0	0.0	0.0	0.0	0.0	0.0	0.0	0.0	0.0	0.0	0.0	0.0	0.0	0.0	0.0	0.0	0.0	0.0	0.0	0.0	0.0	0.0	0.0	0.0	0.0	0.0	0.0	0.0	0.0	0.0	0.0	0.0	0.0	0.0	0.0	0.0	0.0	0.0	3.0	0.0
K00214	0.0	0.0	0.0	0.0	0.0	0.0	0.0	0.0	0.0	0.0	0.0	0.0	0.0	0.0	0.0	0.0	0.0	0.0	0.0	0.0	0.0	0.0	0.0	0.0	0.0	0.0	0.0	0.0	0.0	0.0	0.0	0.0	0.0	0.0	0.0	0.0	0.0	0.0	0.0	0.0	0.0	0.0	0.0	0.0	0.0	0.0	0.0	0.0	0.0
K00215	9597.08	38416.16	14925.14	9181.05	16582.73	13779.74	16150.46	16954.28	13109.96	22049.26	6034.530000000001	17046.45	7729.37	6510.620000000001	7364.51	8884.5	20186.29	18379.05	26104.87	28281.96	23956.370000000003	18839.239999999998	15573.240000000002	18049.260000000002	22885.05	23682.92	10768.37	17787.91	17821.329999999998	19283.0	34677.67	26369.78	28807.940000000002	22005.03	27509.600000000002	17701.34	24524.879999999997	18917.91	10734.83	45952.630000000005	38837.0	13709.259999999998	24043.170000000002	30598.510000000002	23611.98	22824.15	18598.92	21126.68	22131.8
K00216	110.75	232.45999999999998	180.51	111.5	162.0	58.0	201.25	135.26	44.25	237.73000000000002	68.74000000000001	507.43	89.99000000000001	27.13	100.24	96.75	182.49	1107.25	1107.5	631.24	3252.75	893.0	313.26	654.49	230.75	362.74	72.75	425.5	362.76	1291.74	281.5	169.25	712.75	131.5	184.0	1206.0	267.25	205.75	1339.5	333.75	650.25	1053.5	152.75	248.25	964.0	67.0	65.0	1516.0	72.0
K00217	0.0	0.0	0.0	0.0	0.0	2.0	0.0	0.0	0.0	0.0	0.0	0.0	0.0	0.0	0.0	0.0	0.0	4.0	0.0	0.0	0.0	5.0	0.0	0.0	0.0	0.0	0.0	0.0	0.0	0.0	0.0	0.0	0.0	0.0	0.0	0.0	0.0	0.0	0.0	0.0	0.0	0.0	0.0	0.0	0.0	0.0	0.0	0.0	0.0
K00218	0.0	0.0	0.0	0.0	0.0	0.0	0.0	0.0	0.0	0.0	0.0	0.0	0.0	0.0	0.0	0.0	0.0	0.0	0.0	0.0	0.0	0.0	0.0	0.0	0.0	0.0	0.0	0.0	0.0	0.0	0.0	0.0	0.0	0.0	0.0	0.0	0.0	0.0	0.0	0.0	0.0	0.0	0.0	0.0	0.0	0.0	0.0	0.0	0.0
K00219	79.5	124.96000000000001	117.08000000000001	70.85	97.0	60.25	133.5	85.93	43.6	159.99	43.620000000000005	500.43	64.37	14.88	56.81999999999999	54.75	109.97	91.1	240.0	147.97	53.95	118.0	48.879999999999995	57.41	159.5	236.97	83.35	122.0	86.13	80.62	545.3	377.95	198.35	68.1	70.5	30.0	270.85	214.15	1390.5	941.85	799.05	168.3	301.55	367.25	127.8	198.75	173.0	76.8	181.0
K00220	24.0	289.0	32.0	0.0	2.0	2.0	12.0	32.0	8.0	0.0	9.0	83.0	0.0	0.0	2.8	16.0	235.0	80.0	240.0	523.0	11.0	169.0	297.0	47.0	10.0	14.0	36.0	70.0	189.0	3.0	117.0	419.0	51.0	52.0	65.0	2.0	27.0	14.0	0.0	113.0	262.0	8.0	114.0	240.0	16.0	50.0	173.0	7.0	63.0
K00221	0.0	0.0	0.0	0.0	0.0	0.0	0.0	0.0	0.0	0.0	0.0	0.0	0.0	0.0	0.0	0.0	0.0	0.0	0.0	0.0	0.0	0.0	0.0	0.0	0.0	0.0	1.0	0.0	0.0	0.0	0.0	0.0	0.0	0.0	0.0	0.0	0.0	0.0	0.0	0.0	0.0	0.0	0.0	0.0	0.0	0.0	0.0	0.0	0.0
K00226	3450.0	9699.75	3858.5	2630.0	4276.5	3899.5	5038.3	5602.08	4604.0	6214.25	2216.5	5337.5	1905.5	1407.5	797.5	3092.5	5746.5	5295.0	7227.5	6368.25	7386.0	5646.0	4635.6	6776.1	7149.0	7641.5	8999.0	5525.75	4220.7	5098.5	9574.45	6419.0	8675.14	4758.7	5682.1	8869.5	8542.25	5928.5	10137.83	9765.5	8491.35	5968.04	6113.9	6454.1	7857.81	5358.0	4069.75	4073.88	7674.5
K00227	0.0	0.0	0.0	0.0	0.0	0.0	0.0	0.0	0.0	0.0	0.0	0.0	0.0	0.0	0.0	0.0	0.0	0.0	0.0	0.0	0.0	0.0	0.0	0.0	0.0	0.0	0.0	0.0	0.0	0.0	0.0	0.0	0.0	0.0	0.0	0.0	0.0	0.0	0.0	6.0	0.0	0.0	0.0	0.0	0.0	0.0	0.0	3.0	0.0
K00228	103.5	429.96	135.48000000000002	69.05	93.0	44.25	154.5	111.53	43.8	156.99	52.620000000000005	573.4300000000001	61.870000000000005	14.88	51.419999999999995	72.25	338.16999999999996	145.8	430.0	668.1700000000001	57.35	284.0	339.38	98.14	176.0	249.17000000000002	134.05	194.0	275.13	63.620000000000005	295.9	498.85	175.54999999999998	125.3	128.0	32.0	300.05	230.95	1363.5	279.05	341.65	96.9	181.15	319.25	84.4	94.25	194.0	42.4	76.0
K00230	640.5	4116.96	4464.88	434.25	1429.0	1265.25	1187.5	1826.13	3414.0	2087.99	835.62	9816.43	572.87	586.88	1478.62	663.75	3137.37	3175.25	2360.0	4220.37	2967.75	1425.0	2105.88	2273.87	2285.5	3805.37	4556.0	1071.0	1615.13	2211.62	3598.5	3955.75	5578.75	3033.5	2911.0	5903.0	5299.58	3898.75	6746.0	6553.75	4962.25	2989.5	2715.75	5400.25	7577.0	3093.0	3115.0	4078.0	2408.0
K00231	85.67	122.41	99.33	14.0	97.33	69.33	20.33	45.67	45.0	40.760000000000005	8.33	17.66	12.33	5.67	130.67	16.0	65.66	2150.0	1616.17	920.25	6404.0	1493.33	516.67	1195.67	0.0	10.0	14.67	497.75	504.5	2469.0	328.76	265.66	1323.7	153.0	362.51000000000005	2370.67	135.75	67.33	22.0	541.99	1309.58	2117.6499999999996	231.67000000000002	459.33	1900.27	77.67	108.25	3045.4	170.0
K00232	0.0	0.0	2.0	0.0	0.0	1.0	0.0	0.0	0.0	0.0	0.0	0.0	0.0	0.0	0.0	0.0	0.0	0.0	0.0	0.0	0.0	0.0	0.0	0.0	0.0	0.0	2.0	0.0	0.0	0.0	0.0	1.5	0.0	0.0	0.0	0.0	0.0	0.0	0.0	0.0	0.0	0.0	0.0	0.0	8.0	0.0	0.0	0.0	0.0
K00239	7258.2	24336.11	4134.98	6552.55	11104.2	6605.75	11614.3	11625.529999999999	3053.55	14381.74	3624.12	3783.5299999999997	4956.37	4464.08	349.42	6592.25	13847.07	7402.3	16677.1	18180.35	11129.650000000001	13610.0	10827.98	11086.34	13945.9	15596.67	949.92	13384.75	12768.83	10555.52	19818.75	16982.120000000003	11727.789999999999	12234.1	14884.8	2607.0	18271.3	11663.849999999999	1835.5	31889.65	25038.67	5766.01	15780.75	18461.35	5856.810000000001	15268.65	11168.08	7127.43	17044.9
K00240	7017.7	23138.11	4023.98	6457.05	11012.7	6548.75	11414.8	11540.529999999999	2976.55	14241.24	3494.12	3511.0299999999997	4865.37	4360.58	256.92	6435.75	13667.07	7236.8	16356.1	18014.35	10925.150000000001	13290.0	10717.98	10915.84	13505.4	15487.67	813.92	13247.75	12593.83	10416.52	19267.75	16585.620000000003	11421.789999999999	12012.1	14633.3	2329.0	18257.3	11548.849999999999	1784.0	30863.65	23958.67	5553.01	15313.25	17845.35	5409.810000000001	14695.65	10692.08	6779.43	16675.9
K00241	6847.5	22989.71	3919.98	6436.05	10968.5	6438.75	11379.8	11498.529999999999	2606.55	14206.24	3473.12	3100.43	4831.37	4357.38	214.92000000000002	6419.75	13635.67	7125.8	16180.5	17960.75	10856.35	13217.0	10708.98	10886.84	13421.0	15404.67	577.39	13209.75	12552.83	10346.119999999999	19013.35	16461.02	11105.39	11944.5	14505.1	1924.0	18221.3	11480.45	1500.0	30796.65	23918.67	5529.01	15262.65	17790.35	4716.810000000001	14655.65	10669.08	6747.43	16657.5
K00242	103.5	429.96	137.48000000000002	69.05	93.0	44.25	154.5	111.53	42.8	156.99	52.620000000000005	573.4300000000001	61.870000000000005	16.88	51.419999999999995	70.75	338.16999999999996	143.8	430.0	668.1700000000001	57.35	284.0	339.38	98.14	176.0	249.17000000000002	131.05	194.0	275.13	63.620000000000005	292.9	500.35	172.54999999999998	125.3	128.0	29.0	300.05	230.95	1363.5	279.05	341.65	97.9	181.15	319.25	82.4	94.65	194.0	32.4	76.0
K00243	8361.21	28166.980000000003	7408.85	7759.05	12901.369999999999	8929.58	13412.8	13438.06	7503.8099999999995	17476.75	4745.5	6115.1	6073.09	5210.7	2133.7	7337.0	14862.95	10660.8	19728.93	19755.4	17474.82	15150.58	11265.02	13159.53	17486.15	17694.05	9717.42	14641.16	13907.95	13402.48	25366.0	19270.7	17692.29	15657.43	19856.38	12852.25	18953.05	14232.099999999999	10061.83	35103.55	29481.67	10851.84	18531.73	21085.85	12120.39	16885.66	12611.08	10651.68	18168.9
K00244	7043.42	44437.62	48164.59	4723.5	16024.58	14848.08	12097.58	19964.260000000002	40321.25	20914.239999999998	9222.57	100958.09000000001	6024.57	6377.43	16714.41	6818.25	32477.4	35887.5	25311.42	45090.659999999996	38411.0	15286.83	22523.93	25815.910000000003	26072.75	41048.240000000005	60690.25	11272.0	17417.260000000002	25304.739999999998	38651.509999999995	42127.990000000005	64724.75	31246.5	31565.26	78607.42	52007.08	39836.08	72983.33	68681.99	54230.58	38997.75	28958.17	57363.33	88924.92	33006.67	33321.42	45383.0	25328.0
K00245	1114.17	7092.12	4729.21	899.25	2742.83	1626.08	1955.83	2910.8	3534.5	2496.5	1132.95	10114.59	995.7	1006.55	1593.29	1105.75	4456.03	3435.25	4403.17	7048.54	3449.75	2664.33	3489.05	3591.04	4415.5	6207.87	4631.0	2101.5	2866.13	2725.12	5916.51	5631.74	6067.25	3976.0	4220.01	6153.67	5675.08	4309.58	6800.0	9084.24	7057.58	3226.0	4286.92	7790.58	7988.17	4839.17	4679.67	4445.5	3312.0
K00246	1109.17	7061.12	4644.71	895.25	2715.33	1574.08	1951.83	2881.8	3459.5	2496.5	1121.45	9938.09	995.7	1000.55	1496.79	1105.75	4451.53	3311.75	4396.67	7030.04	3322.75	2661.83	3480.05	3567.04	4415.5	6198.37	4565.0	2101.5	2843.63	2658.62	5904.51	5591.24	5875.75	3968.0	4164.01	5919.17	5675.08	4281.08	6758.5	9084.24	7006.08	3085.5	4286.92	7742.08	7676.67	4837.17	4646.17	4261.5	3312.0
K00247	53.5	108.96000000000001	91.88	46.25	58.0	21.25	124.5	68.13	20.0	140.99	43.620000000000005	480.43	34.870000000000005	14.88	23.619999999999997	46.75	94.37	22.25	141.0	93.37	33.75	58.0	29.88	38.87	146.5	213.37	50.0	87.0	52.13	40.620000000000005	69.5	38.25	61.75	28.5	38.0	24.0	246.58	195.75	1335.0	87.75	42.25	10.5	36.75	46.25	29.0	0.0	0.0	0.0	0.0
K00248	504.68	842.66	1926.35	179.3	467.09000000000003	1598.9099999999999	220.5	381.80999999999995	1907.47	188.0	55.75	619.0	149.43	112.75	1783.75	208.25	640.55	2322.55	897.41	749.39	3175.9399999999996	486.16	366.09000000000003	1081.9299999999998	621.75	593.55	1521.8	530.8199999999999	526.0	2112.41	1329.9	1044.76	3577.55	350.46	631.16	3234.75	86.55	148.7	494.0	1463.05	1809.74	1792.9	687.06	1069.25	2900.48	753.5699999999999	555.75	3465.32	569.0
K00249	152.0	687.0	187.0	102.0	112.0	130.0	78.0	124.0	133.8	60.0	18.0	233.0	102.0	0.0	128.0	64.0	516.0	675.25	706.0	1268.0	119.0	589.0	645.5	165.67000000000002	107.0	141.0	462.93	365.0	514.0	197.0	817.0	1044.0	555.6	276.0	242.0	34.0	164.0	102.0	208.0	670.0	730.0	560.0	385.0	594.0	352.0	277.75	430.0	160.0	202.0
K00252	50.0	305.0	44.6	22.8	29.0	17.0	30.0	43.4	20.8	12.0	9.0	87.0	27.0	0.0	21.0	25.5	243.8	114.55	289.0	561.8	24.6	227.0	309.5	59.269999999999996	23.0	35.8	87.22	107.0	223.0	20.0	221.4	462.1	97.2	96.8	88.0	8.0	53.8	30.2	21.0	188.8	299.4	66.4	144.4	267.0	58.9	99.25	194.0	29.4	76.0
K00253	50.0	305.0	40.6	22.8	29.0	17.0	21.0	43.4	19.8	18.0	9.0	87.0	27.0	0.0	12.0	24.0	243.8	111.55	289.0	561.8	24.6	227.0	309.5	59.269999999999996	23.0	35.8	80.22	107.0	223.0	20.0	218.4	460.6	94.8	96.8	88.0	5.0	53.8	28.2	21.0	188.8	299.4	65.4	144.4	267.0	41.4	94.25	194.0	16.4	76.0
K00254	902.5	5587.46	4551.98	674.05	1889.5	1319.25	1579.0	2336.0299999999997	3443.8	2453.49	1105.12	10001.43	756.37	752.88	1512.4199999999998	987.25	3894.67	3332.8	3386.5	5313.67	3014.35	2231.5	2640.38	2447.14	3101.5	4459.67	4649.22	1577.0	2197.63	2253.62	5354.9	5286.85	5773.55	3665.3	3637.0	5912.5	5604.38	4226.45	6780.5	7934.05	6202.82	3093.5699999999997	3691.65	6515.75	7675.4	3770.65	3677.0	4131.4	2933.5
K00255	0.0	0.0	8.0	0.0	0.0	13.0	0.0	0.0	6.8	0.0	0.0	12.0	0.0	0.0	14.0	0.0	0.0	34.0	0.0	6.0	0.0	6.0	0.0	3.34	0.0	0.0	0.0	0.0	0.0	6.0	0.0	0.0	22.0	0.0	0.0	0.0	0.0	6.0	16.0	6.0	0.0	26.0	0.0	0.0	20.0	0.0	0.0	26.0	0.0
K00256	0.0	9.0	3.0	0.0	0.0	0.0	0.0	0.0	5.0	0.0	0.0	3.0	0.0	0.0	2.0	0.0	0.0	55.0	6.0	10.0	0.0	5.0	0.0	0.0	7.0	3.0	36.0	17.0	0.0	3.0	24.0	6.0	30.0	0.0	4.0	0.0	0.0	0.0	0.0	14.0	0.0	0.0	7.0	0.0	4.0	0.0	0.0	0.0	0.0
K00257	6928.0	23282.75	4027.5	6455.0	10996.5	6572.5	11288.3	11517.0	2734.15	14091.25	3436.5	2776.0	4847.5	4342.88	380.5	6408.0	13816.5	8893.0	17212.5	18982.25	14097.0	14221.0	11246.6	11533.79	13353.0	15281.5	929.0	13605.75	12995.7	11721.5	19621.45	17057.0	12158.24	12110.2	14724.1	3110.0	18052.25	11332.5	375.5	31372.5	24852.35	7056.04	15544.5	18200.1	5919.31	14832.4	10937.75	8407.130000000001	16831.5
K00259	3339.5	13104.75	2440.0	3126.5	5226.0	3413.0	5851.1	6033.5	1441.25	7333.75	1673.0	1434.0	2528.5	1827.0	263.8	3538.5	6463.0	4848.5	11120.5	10372.25	10759.0	8404.5	6769.7	8480.300000000001	8474.0	8312.5	282.66999999999996	6928.25	6055.4	6795.0	13171.65	7887.0	6127.74	7359.9	8614.7	2777.0	8237.75	5295.5	110.5	11742.1	11268.45	4356.79	7985.4	8759.2	4200.81	7308.5	6291.75	6346.88	8506.0
K00260	4.67	145.5	1461.0	13.75	116.25	1254.0	5.0	43.0	1432.5	1.0	0.0	137.5	7.0	12.25	1375.0	11.5	29.5	2455.0	824.75	464.5	5363.5	762.5	296.75	939.25	0.75	10.75	974.0	248.75	287.25	2649.75	131.75	149.25	2649.75	70.0	204.0	2037.5	0.0	2.0	20.0	194.0	662.25	1895.75	100.25	294.0	2108.5	28.65	72.25	3045.25	72.0
K00261	31.25	418.21000000000004	49.63	37.25	75.0	26.75	101.75	75.13	19.65	94.74000000000001	25.12	45.43	72.12	42.63	45.419999999999995	39.0	117.12	118.0	184.5	137.87	39.0	56.5	35.379999999999995	87.62	104.25	127.37	53.92	86.5	112.63	30.12	177.0	48.0	47.0	72.0	184.0	21.0	4.0	39.0	8.0	94.0	110.0	24.0	51.0	58.0	34.0	25.0	82.0	88.0	20.0
K00262	11041.71	38441.350000000006	9056.560000000001	10353.55	17407.949999999997	12359.66	18330.43	18956.36	6999.21	22990.0	5864.2	7515.1900000000005	7938.79	6669.0	3173.74	10575.0	20744.480000000003	13275.3	26276.349999999995	26248.19	15930.82	20336.66	15988.169999999998	18625.840000000004	22916.65	23867.92	3879.5	20160.66	18166.03	15944.6	35321.71	25909.440000000002	21754.68	20470.129999999997	25353.739999999998	6715.92	27063.63	18391.68	3319.83	45120.29000000001	37150.020000000004	9183.55	24773.149999999998	28115.03	12801.87	22586.98	16945.25	13584.81	25998.399999999998
K00263	26.0	49.0	53.6	29.8	65.0	38.0	14.0	26.4	28.4	12.0	0.0	4.0	27.0	2.0	74.2	12.5	18.8	1099.55	844.0	461.8	3202.6	790.0	265.5	586.6	13.0	26.8	48.22	273.0	272.0	1244.0	220.4	132.6	698.8000000000001	109.8	146.0	1185.0	26.8	16.2	26.0	262.8	617.4	1096.4	117.4	204.0	967.4	71.25	70.0	1535.4	76.0
K00265	3487.17	13591.369999999999	6760.3099999999995	2924.05	5432.83	4384.08	6065.13	7031.2	5116.55	7825.25	2332.45	11591.09	2397.7	1915.0500000000002	1668.59	3721.25	8610.33	6927.8	10395.170000000002	11506.09	10002.35	7938.33	7221.650000000001	8784.910000000002	8146.0	10200.67	5078.72	6706.75	6103.83	7297.12	13291.359999999999	10588.34	10927.89	7848.5	8446.11	7733.67	13588.3	8696.78	7133.0	16632.04	13780.0	6211.01	9007.32	12090.68	11285.310000000001	8540.92	7341.42	8120.26	10138.5
K00266	12629.62	48409.14000000001	14498.64	11977.8	21175.85	15152.07	21204.26	22588.03	10974.119999999999	27202.010000000002	6863.78	17410.05	9752.71	8123.070000000001	5733.360000000001	11716.75	24923.69	17230.05	32597.05	34988.479999999996	20558.09	23760.32	20204.510000000002	23558.190000000002	27834.45	29565.92	8412.74	22612.57	21777.28	19432.730000000003	44055.770000000004	33165.71	30578.88	26766.659999999996	32903.979999999996	15953.34	32380.55	23469.31	8866.0	56189.130000000005	47999.600000000006	13525.43	30397.7	37856.11	24327.82	28356.41	23087.42	20575.11	29735.7
K00271	0.0	0.0	0.0	0.0	0.0	1.0	0.0	0.0	0.0	0.0	0.0	0.0	0.0	0.0	0.0	0.0	0.0	0.0	0.0	0.0	0.0	0.0	0.0	0.0	0.0	0.0	0.0	0.0	0.0	0.0	0.0	0.0	0.0	0.0	0.0	0.0	0.0	0.0	0.0	0.0	0.0	0.0	0.0	0.0	5.0	0.0	0.0	0.0	0.0
K00273	0.0	0.0	0.0	0.0	0.0	0.0	0.0	0.0	0.0	0.0	0.0	0.0	0.0	0.0	0.0	0.0	0.0	0.0	0.0	0.0	0.0	0.0	0.0	0.0	0.0	0.0	0.0	0.0	0.0	0.0	0.0	0.0	0.0	0.0	0.0	0.0	0.0	0.0	0.0	0.0	0.0	0.0	0.0	0.0	5.0	0.0	0.0	0.0	0.0
K00274	0.0	79.0	110.2	17.6	80.0	79.0	10.0	34.8	53.8	0.0	0.0	11.0	6.0	4.0	153.00000000000003	6.0	23.6	2244.6	1596.0	862.6	6399.2	1480.0	509.0	1161.2	7.0	16.6	89.6	493.0	476.0	2491.0	291.8	191.2	1363.4	137.6	250.0	2373.0	7.6	9.4	48.0	419.1	1178.8	2180.8	183.8	352.0	1920.8	54.0	88.0	3060.8	134.0
K00275	6180.5	20159.96	3454.48	5773.05	9903.0	5711.25	10790.3	10614.529999999999	2387.8	12636.99	3026.62	2709.43	4416.87	3918.88	140.42000000000002	6219.25	12910.17	5755.3	14714.0	16577.17	7280.35	12056.0	9982.98	9662.740000000002	13004.0	14684.17	559.72	12611.0	11827.33	8562.619999999999	18050.1	15737.85	9849.55	11482.5	13818.6	714.0	17056.38	10718.95	1483.0	29412.05	22321.92	4192.57	14642.15	16885.85	3445.9	14149.15	10225.0	4890.4	15663.0
K00276	53.5	108.25	93.88	46.25	58.0	24.25	124.5	68.13	20.0	134.99	43.620000000000005	479.0	34.870000000000005	15.26	24.419999999999998	46.75	94.37	19.25	132.0	93.37	32.75	62.0	29.88	38.87	146.5	213.37	48.5	87.0	52.13	40.620000000000005	69.5	38.25	61.75	28.5	38.0	24.0	246.25	197.75	1334.5	85.75	42.25	10.5	36.75	46.25	32.0	0.0	0.0	0.0	0.0
K00278	8188.21	30104.100000000002	6621.06	7892.05	13887.95	9317.66	13478.13	13944.279999999999	4950.46	17174.75	4274.2	4700.69	6247.79	5378.5	2855.34	7465.0	15536.48	10521.8	20439.85	21873.439999999995	14987.32	15530.16	12551.07	13885.340000000002	17830.65	18815.92	2466.17	15297.41	14783.83	13322.099999999999	25982.760000000002	19707.940000000002	16963.04	15843.43	20081.64	6665.92	18829.55	13047.179999999998	2313.5	36029.39	29683.67	7833.009999999999	18765.75	22245.93	10244.06	17731.48	13576.0	11825.68	18248.899999999998
K00281	6746.5	22661.71	3840.98	6429.05	10916.5	6403.75	11360.8	11451.529999999999	2577.4	14196.24	3462.12	3005.93	4826.37	4353.38	134.92000000000002	6400.75	13390.67	6006.55	15149.5	17012.42	7652.35	12320.0	10147.48	10261.57	13411.5	15382.67	541.8	12912.75	12125.83	9116.119999999999	18789.35	15946.35	10405.689999999999	11821.5	14316.1	739.0	18190.3	11448.45	1487.0	30506.55	23070.67	4433.610000000001	15066.65	17370.35	3735.71	14574.9	10450.75	5190.280000000001	16525.5
K00282	605.84	3824.66	295.83000000000004	628.5	1246.83	425.83	1013.33	908.17	116.25	1655.51	214.82999999999998	180.16	726.8299999999999	468.17	103.17	525.5	1292.1599999999999	1295.5	3350.67	3688.0	3756.0	2136.83	1913.67	2106.27	2673.0	1940.0	71.0	1428.5	1795.5	1792.5	4185.01	2136.16	1297.5	2660.5	3344.51	1340.67	227.5	694.3299999999999	31.0	2828.5899999999997	3636.83	1278.0	2127.17	2723.83	1240.67	2043.17	2353.0	2362.75	1064.5
K00283	605.84	3824.66	295.83000000000004	628.5	1250.83	425.83	1013.33	908.17	116.25	1655.51	214.82999999999998	180.16	726.8299999999999	468.17	103.17	525.5	1292.1599999999999	1295.5	3350.67	3692.0	3756.0	2136.83	1913.67	2106.27	2673.0	1940.0	71.0	1428.5	1795.5	1792.5	4185.01	2136.16	1297.5	2660.5	3344.51	1340.67	227.5	694.3299999999999	31.0	2828.5899999999997	3636.83	1278.0	2127.17	2723.83	1240.67	2043.17	2353.0	2362.75	1064.5
K00284	964.54	4329.23	738.75	1126.25	1430.8700000000001	669.5799999999999	1634.5	1297.08	576.91	2518.5	376.25	503.1	1091.09	681.2	470.75	649.25	792.15	875.0	2987.93	1823.52	1384.97	1599.33	698.6700000000001	1333.08	2265.9	852.0	656.45	1196.4099999999999	1272.25	833.73	5175.15	2479.18	2020.9	3271.9300000000003	4394.03	2627.25	291.75	1502.4	491.0	3205.25	4304.92	1132.25	2539.18	2604.75	2084.08	1740.4099999999999	1802.5	2646.0	1109.9
K00285	127.5	736.96	224.68	79.65	143.0	103.25	198.5	169.33	88.0	172.99	61.620000000000005	661.4300000000001	69.87	17.26	135.22	89.75	586.77	1281.15	1459.0	1609.77	3278.55	1196.0	891.88	732.01	179.0	268.77	175.4	483.0	702.13	1324.62	548.7	1006.05	880.35	243.9	312.0	1222.0	330.65	243.35	1406.5	596.15	1202.45	1256.7	377.95	732.25	1063.2	178.9	411.0	1579.2	210.0
K00286	5427.63	22357.760000000002	11810.27	4743.55	9160.279999999999	9008.49	8827.71	10256.41	10387.71	11380.5	3782.15	15424.35	4062.49	3195.92	6107.43	5090.5	11722.009999999998	15565.05	17878.52	17869.899999999998	23930.07	12681.49	10246.87	14054.130000000001	13312.65	14388.039999999999	9233.42	9950.66	9631.21	14816.97	22027.52	15864.26	21617.29	12425.43	15293.400000000001	18461.84	14541.88	11434.009999999998	10610.83	24185.129999999997	23376.25	12450.509999999998	13891.82	19014.010000000002	22224.98	12660.9	11313.84	19096.93	12785.4
K00287	9173.21	32097.440000000002	11350.98	8119.8	14504.119999999999	10028.08	14395.3	15398.52	10644.96	19298.239999999998	5499.37	17385.53	6581.21	5757.83	3629.37	7814.0	17891.57	14375.05	21682.68	23888.519999999997	19405.57	16185.58	13384.650000000001	15534.57	19166.9	21360.17	14239.67	15614.16	15514.08	15137.849999999999	28602.5	23363.95	24556.79	18333.43	22772.88	21891.0	24133.379999999997	18225.85	17852.989999999998	41608.55	34905.59	14087.009999999998	20890.48	26813.85	22914.14	19745.559999999998	15788.33	15716.43	20422.4
K00288	0.0	0.0	0.0	0.0	0.0	0.0	0.0	0.0	0.0	0.0	0.0	3.0	0.0	0.0	0.0	0.0	0.0	0.0	0.0	0.0	0.0	0.0	0.0	0.0	0.0	0.0	0.0	0.0	0.0	0.0	0.0	0.0	0.0	0.0	0.0	0.0	0.0	0.0	0.0	0.0	0.0	0.0	0.0	0.0	0.0	0.0	0.0	0.0	0.0
K00290	7152.37	25066.31	3966.33	6847.5	11726.529999999999	6595.83	12022.13	12279.17	2612.75	15192.76	3813.33	2816.2599999999998	5268.33	4713.37	169.47000000000003	6782.5	14279.06	6092.0	16675.269999999997	18118.35	7974.799999999999	13162.83	10605.27	10898.77	14580.9	16368.0	770.2	13477.75	12674.199999999999	9212.4	20766.86	17045.760000000002	10578.34	12698.8	15853.31	852.17	18339.25	11915.73	174.0	32562.49	25120.85	4564.110000000001	16271.27	18627.93	4039.58	15301.67	11023.75	5448.530000000001	17102.399999999998
K00294	0.0	253.75	45.0	25.0	58.0	38.0	27.8	36.0	24.0	40.75	9.0	3.0	24.0	29.0	83.8	4.5	31.0	1090.0	920.5	520.25	3211.0	741.0	310.6	610.6	13.0	29.0	9.67	244.75	282.7	1227.0	231.95	160.5	644.5	102.2	255.1	1194.0	41.75	17.0	5.0	277.0	690.85	1056.25	151.0	287.6	960.17	109.0	101.25	1561.67	89.0
K00297	8509.71	31514.600000000002	4977.3099999999995	8358.05	14135.7	7970.41	13962.13	14074.029999999999	3426.71	18327.75	4339.95	4431.69	6606.04	5675.25	427.89	7422.75	16016.23	6967.3	20245.1	22578.359999999997	9231.32	15182.66	12719.82	13301.840000000002	17534.4	18841.67	1250.25	15025.91	14805.83	10623.849999999999	25377.760000000002	19825.770000000004	12635.43	15861.93	19797.14	1766.17	19768.629999999997	13837.179999999998	1912.0	36237.14	29368.17	5357.799999999999	18888.649999999998	22169.18	5938.450000000001	17869.48	13939.42	7013.14	19039.399999999998
K00298	0.0	0.0	0.0	0.0	0.0	0.0	0.0	0.0	0.0	0.0	0.0	0.0	0.0	0.0	0.0	0.0	0.0	0.0	0.0	0.0	0.0	0.0	0.0	0.0	0.0	0.0	0.0	0.0	0.0	0.0	0.0	0.0	0.0	0.0	0.0	0.0	0.0	0.0	0.0	0.0	0.0	0.0	0.0	0.0	0.0	0.0	0.0	0.0	0.0
K00299	79.5	124.25	104.48	69.05	87.0	37.25	133.5	79.53	27.799999999999997	150.99	43.620000000000005	483.0	61.870000000000005	14.88	35.42	54.75	103.16999999999999	51.55	181.0	134.17000000000002	43.35	125.0	44.879999999999995	51.14	159.5	235.17000000000002	84.8	124.0	86.13	57.620000000000005	160.9	81.35	113.95	73.3	61.0	27.0	273.05	211.95	1353.5	155.55	79.65	67.9	69.15	81.25	68.4	45.5	21.0	12.4	13.0
K00301	0.0	0.0	2.0	0.0	0.0	4.0	0.0	0.0	6.0	0.0	0.0	0.0	0.0	0.0	0.8	0.0	0.0	2.0	0.0	0.0	3.0	10.0	0.0	0.0	0.0	0.0	0.0	0.0	0.0	0.0	4.0	0.0	6.0	0.0	0.0	0.0	0.0	0.0	0.0	0.0	0.0	4.0	0.0	0.0	3.0	0.0	0.0	0.0	0.0
K00302	48.0	626.0	154.6	15.8	80.0	73.0	34.0	96.4	44.4	0.0	18.0	164.0	4.0	4.0	138.79999999999998	38.0	491.8	2217.55	2058.0	1875.8	6416.6	1798.0	1102.5	1252.27	6.0	33.8	23.220000000000002	578.0	854.0	2471.0	434.4	1009.6	1326.2	234.8	368.0	2371.0	55.8	29.2	31.0	586.8	1693.4	2145.4	389.4	826.0	1898.4	155.25	434.0	3055.4	256.0
K00303	48.0	593.0	111.6	8.8	44.0	48.0	29.0	81.4	33.4	4.0	18.0	164.0	2.0	2.0	76.4	35.0	481.8	1153.55	1263.0	1452.8	3224.6	1068.0	849.5	676.87	6.0	28.8	21.220000000000002	342.0	616.0	1244.0	319.4	920.1	694.2	169.8	245.0	1189.0	55.8	29.2	26.0	400.4	1113.4	1111.4	302.4	651.0	966.4	128.25	390.0	1539.4	193.0
K00304	24.0	280.0	39.6	1.8	4.0	19.0	12.0	34.4	10.4	0.0	9.0	84.0	0.0	0.0	10.799999999999999	16.0	236.8	43.55	234.0	516.8	24.6	169.0	299.5	53.269999999999996	3.0	12.8	14.55	53.0	189.0	17.0	101.4	414.6	45.2	52.8	61.0	5.0	28.8	15.2	21.0	116.8	271.4	69.4	108.4	238.0	31.4	51.25	173.0	19.4	67.0
K00305	24.0	280.0	39.6	1.8	4.0	19.0	12.0	34.4	10.4	0.0	9.0	84.0	0.0	0.0	10.799999999999999	16.0	236.8	43.55	234.0	516.8	24.6	169.0	299.5	53.269999999999996	3.0	12.8	14.55	53.0	189.0	17.0	101.4	414.6	45.2	52.8	61.0	5.0	28.8	15.2	21.0	116.8	271.4	69.4	108.4	238.0	31.4	51.25	173.0	19.4	67.0
K00311	128.0	363.0	43.6	85.8	106.0	23.0	57.0	70.4	23.200000000000003	58.0	9.0	93.0	102.0	0.0	21.4	48.0	264.8	128.55	436.0	666.8	33.6	392.0	330.5	77.27000000000001	62.0	95.8	80.55	206.0	325.0	23.0	466.4	580.6	131.8	210.8	157.0	5.0	116.8	63.2	29.0	358.3	383.4	96.4	225.4	354.0	50.4	214.65	257.0	32.4	103.0
K00313	209.75	142.95999999999998	244.25	31.0	85.0	100.0	189.25	108.5	145.25	132.75	67.0	1596.93	26.25	18.75	142.8	24.75	74.25	174.25	33.0	56.0	201.75	31.75	32.0	50.75	225.75	278.0	188.25	52.5	63.0	134.0	224.0	157.25	420.25	93.5	175.5	341.5	738.75	617.75	4048.5	259.75	182.75	184.5	110.25	195.75	456.5	2.0	45.5	235.0	2.0
K00315	0.0	0.0	0.0	0.0	0.0	2.0	0.0	0.0	3.0	0.0	0.0	0.0	0.0	0.0	0.8	0.0	0.0	8.0	0.0	0.0	9.0	5.0	0.0	0.0	0.0	0.0	0.0	0.0	0.0	0.0	0.0	0.0	18.0	0.0	0.0	0.0	0.0	0.0	0.0	6.0	0.0	2.0	0.0	0.0	0.0	0.0	0.0	0.0	0.0
K00316	0.0	0.0	0.0	0.0	0.0	0.0	0.0	0.0	0.0	0.0	0.0	0.0	0.0	0.0	0.0	0.0	0.0	2.75	0.0	2.0	0.0	0.0	2.5	0.0	0.0	0.0	2.75	0.0	0.0	0.0	0.0	0.0	2.0	0.0	0.0	0.0	0.0	0.0	0.0	0.0	0.0	0.0	0.0	0.0	0.0	1.25	0.0	0.0	0.0
K00317	0.0	0.0	0.0	0.0	0.0	0.0	0.0	0.0	3.0	0.0	0.0	0.0	0.0	0.0	0.0	0.0	0.0	0.0	0.0	0.0	0.0	0.0	0.0	0.0	0.0	0.0	0.0	0.0	0.0	0.0	0.0	0.0	2.0	0.0	0.0	0.0	0.0	0.0	0.0	0.0	0.0	0.0	0.0	0.0	0.0	0.0	0.0	0.0	0.0
K00318	0.0	86.75	45.0	25.0	42.0	34.0	12.8	20.0	24.0	40.75	9.0	0.0	2.0	13.0	73.0	4.5	13.0	1081.0	893.5	499.25	3204.0	741.0	304.6	583.6	0.0	29.0	9.0	244.75	245.7	1227.0	156.95	139.5	644.5	66.2	165.1	1185.0	41.75	0.0	5.0	240.0	635.85	1052.25	129.0	258.6	946.5	99.0	60.25	1526.0	79.0
K00319	0.0	0.0	0.0	0.0	0.0	0.0	0.0	0.0	0.0	0.0	0.0	0.0	0.0	0.0	0.0	0.0	0.0	0.0	0.0	0.0	0.0	0.0	0.0	0.0	0.0	0.0	0.0	0.0	0.0	0.0	0.0	0.0	0.0	0.0	0.0	0.0	0.0	0.0	0.0	0.0	0.0	0.0	0.0	0.0	0.0	0.0	0.0	0.0	0.0
K00320	0.0	0.0	0.0	0.0	0.0	0.0	0.0	0.0	0.0	0.0	0.0	3.0	0.0	0.0	0.0	0.0	0.0	4.0	0.0	0.0	0.0	0.0	0.0	0.0	0.0	0.0	0.0	0.0	0.0	0.0	0.0	0.0	0.0	0.0	0.0	0.0	0.0	0.0	0.0	0.0	0.0	0.0	0.0	0.0	0.0	0.0	0.0	0.0	0.0
K00322	79.5	124.96000000000001	105.48	69.05	85.0	44.25	133.5	79.53	30.799999999999997	152.99	43.620000000000005	490.43	59.870000000000005	14.88	39.82	54.75	103.16999999999999	51.8	181.0	132.17000000000002	46.35	120.0	39.379999999999995	51.14	159.5	235.17000000000002	64.72	120.0	86.13	60.620000000000005	160.9	79.85	101.55	67.3	61.0	27.0	269.05	209.95	1363.5	161.55	79.65	79.9	65.15	73.25	63.4	49.25	21.0	26.4	13.0
K00324	192.84	974.28	405.74	91.85	194.66	302.91	257.16	242.27	797.6	277.01	120.28	1509.7500000000002	121.53	18.22	154.95999999999998	130.75	691.29	469.35	804.34	1364.31	203.95	576.66	670.22	290.75	331.0	410.97	691.1	345.0	546.13	250.62	854.32	1185.43	945.3499999999999	310.1	624.0200000000001	861.34	634.1800000000001	504.81000000000006	1973.0	817.3299999999999	947.71	234.3	484.89	842.91	1530.1399999999999	216.24	409.34	138.8	254.0
K00325	149.17000000000002	557.62	248.81	90.05	148.33	164.58	199.83	164.2	408.8	221.0	81.95	995.0900000000001	103.2	16.55	90.89	96.75	399.8299999999999	246.8	521.67	760.8399999999999	123.35	372.33	357.05	170.81	255.0	332.17	371.55	249.0	333.13	145.62	543.91	651.84	511.54999999999995	207.3	354.01000000000005	442.67	461.38	362.28	1655.0	509.03999999999996	522.98	128.9	287.82	471.58	783.0699999999999	148.32	225.67	69.4	136.0
K00329	0.0	0.0	0.0	0.0	0.0	0.0	0.0	0.0	0.0	0.0	0.0	0.0	0.0	0.0	0.0	0.0	0.0	4.0	0.0	0.0	0.0	0.0	0.0	0.0	0.0	0.0	0.0	0.0	0.0	0.0	0.0	0.0	0.0	0.0	0.0	0.0	0.0	0.0	0.0	0.0	0.0	0.0	0.0	0.0	0.0	0.0	0.0	0.0	0.0
K00330	7337.5	25834.46	4092.48	6879.05	12233.5	6733.25	12128.0	12538.529999999999	2650.05	14537.99	3741.62	3207.43	5246.87	4758.38	229.42000000000002	6850.25	14914.17	7271.05	18101.0	20635.5	11189.35	14430.5	12023.380000000001	12128.740000000002	15551.0	17773.67	599.47	14214.5	13749.630000000001	10778.119999999999	21214.4	17985.02	11373.289999999999	12854.8	15606.0	1934.5	18430.05	11795.45	1503.5	33112.65	25762.32	5605.76	16734.15	19945.25	4810.810000000001	16324.4	12173.33	6929.93	17501.5
K00331	7337.5	25834.46	4092.48	6879.05	12231.5	6729.25	12126.0	12538.529999999999	2646.05	14537.99	3741.62	3207.43	5246.87	4758.38	229.42000000000002	6850.25	14914.17	7266.3	18101.0	20633.5	11186.35	14430.5	12020.880000000001	12128.740000000002	15551.0	17773.67	584.72	14214.5	13749.630000000001	10778.119999999999	21208.4	17985.02	11366.289999999999	12854.8	15606.0	1934.5	18430.05	11795.45	1503.5	33109.65	25762.32	5596.76	16734.15	19945.25	4808.810000000001	16323.15	12173.33	6929.93	17501.5
K00332	487.0	3244.5	249.5	468.0	1321.0	331.5	782.0	1092.0	78.5	386.5	288.5	195.0	419.5	414.0	95.1	451.0	1526.5	1315.5	3056.0	3711.0	3550.0	2123.5	1927.5	1873.1	2146.5	2418.0	91.67	1327.5	1631.5	1662.0	2481.0	2093.0	979.0	1034.5	1336.0	1197.5	285.5	344.0	10.5	2677.1	2748.17	1151.67	1718.5	2664.5	1066.5	1817.9	1737.5	1720.0	992.0
K00333	521.0	3244.5	249.5	468.0	1321.0	331.5	784.0	1092.0	78.5	386.5	288.5	198.0	419.5	414.0	95.1	451.0	1526.5	1315.5	3056.0	3711.0	3550.0	2123.5	1927.5	1873.1	2146.5	2418.0	91.67	1327.5	1631.5	1662.0	2481.0	2093.0	979.0	1034.5	1336.0	1197.5	285.5	344.0	10.5	2680.1	2748.17	1151.67	1718.5	2664.5	1066.5	1817.9	1737.5	1720.0	992.0
K00334	916.51	4476.54	1970.98	1151.8	1606.92	1709.08	1922.8	1551.3600000000001	1626.96	3193.74	666.12	1286.93	1110.21	654.13	1472.9199999999998	1068.25	1792.1699999999998	1900.3	3901.58	2727.09	2898.52	2161.33	1197.4	1662.2199999999998	3936.25	1830.4199999999998	1536.72	1786.1599999999999	1567.5800000000002	1914.6999999999998	6137.1	2870.43	3023.84	3652.33	4636.43	1250.5	900.8	1946.45	1456.0	4070.9500000000003	3967.59	1371.3600000000001	3055.73	2856.35	2041.04	2160.56	1636.0	2647.53	1403.5
K00335	668.51	3114.29	1861.48	912.8	1136.42	1641.08	1487.5	1008.86	1594.96	2733.49	353.62	1009.9300000000001	932.2099999999999	457.13	1425.9199999999998	660.25	970.6700000000001	1776.3	2987.58	1930.3400000000001	2736.02	1433.83	845.3	1302.62	2668.75	903.9200000000001	1438.72	1249.4099999999999	1149.38	1808.6999999999998	5306.15	2599.43	2956.2	3088.13	4016.33	1219.5	629.05	1645.95	1442.5	4171.95	4559.24	1344.0700000000002	2648.23	2596.25	1900.9	1697.56	1489.75	2529.3199999999997	1097.0
K00336	1093.01	5681.79	2334.48	1229.3	1988.92	2381.08	1989.5	1853.3600000000001	1930.96	3125.49	853.62	2053.9300000000003	1160.71	756.63	2269.92	1037.75	1586.67	2815.3	3641.58	2701.34	3064.02	2194.83	1218.3000000000002	1677.5199999999998	3512.75	1710.9199999999998	1710.72	1655.41	1666.38	2148.2	6505.15	3433.93	4675.7	3733.13	5026.33	2460.0	879.05	2162.95	1731.0	4742.85	5480.24	1674.3200000000002	3335.23	3859.25	4205.4	2309.56	2065.25	3323.82	1445.5
K00337	7350.17	25884.120000000003	4101.8099999999995	6879.05	12254.83	6742.58	12136.33	12549.2	2656.05	14574.0	3749.95	3220.0899999999997	5254.2	4760.05	231.09	6860.25	14956.83	7268.3	18121.67	20694.17	11199.35	14447.83	12031.55	12172.410000000002	15551.0	17773.67	597.39	14231.5	13773.63	10793.119999999999	21297.41	18048.010000000002	11406.289999999999	12877.8	15716.01	1940.17	18555.05	11860.78	1510.5	33273.64	25906.65	5615.76	16791.82	20048.58	4819.480000000001	16336.82	12184.0	6930.93	17545.5
K00338	7337.5	25834.46	4092.48	6879.05	12231.5	6729.25	12126.0	12538.529999999999	2645.05	14537.99	3741.62	3207.43	5246.87	4758.38	229.42000000000002	6850.25	14914.17	7266.3	18101.0	20633.5	11186.35	14430.5	12020.880000000001	12128.740000000002	15551.0	17773.67	584.72	14214.5	13749.630000000001	10778.119999999999	21206.4	17985.02	11366.289999999999	12854.8	15606.0	1934.5	18430.05	11795.45	1503.5	33112.65	25762.32	5596.76	16734.15	19945.25	4808.810000000001	16323.15	12173.33	6926.93	17501.5
K00339	7337.5	25834.46	4092.48	6879.05	12231.5	6729.25	12126.0	12538.529999999999	2646.05	14537.99	3741.62	3207.43	5246.87	4758.38	229.42000000000002	6850.25	14914.17	7266.3	18101.0	20633.5	11186.35	14430.5	12020.880000000001	12128.740000000002	15551.0	17773.67	584.72	14214.5	13749.630000000001	10778.119999999999	21206.4	17985.02	11366.289999999999	12854.8	15606.0	1934.5	18430.05	11795.45	1503.5	33112.65	25762.32	5596.76	16734.15	19945.25	4808.810000000001	16323.15	12173.33	6929.93	17501.5
K00340	7337.5	25834.46	4092.48	6879.05	12231.5	6729.25	12126.0	12538.529999999999	2646.05	14537.99	3741.62	3207.43	5246.87	4758.38	229.42000000000002	6850.25	14914.17	7266.3	18101.0	20633.5	11186.35	14430.5	12020.880000000001	12128.740000000002	15551.0	17773.67	584.72	14214.5	13749.630000000001	10778.119999999999	21206.4	17985.02	11366.289999999999	12854.8	15606.0	1934.5	18430.05	11795.45	1503.5	33112.65	25762.32	5596.76	16734.15	19945.25	4808.810000000001	16323.15	12173.33	6929.93	17501.5
K00341	7340.5	25834.46	4092.48	6879.05	12223.5	6733.25	12128.0	12538.529999999999	2645.05	14534.99	3741.62	3207.43	5246.87	4758.38	229.42000000000002	6850.25	14914.17	7268.3	18098.0	20633.5	11187.35	14430.5	12018.880000000001	12128.740000000002	15551.0	17773.67	596.72	14214.5	13749.630000000001	10778.119999999999	21214.4	17985.02	11371.289999999999	12854.8	15606.0	1934.5	18430.05	11795.45	1503.5	33112.65	25762.32	5602.76	16734.15	19945.25	4810.810000000001	16323.15	12173.33	6929.93	17501.5
K00342	7337.5	25834.46	4092.48	6879.05	12235.5	6733.25	12128.0	12538.529999999999	2650.05	14537.99	3741.62	3210.43	5246.87	4758.38	230.22	6850.25	14914.17	7268.3	18101.0	20633.5	11189.35	14430.5	12020.880000000001	12128.740000000002	15551.0	17773.67	597.39	14214.5	13749.630000000001	10778.119999999999	21214.4	17985.02	11371.289999999999	12854.8	15606.0	1934.5	18430.05	11795.45	1503.5	33112.65	25762.32	5609.76	16734.15	19945.25	4810.810000000001	16328.15	12173.33	6930.93	17501.5
K00343	7337.5	25834.46	4092.48	6879.05	12235.5	6733.25	12126.0	12538.529999999999	2650.05	14537.99	3741.62	3207.43	5246.87	4758.38	229.42000000000002	6850.25	14914.17	7268.3	18101.0	20633.5	11189.35	14430.5	12020.880000000001	12128.740000000002	15551.0	17773.67	596.72	14214.5	13749.630000000001	10778.119999999999	21214.4	17985.02	11371.289999999999	12854.8	15606.0	1934.5	18430.05	11795.45	1503.5	33112.65	25762.32	5602.76	16734.15	19945.25	4810.810000000001	16323.15	12173.33	6929.93	17501.5
K00344	153.5	826.96	290.68	107.65	198.0	127.25	185.5	187.33	124.60000000000001	168.99	61.620000000000005	676.4300000000001	90.87	18.88	207.02	100.75	603.77	2664.9	2333.0	2109.77	6473.55	2008.0	1157.38	1310.6699999999998	227.0	308.77	365.83	841.0	974.13	2566.62	855.7	1167.05	1681.9499999999998	352.9	478.0	2401.0	355.65	268.35	1409.5	906.65	1810.45	2303.7	526.95	928.25	2046.2	253.75	476.0	3103.2	282.0
K00346	6794.25	22609.25	3783.13	6418.25	10897.5	6378.25	11290.05	11424.130000000001	2545.0	14147.99	3443.62	2546.0	4818.62	4349.13	108.12	6393.0	13365.619999999999	5919.75	15126.0	16983.45	7637.0	12301.25	10138.48	10251.720000000001	13329.25	15288.869999999999	444.5	12878.25	12112.33	9079.619999999999	18675.45	15900.67	10300.44	11792.2	14274.1	710.0	17938.58	11251.5	134.0	30385.5	23018.35	4389.4400000000005	15019.5	17318.1	3688.91	14573.65	10452.08	5187.530000000001	16521.5
K00347	6794.25	22609.25	3783.13	6418.25	10897.5	6378.25	11290.05	11424.130000000001	2545.0	14147.99	3443.62	2546.0	4818.62	4349.13	108.12	6393.0	13365.619999999999	5919.75	15126.0	16983.45	7637.0	12301.25	10138.48	10251.720000000001	13329.25	15288.869999999999	443.5	12878.25	12112.33	9079.619999999999	18675.45	15900.67	10300.44	11792.2	14274.1	710.0	17938.58	11251.5	134.0	30385.5	23018.35	4389.4400000000005	15019.5	17318.1	3688.91	14573.65	10452.08	5187.530000000001	16521.5
K00348	6825.5	22683.75	3826.76	6455.5	10938.5	6388.0	11352.8	11467.26	2548.25	14238.73	3468.74	2573.0	4844.74	4359.38	120.74	6432.0	13436.74	5930.75	15248.5	17066.32	7662.0	12347.25	10161.86	10285.34	13400.5	15413.24	452.75	12947.75	12150.96	9103.74	18675.45	15900.67	10300.44	11792.2	14274.1	710.0	17938.58	11251.5	134.0	30385.5	23018.35	4389.4400000000005	15019.5	17318.1	3688.91	14573.65	10452.08	5187.530000000001	16521.5
K00349	6794.25	22609.25	3783.13	6418.25	10897.5	6378.25	11290.05	11424.130000000001	2545.0	14147.99	3443.62	2546.0	4818.62	4349.13	108.12	6393.0	13365.619999999999	5919.75	15126.0	16983.45	7637.0	12301.25	10138.48	10251.720000000001	13329.25	15288.869999999999	443.5	12878.25	12112.33	9079.619999999999	18675.45	15900.67	10300.44	11792.2	14274.1	710.0	17938.58	11251.5	134.0	30385.5	23018.35	4389.4400000000005	15019.5	17318.1	3688.91	14573.65	10452.08	5187.530000000001	16521.5
K00350	6825.5	22683.75	3826.76	6455.5	10938.5	6388.0	11352.8	11467.26	2548.25	14238.73	3468.74	2573.0	4844.74	4359.38	120.74	6432.0	13436.74	5930.75	15249.5	17066.32	7662.0	12348.5	10161.86	10285.34	13400.5	15413.24	451.75	12947.75	12150.96	9103.74	18675.45	15900.67	10300.44	11792.2	14274.1	710.0	17938.58	11251.5	134.0	30385.5	23018.35	4389.4400000000005	15019.5	17318.1	3688.91	14573.65	10452.08	5187.530000000001	16521.5
K00351	6796.45	22679.65	3783.13	6418.25	10901.7	6378.25	11290.05	11424.130000000001	2545.0	14147.99	3443.62	2547.6	4818.62	4352.33	108.12	6393.0	13368.02	5919.75	15183.6	17005.05	7650.799999999999	12304.25	10138.48	10251.720000000001	13334.65	15288.869999999999	445.7	12878.25	12119.33	9083.02	18754.85	15935.27	10309.84	11800.8	14284.3	710.0	17938.58	11255.9	134.0	30385.5	23018.35	4389.4400000000005	15021.1	17318.1	3688.91	14573.65	10452.08	5187.530000000001	16523.9
K00354	49.0	430.0	229.0	85.0	133.0	134.0	63.0	145.0	306.0	43.0	76.0	714.0	57.0	37.0	164.0	18.0	277.0	1116.0	73.0	42.0	229.0	47.0	34.0	171.0	136.0	136.0	831.0	128.0	105.0	129.0	177.0	141.0	622.0	75.0	215.0	273.0	41.0	125.0	578.0	106.0	192.0	168.0	22.0	133.0	301.0	52.0	92.0	606.0	85.0
K00355	62.5	215.0	183.86	90.3	160.0	86.5	135.5	118.66	51.9	181.48000000000002	50.24	65.0	56.24	24.5	164.04	84.0	164.04	2213.8	1837.0	1024.54	6450.6	1570.5	565.76	1223.84	142.5	260.54	93.3	615.0	553.26	2531.24	260.4	183.6	1328.2	136.8	246.0	2367.0	6.13	4.2	29.5	388.8	1169.4	2129.4	179.8	357.0	1892.0700000000002	59.0	88.0	3045.07	130.0
K00356	24.0	304.0	35.0	0.0	4.0	8.0	21.0	32.0	17.0	4.0	9.0	91.0	0.0	0.0	9.600000000000001	16.0	235.0	144.0	246.0	536.0	14.0	174.0	300.0	47.6	17.0	17.0	101.0	91.0	189.0	6.0	156.0	425.0	101.0	58.0	71.0	2.0	31.0	19.0	0.0	130.6	262.0	21.0	121.0	246.0	22.0	50.0	173.0	7.0	63.0
K00360	0.0	0.0	0.0	0.0	0.0	1.0	0.0	0.0	0.0	0.0	0.0	0.0	0.0	0.0	0.0	0.0	0.0	0.0	0.0	0.0	0.0	0.0	0.0	0.0	0.0	0.0	0.0	0.0	0.0	0.0	0.0	0.0	0.0	0.0	0.0	0.0	0.0	0.0	0.0	0.0	0.0	0.0	0.0	0.0	5.0	0.0	0.0	0.0	0.0
K00362	136.75	230.45999999999998	157.11	127.3	163.0	65.0	214.25	131.66	42.05	259.73	68.74000000000001	526.4300000000001	110.99000000000001	25.51	63.239999999999995	101.75	181.29	141.8	368.5	264.04	77.35	227.25	69.75999999999999	92.42999999999999	257.25	382.54	111.3	239.5	158.76	90.74000000000001	270.9	127.35	161.54999999999998	105.3	90.0	27.0	290.05	226.95	1373.5	232.05	107.65	116.4	99.15	108.25	83.4	87.25	42.0	44.4	22.0
K00363	105.5	146.95999999999998	104.48	90.05	114.0	39.25	151.5	88.53	27.4	168.99	43.620000000000005	484.43	84.87	14.88	34.62	62.75	110.16999999999999	41.8	239.0	161.17000000000002	49.35	172.0	46.379999999999995	55.47	179.0	255.17000000000002	67.05	153.0	120.13	57.620000000000005	246.9	121.35	107.55	105.3	86.0	27.0	290.05	220.95	1355.5	212.05	107.65	75.9	92.15	106.25	65.4	92.25	42.0	12.4	22.0
K00364	1122.5	4554.46	6319.13	578.25	1769.75	2125.0	1463.5	2325.96	6797.0	2657.99	1538.62	12966.43	677.62	664.13	2144.62	739.25	3523.12	6288.5	3542.25	4885.12	10017.5	2259.75	2428.88	3706.62	3524.5	5061.37	12562.5	1502.0	2024.13	4734.62	3984.0	4364.0	10070.75	3187.0	3593.75	16871.25	5818.25	5149.75	16590.33	7026.0	6362.25	8158.75	2927.0	5880.0	14140.25	3191.5	3236.25	7035.0	2572.0
K00365	0.0	0.0	0.0	0.0	0.0	1.0	0.0	0.0	0.0	0.0	0.0	0.0	0.0	0.0	0.0	0.0	0.0	0.0	0.0	0.0	0.0	0.0	0.0	0.0	0.0	0.0	0.0	0.0	0.0	0.0	0.0	0.0	0.0	0.0	0.0	0.0	0.0	0.0	0.0	0.0	0.0	0.0	0.0	0.0	0.0	0.0	0.0	0.0	0.0
K00366	110.04	1760.73	1881.25	220.0	425.62	1522.58	241.0	316.08	1872.41	75.5	104.25	423.6	171.59	180.45	1788.75	147.75	323.65	3198.0	1189.18	837.02	6227.97	1081.33	514.4200000000001	1379.83	154.65	299.25	1389.45	486.15999999999997	680.5	3211.98	656.9	675.43	4008.65	298.93	713.03	4383.25	28.75	163.4	465.0	427.75	1413.17	2700.0	333.42999999999995	874.75	3687.58	380.65999999999997	518.25	4879.25	248.4
K00367	0.0	0.0	0.0	0.0	0.0	0.0	0.0	0.0	0.0	0.0	0.0	0.0	0.0	0.0	0.0	0.0	0.0	0.0	0.0	0.0	0.0	0.0	0.0	0.0	0.0	0.0	0.0	0.0	0.0	0.0	0.0	0.0	0.0	0.0	0.0	0.0	0.0	0.0	0.0	0.0	0.0	0.0	0.0	0.0	0.0	0.0	0.0	0.0	0.0
K00368	0.0	0.0	8.6	1.8	0.0	11.0	0.0	2.4	10.4	0.0	0.0	4.0	2.0	0.0	9.2	0.0	1.8	16.8	0.0	1.8	7.6	0.0	0.0	4.6	0.0	1.8	13.8	0.0	0.0	17.0	10.4	3.1	18.2	0.8	0.0	3.0	1.8	1.2	19.0	20.8	9.4	53.4	1.4	0.0	29.4	3.4	0.0	12.4	4.0
K00370	732.6700000000001	4287.58	4873.29	526.1	1575.33	1444.83	1406.33	2023.73	4044.8	2345.99	929.5699999999999	10442.519999999999	651.0699999999999	610.43	1523.31	737.5	3317.0	3400.85	2648.67	4494.01	3480.7	1553.33	2155.9300000000003	2404.6099999999997	2445.0	4094.3399999999997	4819.35	1228.0	1730.2599999999998	2429.24	3854.8100000000004	4107.1900000000005	5862.9	3124.6	3230.01	7633.67	5803.1	4264.23	8614.0	6949.59	5430.63	3465.8	2839.9700000000003	5643.83	8311.47	3150.92	3148.67	4236.8	2469.0
K00371	732.6700000000001	4287.58	4873.29	526.1	1575.33	1444.83	1415.33	2023.73	4044.8	2345.99	929.5699999999999	10442.519999999999	651.0699999999999	610.43	1523.31	737.5	3317.0	3400.85	2648.67	4494.01	3480.7	1553.33	2155.9300000000003	2404.6099999999997	2445.0	4094.3399999999997	4819.35	1228.0	1730.2599999999998	2429.24	3854.8100000000004	4107.1900000000005	5862.9	3124.6	3230.01	7633.67	5803.1	4264.23	8614.0	6949.59	5430.63	3465.8	2839.9700000000003	5643.83	8311.47	3150.92	3148.67	4236.8	2469.0
K00372	57.25	105.5	58.230000000000004	60.05	72.0	33.75	71.75	54.53	19.05	109.74000000000001	25.12	40.0	51.120000000000005	10.63	30.82	47.0	79.92	109.55	228.5	131.67000000000002	38.6	115.25	34.879999999999995	45.89	91.25	149.17000000000002	59.8	119.5	72.63	47.120000000000005	492.4	342.6	143.8	38.8	29.0	3.0	22.8	14.2	29.0	836.3	747.4	101.4	268.4	329.0	78.4	196.25	173.0	50.4	171.0
K00373	732.6700000000001	4287.58	4873.29	526.1	1575.33	1444.83	1406.33	2023.73	4044.8	2345.99	929.5699999999999	10442.519999999999	651.0699999999999	610.43	1522.31	737.5	3317.0	3400.85	2648.67	4494.01	3480.7	1553.33	2155.9300000000003	2404.6099999999997	2445.0	4094.3399999999997	4817.35	1228.0	1730.2599999999998	2429.24	3854.8100000000004	4107.1900000000005	5862.9	3124.6	3230.01	7633.67	5803.1	4264.23	8614.0	6949.59	5430.63	3465.8	2839.9700000000003	5643.83	8311.47	3150.92	3148.67	4236.8	2469.0
K00374	745.34	4337.24	4880.62	526.1	1594.6599999999999	1454.1599999999999	1425.66	2034.4	4050.8	2382.0	937.9	10455.18	658.4	612.1	1524.98	747.5	3359.66	3400.85	2669.34	4554.68	3490.7	1570.6599999999999	2166.6	2448.2799999999997	2445.0	4094.3399999999997	4819.35	1245.0	1754.26	2444.24	3937.8199999999997	4170.18	5897.9	3147.6	3340.0200000000004	7639.34	5928.1	4329.56	8621.0	7110.58	5574.96	3475.8	2897.6400000000003	5747.16	8317.14	3164.59	3159.34	4236.8	2513.0
K00375	1878.88	9519.31	5808.66	1817.65	3341.2	2268.41	3229.33	3531.7299999999996	4298.51	5216.95	1399.3	10767.62	1866.1399999999999	1368.13	2500.0400000000004	1689.75	4988.93	7886.9	9094.6	8711.81	14551.27	5947.16	4154.62	5941.77	5349.4	5593.12	5555.360000000001	3650.4099999999994	4230.030000000001	7195.45	9715.86	7369.969999999999	10194.0	6735.33	8055.04	12629.92	5554.15	5418.33	6095.0	10994.64	11834.45	7805.95	5916.05	9162.08	13406.449999999999	5350.58	5451.17	11932.7	4065.9
K00376	52.0	32.0	8.6	43.8	50.0	11.0	18.0	20.4	7.4	24.0	0.0	4.0	52.0	0.0	12.2	16.0	15.8	26.55	98.0	67.8	13.6	110.0	16.5	16.6	26.0	41.8	19.55	66.0	68.0	17.0	180.4	81.6	39.2	76.8	46.0	6.0	43.8	21.2	19.0	124.8	65.4	51.4	55.4	54.0	27.9	84.25	42.0	16.4	22.0
K00380	53.5	133.96	117.08000000000001	49.85	62.0	49.25	133.5	72.93	43.2	144.99	43.620000000000005	497.43	38.870000000000005	16.88	56.81999999999999	48.25	97.97	129.6	147.0	117.97	48.95	66.0	32.379999999999995	49.739999999999995	160.0	219.97	124.35	104.0	52.13	80.62	122.3	47.45	149.75	30.1	42.0	33.0	254.18	201.15	1383.0	132.35	61.72	132.97	52.55	46.25	91.8	4.65	0.0	45.8	8.0
K00381	103.5	429.96	144.08	70.85	89.0	55.25	154.5	113.93	46.2	156.99	52.620000000000005	577.4300000000001	61.870000000000005	16.88	56.42	70.75	339.97	160.35	430.0	667.97	65.95	285.0	341.88	102.74	176.0	250.97	144.76999999999998	194.0	275.13	80.62	298.3	500.45	190.75	126.1	128.0	35.0	306.18	234.15	1383.0	287.85	351.72	149.97	180.55	319.25	102.8	95.9	194.0	50.8	80.0
K00382	11012.34	40163.12	12791.76	10068.4	17735.83	12587.83	18666.43	19543.33	10265.75	23673.5	6108.45	15503.09	7995.45	6683.55	3480.0899999999997	10877.25	23603.18	18009.65	30530.67	32718.019999999997	27531.3	23584.83	19592.0	22269.480000000003	25657.75	27680.52	7857.32	21735.75	20328.28	21089.370000000003	37735.86	29510.71	26181.840000000004	22894.3	26604.96	14041.92	31664.980000000003	20651.68	8519.83	52442.490000000005	42914.9	14466.16	27150.42	33185.03	19669.929999999997	26317.870000000003	20667.5	19780.08	28450.5
K00383	406.5	2400.96	1536.48	386.05	1084.5	833.75	718.0	928.1899999999999	2174.9	503.99	226.62	2319.4300000000003	371.87	273.88	519.62	295.25	1254.17	911.3	2158.5	3103.67	3532.85	1198.0	1543.88	1978.9699999999998	3003.0	3144.67	7134.55	1003.5	1222.13	1470.62	1397.9	1450.35	3304.05	692.8	996.0	7554.5	695.88	961.45	8696.16	1922.55	1668.65	3616.9	1085.55	1868.25	4165.9	1568.75	1415.5	881.9	692.5
K00384	12043.09	46932.990000000005	23551.739999999998	10690.35	20701.4	17432.07	18986.46	21410.589999999997	23503.02	25403.76	8055.53	32593.45	9153.71	7893.620000000001	10349.21	10183.0	25943.59	29271.6	34814.7	38538.92999999999	44790.14	24406.07	20565.41	25727.290000000005	29762.55	32560.219999999998	31548.92	21134.07	22144.329999999998	28359.83	43136.57	34755.21000000001	44960.14	26817.16	34003.92999999999	46813.34	30992.18	25633.61	34668.66	58609.530000000006	52304.07	28387.66	30093.8	41320.009999999995	45710.70999999999	28395.559999999998	24233.42	33041.08	26440.3
K00385	3.0	113.21	1418.0	6.75	78.25	1227.0	0.0	28.0	1415.5	15.0	0.0	131.93	5.0	10.25	1308.0	8.5	19.5	1380.0	135.75	41.5	2171.5	27.5	49.75	363.25	0.75	5.75	970.0	12.75	49.25	1422.75	754.75	648.25	2137.75	5.0	81.0	855.5	0.0	0.0	15.0	1503.0	1502.25	895.75	479.25	707.0	1241.5	305.25	332.25	1567.25	325.0
K00389	56.5	108.96000000000001	96.88	46.25	58.0	27.25	124.5	68.13	23.0	134.99	43.620000000000005	486.43	34.870000000000005	14.88	30.619999999999997	46.75	94.37	40.25	132.0	96.37	32.75	57.0	29.88	38.87	146.5	213.37	50.5	87.0	52.13	43.620000000000005	69.5	39.75	72.75	28.5	38.0	24.0	246.25	200.75	1342.5	91.75	42.25	25.5	36.75	46.25	43.0	0.0	0.0	13.0	0.0
K00390	380.5	2225.96	311.48	341.05	1001.5	343.75	561.0	718.03	99.30000000000001	215.99	71.62	590.4300000000001	348.87	266.88	131.92000000000002	217.25	1113.17	1333.3	2657.5	3352.67	3582.85	1717.0	1752.88	1815.6399999999999	1532.5	2054.67	148.22	1081.5	1392.13	1705.62	1564.9	1638.85	1138.75	606.8	788.5	1226.5	328.88	265.45	1371.0	2452.05	2628.32	1287.2200000000003	1210.15	2220.25	1228.6699999999998	1480.15	1565.5	1810.4700000000003	722.5
K00392	0.0	0.0	2.0	0.0	0.0	1.0	0.0	0.0	4.0	0.0	0.0	0.0	0.0	0.0	1.0	1.5	0.0	0.0	0.0	0.0	0.0	0.0	0.0	0.0	0.0	0.0	2.0	0.0	0.0	0.0	0.0	1.5	0.0	0.0	0.0	0.0	0.0	0.0	0.0	0.0	0.0	0.0	0.0	0.0	8.0	5.0	0.0	8.0	0.0
K00394	295.34	1854.3200000000002	145.66	265.0	913.16	290.16	422.16	608.84	45.5	110.02000000000001	33.66	42.32	298.66	251.34	19.84	162.0	850.3199999999999	106.5	1368.84	2383.84	348.0	731.66	1168.84	1229.4399999999998	1356.5	1794.5	11.0	681.5	927.0	443.0	940.0200000000001	869.4799999999999	293.5	460.5	750.0200000000001	20.34	274.5	161.16	16.0	1565.0800000000002	1275.6599999999999	108.0	824.34	1633.66	103.84	1217.84	1194.84	174.5	507.5
K00395	295.34	1854.3200000000002	145.66	265.0	913.16	290.16	422.16	608.84	45.5	110.02000000000001	33.66	42.32	298.66	251.34	19.84	162.0	850.3199999999999	106.5	1368.84	2383.84	348.0	731.66	1168.84	1229.4399999999998	1356.5	1794.5	11.0	681.5	927.0	443.0	940.0200000000001	869.4799999999999	293.5	460.5	750.0200000000001	20.34	274.5	161.16	16.0	1565.0800000000002	1275.6599999999999	108.0	824.34	1633.66	103.84	1217.84	1194.84	174.5	507.5
K00399	0.0	0.0	0.0	0.0	0.0	0.0	0.0	0.0	0.0	0.0	0.0	0.0	0.0	0.0	0.0	0.0	0.0	0.0	0.0	0.0	0.0	0.0	0.0	0.0	0.0	0.0	0.0	0.0	0.0	0.0	0.0	0.0	0.0	0.0	0.0	0.0	0.0	0.0	0.0	0.0	0.0	0.0	0.0	0.0	0.0	0.0	0.0	0.0	0.0
K00400	0.0	0.0	0.0	0.0	0.0	0.0	0.0	0.0	0.0	0.0	0.0	0.0	0.0	0.0	0.0	0.0	0.0	0.0	0.0	0.0	0.0	0.0	0.0	0.0	0.0	0.0	0.0	0.0	0.0	0.0	0.0	0.0	0.0	0.0	0.0	0.0	0.0	0.0	0.0	0.0	0.0	0.0	0.0	0.0	0.0	0.0	0.0	0.0	0.0
K00401	0.0	0.0	0.0	0.0	0.0	0.0	0.0	0.0	0.0	0.0	0.0	0.0	0.0	0.0	0.0	0.0	0.0	0.0	0.0	0.0	0.0	0.0	0.0	0.0	0.0	0.0	0.0	0.0	0.0	0.0	0.0	0.0	0.0	0.0	0.0	0.0	0.0	0.0	0.0	0.0	0.0	0.0	0.0	0.0	0.0	0.0	0.0	0.0	0.0
K00402	0.0	0.0	0.0	0.0	0.0	0.0	0.0	0.0	0.0	0.0	0.0	0.0	0.0	0.0	0.0	0.0	0.0	0.0	0.0	0.0	0.0	0.0	0.0	0.0	0.0	0.0	0.0	0.0	0.0	0.0	0.0	0.0	0.0	0.0	0.0	0.0	0.0	0.0	0.0	0.0	0.0	0.0	0.0	0.0	0.0	0.0	0.0	0.0	0.0
K00404	288.0	1496.5	99.3	264.4	475.5	67.0	391.5	523.7	36.2	376.5	269.5	187.0	212.5	164.0	29.599999999999998	330.0	767.9	162.4	1075.5	1128.9	62.8	856.5	544.0	186.8	822.5	677.9	87.4	535.0	616.5	73.0	1847.2	1374.3	207.7	665.4	749.0	12.5	325.4	336.1	62.5	1454.9	1286.7	177.2	1003.7	1138.5	110.69999999999999	724.4	583.0	53.2	542.5
K00405	262.0	1480.5	90.7	241.6	450.5	56.0	382.5	512.3	28.8	364.5	269.5	183.0	187.5	164.0	20.4	322.0	759.1	144.1	1026.5	1091.1	52.2	801.5	532.0	176.2	809.5	656.1	66.1	502.0	582.5	56.0	1755.8	1332.7	177.5	626.6	726.0	9.5	298.6	324.9	43.5	1385.1	1249.3	127.8	975.3	1111.5	87.3	678.9	562.0	40.8	529.5
K00406	262.0	1480.5	90.7	241.6	452.5	56.0	382.5	512.3	29.8	364.5	269.5	183.0	183.5	164.0	24.4	323.5	759.1	147.1	1026.5	1091.1	52.2	801.5	532.0	176.2	809.5	656.1	71.77	502.0	582.5	56.0	1758.8	1332.7	182.5	626.6	728.0	12.5	298.6	324.9	43.5	1385.1	1249.3	129.8	975.3	1111.5	96.8	683.9	562.0	48.8	529.5
K00407	236.0	1448.5	90.7	220.6	421.5	56.0	373.5	503.3	28.8	352.5	269.5	183.0	158.5	164.0	20.4	314.0	752.1	144.1	977.5	1049.1	49.2	746.5	525.0	170.2	796.5	636.1	66.1	469.0	548.5	56.0	1674.8	1292.7	166.5	588.6	703.0	9.5	277.6	314.9	43.5	1330.1	1221.3	127.8	948.3	1084.5	87.3	635.9	541.0	40.8	520.5
K00410	0.0	9.0	3.0	0.0	0.0	0.0	0.0	0.0	5.0	0.0	0.0	3.0	0.0	0.0	2.0	0.0	0.0	55.0	6.0	10.0	0.0	5.0	0.0	0.0	7.0	3.0	36.0	17.0	0.0	3.0	26.0	6.0	30.0	0.0	4.0	0.0	0.0	0.0	0.0	14.0	0.0	0.0	7.0	0.0	4.0	0.0	0.0	0.0	0.0
K00411	236.0	1464.5	82.1	218.8	435.5	45.0	382.5	500.9	29.4	359.5	269.5	179.0	158.5	164.0	16.8	314.0	750.3	139.55	977.5	1058.3	41.6	746.5	527.5	165.6	796.5	634.3	93.55	473.0	548.5	39.0	1680.4	1291.1	171.29999999999998	593.8	703.0	6.5	279.8	316.7	24.5	1315.3	1211.9	84.4	948.9	1084.5	63.9	634.65	541.0	28.4	516.5
K00412	236.0	1455.5	79.1	218.8	435.5	45.0	382.5	500.9	20.4	359.5	269.5	176.0	158.5	164.0	14.8	314.0	750.3	85.3	971.5	1050.3	41.6	741.5	530.0	165.6	789.5	631.3	47.3	456.0	548.5	36.0	1648.4	1285.1	138.3	593.8	699.0	6.5	279.8	320.7	24.5	1301.3	1211.9	84.4	941.9	1084.5	59.9	635.9	541.0	28.4	516.5
K00413	236.0	1455.5	79.1	218.8	435.5	45.0	382.5	500.9	20.4	359.5	269.5	176.0	158.5	164.0	14.8	314.0	750.3	82.55	971.5	1048.3	41.6	741.5	527.5	165.6	789.5	631.3	45.55	456.0	548.5	36.0	1646.4	1285.1	134.3	593.8	699.0	6.5	279.8	316.7	24.5	1299.8	1211.9	84.4	941.9	1084.5	59.9	634.65	541.0	28.4	516.5
K00423	0.0	0.0	0.0	0.0	2.0	0.0	0.0	0.0	0.0	0.0	0.0	0.0	0.0	0.0	0.0	0.0	0.0	0.0	0.0	0.0	0.0	0.0	0.0	0.0	0.0	0.0	0.0	0.0	0.0	0.0	0.0	0.0	0.0	0.0	0.0	0.0	0.0	0.0	0.0	0.0	0.0	0.0	0.0	0.0	0.0	0.0	0.0	0.0	0.0
K00425	7896.92	29502.54	10558.92	7344.35	13763.33	8928.08	13326.88	14497.86	9470.1	17044.979999999996	5061.69	16335.449999999999	5821.6900000000005	5257.56	2546.4300000000003	7329.0	18054.120000000003	14750.85	22024.67	25730.46	24586.7	17026.08	14601.91	16433.170000000002	18381.25	22419.71	13239.27	15695.75	15777.09	16834.36	24073.760000000002	21784.86	22200.44	15676.3	18907.61	20242.67	24212.18	16739.729999999996	18117.5	39429.590000000004	32053.65	14977.91	19060.469999999998	25420.93	20177.379999999997	19093.42	15164.75	15601.33	19762.0
K00426	7896.92	29535.54	10601.92	7351.35	13801.33	8955.08	13331.88	14512.86	9487.1	17044.979999999996	5061.69	16335.449999999999	5823.6900000000005	5259.56	2610.4300000000003	7332.0	18064.120000000003	15818.85	22819.67	26150.46	27778.7	17761.08	14851.91	17009.170000000006	18381.25	22424.71	13228.77	15927.75	16015.09	18061.36	24196.760000000002	21875.86	22826.44	15735.3	19030.61	21424.67	24208.18	16736.729999999996	18122.5	39616.590000000004	32633.65	16015.91	19147.469999999998	25595.93	21109.379999999997	19120.42	15208.75	17117.33	19825.0
K00427	53.5	108.96000000000001	94.88	46.25	58.0	27.25	124.5	68.13	23.4	134.99	43.620000000000005	486.43	36.870000000000005	14.88	30.619999999999997	46.75	94.37	36.25	132.0	96.37	32.75	60.0	29.88	40.54	146.5	213.37	48.5	87.0	52.13	43.620000000000005	69.5	38.25	72.75	28.5	38.0	24.0	246.25	198.75	1342.5	94.75	42.25	23.5	38.75	46.25	35.0	0.0	0.0	13.0	0.0
K00428	867.9200000000001	5613.37	4507.68	633.8	1826.83	1319.83	1525.3799999999999	2299.5699999999997	3439.15	2431.51	1097.33	9978.09	714.58	752.92	1492.6699999999998	951.75	3862.21	3256.8	3330.17	5312.72	3000.35	2145.83	2676.27	2457.12	3010.25	4342.3	4586.65	1483.25	2156.7	2238.5	5358.860000000001	5359.84	5746.95	3645.5	3765.11	5924.17	5746.13	4279.78	6777.5	8077.04	6381.0	3123.8199999999997	3755.32	6668.68	7645.57	3805.92	3682.92	4127.4	2990.5
K00432	5675.0	18903.96	4365.18	5084.9	9233.75	6360.75	8451.0	8738.91	3410.5	11542.99	3045.12	3874.4300000000003	3723.37	3699.63	2463.8199999999997	4881.75	10604.77	7944.4	12359.25	14076.6	10383.55	9639.75	7400.13	7255.26	10877.75	11861.52	1869.3200000000002	10264.75	10030.380000000001	9261.369999999999	15104.95	12941.970000000001	11762.34	9104.9	11777.0	3952.5	12873.15	8522.85	1855.83	24718.15	19442.7	5106.54	11554.6	14346.25	6837.039999999999	11414.4	8153.58	7380.96	12032.5
K00433	112.25	822.0	1587.23	100.8	265.25	1321.75	121.75	186.53	1458.15	154.74	47.120000000000005	336.5	118.12	71.5	1451.62	119.5	598.4200000000001	2657.55	1439.25	1405.17	5528.1	1123.75	751.63	1252.4699999999998	216.0	438.92	1116.8	488.25	676.88	2751.87	463.15	650.85	2754.95	224.8	391.0	2051.5	57.8	48.2	39.0	476.8	1112.65	1963.15	303.04999999999995	671.0	2175.9	198.5	415.25	3168.65	230.0
K00435	0.0	6.5	13.25	3.0	8.75	7.75	16.0	10.75	76.0	0.0	0.0	0.0	8.75	4.25	15.5	11.0	4.75	5.25	21.25	5.75	9.25	12.75	0.0	1.75	0.0	0.0	0.0	23.0	17.0	15.0	4.5	2.75	39.0	3.0	4.75	3.25	0.0	0.0	0.0	11.25	9.0	12.25	13.25	6.75	31.75	16.5	6.25	89.0	9.0
K00436	0.0	0.0	0.0	0.0	0.0	0.0	0.0	0.0	0.0	0.0	0.0	0.0	0.0	0.0	0.0	0.0	0.0	0.0	0.0	0.0	0.0	0.0	0.0	0.0	0.0	0.0	0.0	0.0	0.0	0.0	0.0	0.0	0.0	0.0	2.0	0.0	0.0	0.0	0.0	0.0	0.0	0.0	0.0	0.0	0.0	0.0	0.0	0.0	0.0
K00437	282.67	1804.6599999999999	138.32999999999998	265.0	893.83	280.83	411.83	598.17	39.5	74.01	25.33	29.659999999999997	291.33	249.67	18.17	152.0	807.6600000000001	106.5	1348.17	2323.17	338.0	714.33	1158.17	1185.17	1356.5	1794.5	11.0	664.5	903.0	428.0	857.0099999999999	806.4900000000001	230.5	437.5	640.0099999999999	14.67	149.5	95.83	9.0	1403.4899999999998	1131.33	83.0	766.67	1530.33	80.17	1204.17	1184.17	174.5	463.5
K00440	0.0	0.0	0.0	0.0	0.0	0.0	0.0	0.0	0.0	0.0	0.0	0.0	0.0	0.0	0.0	0.0	0.0	0.0	0.0	0.0	0.0	0.0	0.0	0.0	0.0	0.0	0.0	0.0	0.0	0.0	0.0	0.0	0.0	0.0	0.0	0.0	0.0	0.0	0.0	0.0	0.0	0.0	0.0	0.0	0.0	0.0	0.0	0.0	0.0
K00441	26.0	16.0	0.0	21.0	25.0	0.0	9.0	9.0	0.0	12.0	0.0	0.0	25.0	0.0	0.0	8.0	7.0	0.0	49.0	32.0	3.0	55.0	7.0	6.0	13.0	20.0	0.0	33.0	34.0	0.0	81.0	40.0	8.0	38.0	23.0	0.0	21.0	10.0	0.0	55.0	28.0	0.0	27.0	27.0	0.0	40.0	21.0	0.0	9.0
K00442	0.0	0.0	0.0	0.0	0.0	0.0	0.0	0.0	0.0	0.0	0.0	0.0	0.0	0.0	0.0	0.0	0.0	0.0	0.0	0.0	0.0	0.0	0.0	0.0	0.0	0.0	0.0	0.0	0.0	0.0	0.0	0.0	0.0	0.0	0.0	0.0	0.0	0.0	0.0	0.0	0.0	0.0	0.0	0.0	0.0	0.0	0.0	0.0	0.0
K00443	0.0	0.0	0.0	0.0	0.0	0.0	0.0	0.0	0.0	0.0	0.0	0.0	0.0	0.0	0.0	0.0	0.0	0.0	0.0	0.0	0.0	0.0	0.0	0.0	0.0	0.0	0.0	0.0	0.0	0.0	0.0	0.0	0.0	0.0	0.0	0.0	0.0	0.0	0.0	0.0	0.0	0.0	0.0	0.0	0.0	0.0	0.0	0.0	0.0
K00446	26.0	16.0	2.0	21.0	25.0	2.0	9.0	9.0	0.0	12.0	0.0	0.0	25.0	0.0	0.0	8.0	7.0	4.0	49.0	32.0	3.0	60.0	7.0	6.0	13.0	20.0	0.0	33.0	34.0	0.0	81.0	40.0	14.0	38.0	23.0	0.0	21.0	12.0	0.0	55.0	28.0	4.0	27.0	27.0	3.0	40.0	21.0	0.0	9.0
K00448	31.25	83.5	57.230000000000004	39.05	43.0	22.75	62.75	45.53	19.05	94.74000000000001	25.12	34.0	26.12	10.63	24.62	39.0	72.91999999999999	92.55	129.5	96.67	35.6	60.25	25.88	38.22	78.25	129.17	58.8	86.5	38.63	44.120000000000005	36.4	7.6	56.2	0.8	4.0	3.0	1.8	3.2	19.0	28.8	9.4	53.4	8.4	0.0	30.4	1.25	0.0	12.4	4.0
K00449	31.25	83.5	57.230000000000004	39.05	43.0	22.75	62.75	45.53	19.05	94.74000000000001	25.12	34.0	26.12	10.63	24.62	39.0	72.91999999999999	92.55	129.5	96.67	35.6	60.25	25.88	38.22	78.25	129.17	58.8	86.5	38.63	44.120000000000005	36.4	7.6	56.2	0.8	4.0	3.0	1.8	3.2	19.0	31.8	9.4	55.4	8.4	0.0	30.4	1.25	0.0	12.4	4.0
K00450	53.5	108.96000000000001	91.88	46.25	58.0	21.25	124.5	68.13	20.0	134.99	43.620000000000005	480.43	36.870000000000005	14.88	25.22	46.75	94.37	36.0	132.0	98.37	32.75	57.0	35.379999999999995	38.87	146.5	213.37	68.25	91.0	52.13	40.620000000000005	69.5	38.25	82.75	34.5	38.0	24.0	250.25	200.75	1334.5	85.75	42.25	14.5	36.75	46.25	29.0	1.25	0.0	0.0	0.0
K00451	26.0	58.0	56.6	29.8	65.0	45.0	23.0	26.4	34.4	22.0	0.0	7.0	29.0	2.0	80.8	12.5	18.8	1168.55	850.0	471.8	3208.6	800.0	265.5	586.6	20.0	29.8	89.22	290.0	272.0	1247.0	249.4	138.6	722.8000000000001	109.8	150.0	1188.0	26.8	16.2	24.0	279.8	617.4	1105.4	124.4	204.0	975.9	76.25	65.0	1539.4	76.0
K00452	0.0	0.0	0.0	0.0	0.0	0.0	0.0	0.0	0.0	0.0	0.0	0.0	0.0	0.0	1.0	1.5	0.0	0.0	0.0	0.0	0.0	0.0	0.0	0.0	0.0	0.0	0.0	0.0	0.0	0.0	2.0	0.0	0.0	0.0	0.0	0.0	0.0	0.0	0.0	6.0	0.0	0.0	2.0	0.0	0.0	0.0	0.0	0.0	0.0
K00453	0.0	33.0	43.0	7.0	40.0	28.0	14.0	15.0	22.0	4.0	0.0	0.0	4.0	2.0	68.8	4.5	10.0	1093.75	795.0	428.0	3195.0	735.0	258.5	576.0	0.0	5.0	41.42	240.0	238.0	1227.0	132.0	91.0	666.6	71.0	123.0	1185.0	4.0	3.0	5.0	193.0	580.0	1047.0	89.0	175.0	937.0	28.25	44.0	1527.0	63.0
K00455	31.25	75.21000000000001	52.230000000000004	39.05	43.0	20.75	62.75	45.53	10.65	90.74000000000001	25.12	32.43	26.12	10.63	22.62	39.0	72.91999999999999	26.55	123.5	86.67	32.6	47.25	25.88	38.22	71.25	126.17	22.8	69.5	38.63	41.120000000000005	10.4	1.6	20.2	0.8	0.0	3.0	1.8	1.2	19.0	14.8	9.4	53.4	1.4	0.0	23.4	1.25	0.0	12.4	4.0
K00457	83.25	148.5	108.83000000000001	89.85	137.0	67.75	94.75	80.93	48.05	132.74	25.12	38.0	80.12	12.63	103.42000000000002	59.5	98.72	1195.1	1022.5	590.47	3244.2	910.25	298.38	632.49	104.25	175.97	112.02	392.5	344.63	1288.12	342.8	180.2	759.0	148.6	173.0	1191.0	49.6	25.4	43.0	349.6	654.8	1162.8	152.8	231.0	1008.3	120.5	86.0	1551.8	89.0
K00459	854.25	5587.0	4603.73	660.05	1879.5	1395.75	1522.25	2329.0299999999997	3502.05	2392.24	1086.62	9583.0	728.62	748.63	1616.42	974.5	3883.42	4689.05	4136.0	5733.17	6233.6	2918.75	2885.88	3034.89	3027.75	4373.67	4803.64	1817.5	2388.13	3561.12	5461.4	5324.1	6549.7	3673.8	3709.0	7082.5	5345.8	4034.7	5551.5	8087.8	6761.9	4393.4	3742.9	6611.5	8699.9	3767.15	3700.0	5717.4	3007.5
K00462	0.0	0.0	0.0	0.0	2.0	0.0	0.0	0.0	0.0	0.0	0.0	0.0	0.0	0.0	0.0	0.0	0.0	0.0	0.0	0.0	0.0	0.0	0.0	0.0	0.0	0.0	0.0	0.0	0.0	0.0	0.0	0.0	0.0	0.0	0.0	0.0	0.0	0.0	0.0	0.0	0.0	0.0	0.0	0.0	0.0	0.0	0.0	0.0	0.0
K00464	0.0	0.0	0.0	0.0	0.0	0.0	0.0	0.0	0.0	0.0	0.0	0.0	0.0	0.0	0.0	0.0	0.0	0.0	0.0	0.0	0.0	0.0	0.0	0.0	0.0	0.0	0.0	0.0	0.0	0.0	0.0	0.0	0.0	0.0	0.0	0.0	0.0	0.0	0.0	0.0	0.0	0.0	0.0	0.0	0.0	0.0	0.0	0.0	0.0
K00466	0.0	0.0	10.6	1.8	0.0	11.0	0.0	2.4	7.4	0.0	0.0	4.0	0.0	0.0	9.2	0.0	1.8	12.8	0.0	1.8	7.6	0.0	0.0	4.6	0.0	1.8	11.8	0.0	0.0	17.0	10.4	1.6	18.2	0.8	0.0	3.0	1.8	1.2	19.0	14.8	9.4	49.4	1.4	0.0	26.4	0.0	0.0	12.4	4.0
K00469	0.0	0.0	0.0	0.0	0.0	0.0	0.0	0.0	0.0	0.0	0.0	0.0	0.0	0.0	0.0	0.0	0.0	0.0	0.0	0.0	0.0	0.0	0.0	0.0	0.0	0.0	0.0	0.0	0.0	0.0	0.0	0.0	0.0	0.0	0.0	0.0	0.0	0.0	0.0	0.0	0.0	0.0	0.0	0.0	0.0	0.0	0.0	3.0	0.0
K00471	0.0	0.0	0.0	0.0	2.0	20.0	0.0	0.0	0.0	0.0	0.0	0.0	0.0	0.0	0.0	0.0	0.0	0.0	0.0	0.0	15.0	0.0	0.0	0.0	0.0	0.0	0.0	0.0	0.0	0.0	0.0	0.0	0.0	0.0	0.0	0.0	0.0	0.0	0.0	0.0	0.0	30.0	0.0	0.0	10.0	0.0	0.0	0.0	0.0
K00472	0.0	33.0	43.0	7.0	40.0	27.0	5.0	15.0	17.0	0.0	0.0	0.0	2.0	2.0	64.8	3.0	10.0	1089.0	795.0	429.0	3192.0	735.0	259.0	576.0	0.0	5.0	38.0	244.0	238.0	1227.0	121.0	91.0	662.6	77.0	123.0	1182.0	8.0	6.0	5.0	187.0	580.0	1040.0	87.0	177.0	932.0	27.0	44.0	1516.0	63.0
K00476	0.0	0.0	0.0	0.0	0.0	0.0	0.0	0.0	0.0	0.0	0.0	0.0	0.0	0.0	0.0	0.0	0.0	0.0	0.0	0.0	0.0	0.0	0.0	0.0	0.0	0.0	0.0	0.0	0.0	0.0	0.0	0.0	6.0	0.0	0.0	0.0	0.0	0.0	0.0	0.0	0.0	0.0	0.0	0.0	0.0	0.0	0.0	0.0	0.0
K00477	0.0	0.0	0.0	0.0	2.0	0.0	9.0	0.0	0.0	4.0	0.0	0.0	0.0	0.0	0.8	0.0	0.0	6.0	0.0	0.0	0.0	0.0	0.0	0.0	0.0	0.0	0.0	0.0	0.0	0.0	0.0	0.0	0.0	0.0	0.0	0.0	0.0	0.0	0.0	0.0	0.0	4.0	0.0	0.0	0.0	0.0	0.0	0.0	0.0
K00479	0.0	0.0	10.6	1.8	4.0	17.0	0.0	2.4	10.4	0.0	0.0	4.0	0.0	0.0	11.6	0.0	1.8	15.55	0.0	3.8	13.6	5.0	2.5	4.6	0.0	1.8	14.55	0.0	0.0	17.0	10.4	1.6	26.2	0.8	0.0	3.0	1.8	1.2	21.0	17.8	9.4	63.4	1.4	0.0	28.4	1.25	0.0	12.4	4.0
K00480	53.5	117.96000000000001	96.88	46.25	60.0	25.25	124.5	68.13	28.0	134.99	43.620000000000005	483.43	34.870000000000005	14.88	26.419999999999998	46.75	94.37	92.25	138.0	103.37	35.75	72.0	29.88	38.87	153.5	216.37	84.5	104.0	52.13	43.620000000000005	99.5	44.25	99.75	28.5	42.0	24.0	246.25	195.75	1334.5	108.75	42.25	26.5	43.75	46.25	36.0	0.0	0.0	4.0	0.0
K00481	31.25	83.5	57.230000000000004	39.05	43.0	22.75	62.75	45.53	18.65	94.74000000000001	25.12	34.0	26.12	10.63	24.62	39.0	72.91999999999999	92.55	129.5	99.67	35.6	60.25	28.88	38.22	78.25	129.17	75.8	90.5	38.63	44.120000000000005	36.4	7.6	68.2	6.8	4.0	3.0	5.8	4.2	19.0	31.8	9.4	53.4	8.4	0.0	30.4	1.25	0.0	12.4	4.0
K00483	62.5	149.70999999999998	89.26	74.5	82.0	21.5	125.5	86.26	6.5	195.48000000000002	50.24	55.43	52.24	20.88	25.24	78.0	142.24	28.75	346.0	167.74	50.0	98.25	53.26	67.24	142.5	248.74	19.25	139.0	77.26	48.24	744.0	590.0	134.0	0.0	0.0	0.0	0.0	2.0	0.0	1496.0	1420.0	50.0	466.0	588.0	63.0	305.25	304.0	42.0	316.0
K00484	31.25	75.21000000000001	52.230000000000004	39.05	41.0	20.75	62.75	45.53	10.65	90.74000000000001	25.12	32.43	26.12	10.63	22.62	39.0	72.91999999999999	30.55	123.5	86.67	33.6	48.25	25.88	38.22	71.25	126.17	24.3	69.5	38.63	41.120000000000005	10.4	1.6	20.2	0.8	0.0	3.0	2.13	1.2	19.5	16.3	9.4	53.4	1.4	0.0	26.4	1.65	0.0	12.4	4.0
K00486	0.0	0.0	0.0	0.0	0.0	0.0	0.0	0.0	0.0	0.0	0.0	0.0	0.0	0.0	1.0	1.5	0.0	0.0	0.0	0.0	0.0	0.0	0.0	0.0	0.0	0.0	0.0	0.0	0.0	0.0	0.0	0.0	0.0	0.0	0.0	0.0	0.0	0.0	0.0	6.0	0.0	0.0	2.0	0.0	0.0	0.0	0.0	3.0	0.0
K00491	0.0	33.0	43.0	7.0	38.0	27.0	5.0	15.0	17.0	0.0	0.0	0.0	2.0	2.0	65.0	3.0	10.0	1075.0	795.0	423.0	3192.0	735.0	253.0	576.0	0.0	5.0	4.0	236.0	238.0	1227.0	121.0	91.0	638.0	65.0	123.0	1182.0	0.0	0.0	5.0	187.0	580.0	1038.0	87.0	175.0	932.0	27.0	44.0	1516.0	63.0
K00493	0.0	0.0	2.0	0.0	0.0	0.0	0.0	0.0	0.0	0.0	0.0	0.0	0.0	0.0	0.0	0.0	0.0	0.0	0.0	0.0	0.0	0.0	0.0	0.0	0.0	0.0	0.0	0.0	0.0	0.0	0.0	0.0	6.0	0.0	0.0	0.0	0.0	0.0	0.0	0.0	0.0	0.0	0.0	0.0	3.0	0.0	0.0	0.0	0.0
K00496	0.0	0.0	13.6	1.8	0.0	18.0	0.0	2.4	10.8	0.0	0.0	10.0	0.0	0.0	17.0	0.0	1.8	39.3	0.0	8.8	7.6	6.0	5.0	6.27	0.0	1.8	19.3	0.0	0.0	20.0	10.4	1.6	33.2	0.8	0.0	3.0	1.8	4.2	27.0	20.8	9.4	64.4	1.4	0.0	37.4	2.5	0.0	25.4	4.0
K00499	0.0	0.0	8.6	1.8	0.0	11.0	0.0	2.4	7.4	4.0	0.0	4.0	0.0	0.0	10.0	0.0	1.8	12.8	0.0	1.8	7.6	0.0	0.0	4.6	0.0	1.8	11.8	0.0	0.0	17.0	10.4	1.6	18.2	0.8	0.0	3.0	1.8	1.2	19.0	14.8	9.4	55.4	1.4	0.0	23.4	0.0	0.0	12.4	4.0
K00500	26.0	49.0	51.6	29.8	65.0	45.0	14.0	26.4	29.4	18.0	0.0	4.0	27.0	2.0	75.0	12.5	18.8	1106.55	844.0	461.8	3205.6	795.0	265.5	586.6	13.0	26.8	47.55	273.0	272.0	1244.0	220.4	132.6	691.8000000000001	109.8	146.0	1185.0	26.8	14.2	24.0	262.8	617.4	1099.4	117.4	204.0	966.4	76.25	65.0	1534.4	76.0
K00504	0.0	0.0	0.0	0.0	0.0	0.0	0.0	0.0	0.0	0.0	0.0	0.0	0.0	0.0	0.0	0.0	0.0	0.0	0.0	0.0	0.0	0.0	0.0	0.0	0.0	0.0	0.0	0.0	0.0	0.0	2.0	0.0	0.0	0.0	0.0	0.0	0.0	0.0	0.0	0.0	0.0	0.0	0.0	0.0	0.0	0.0	0.0	0.0	0.0
K00505	0.0	0.0	0.0	0.0	0.0	2.0	0.0	0.0	0.0	0.0	0.0	0.0	0.0	0.0	0.0	0.0	0.0	0.0	0.0	0.0	0.0	5.0	0.0	0.0	0.0	0.0	0.0	0.0	0.0	0.0	0.0	0.0	0.0	0.0	0.0	0.0	0.0	0.0	0.0	0.0	0.0	0.0	0.0	0.0	0.0	0.0	0.0	0.0	0.0
K00507	0.0	25.0	6.0	0.0	6.0	6.0	9.0	0.0	9.4	10.0	0.0	9.0	2.0	0.0	13.6	0.0	0.0	78.0	6.0	23.0	0.0	11.0	0.0	1.67	7.0	3.0	53.34	17.0	0.0	6.0	34.0	6.0	47.6	0.0	6.0	3.0	4.0	7.0	10.0	23.0	0.0	21.0	11.0	6.0	10.0	5.0	0.0	25.0	0.0
K00508	0.0	0.0	19.6	1.8	2.0	18.0	0.0	2.4	12.8	0.0	0.0	10.0	0.0	0.0	23.2	1.5	1.8	38.55	0.0	6.8	7.6	3.0	2.5	6.27	0.0	1.8	25.55	0.0	0.0	20.0	16.4	1.6	37.2	0.8	0.0	9.0	1.8	4.2	27.0	23.8	9.4	66.4	3.4	0.0	46.4	1.25	0.0	39.4	4.0
K00510	0.0	0.0	2.0	0.0	0.0	1.0	0.0	0.0	0.0	0.0	0.0	0.0	0.0	0.0	0.0	0.0	0.0	0.0	0.0	0.0	0.0	0.0	0.0	0.0	0.0	0.0	0.0	0.0	0.0	0.0	0.0	0.0	0.0	0.0	0.0	0.0	0.0	0.0	0.0	0.0	0.0	3.0	0.0	0.0	8.0	0.0	0.0	0.0	0.0
K00514	0.0	0.0	0.0	0.0	0.0	0.0	0.0	0.0	0.0	0.0	0.0	0.0	0.0	0.0	0.0	0.0	0.0	0.0	0.0	0.0	0.0	0.0	0.0	0.0	0.0	0.0	0.0	0.0	0.0	0.0	0.0	0.0	0.0	0.0	0.0	0.0	0.0	0.0	0.0	0.0	0.0	0.0	0.0	0.0	0.0	5.0	0.0	0.0	0.0
K00517	26.0	109.0	103.0	35.0	101.0	55.0	19.0	39.0	49.0	12.0	0.0	9.0	31.0	4.0	136.4	14.0	27.0	2333.75	1657.0	910.0	6390.0	1540.0	515.5	1158.0	34.0	39.0	118.75	556.0	510.0	2463.0	395.0	240.0	1376.0	168.0	281.0	2364.0	21.0	12.0	10.0	471.0	1188.0	2081.0	222.0	377.0	1893.0	95.25	109.0	3032.0	135.0
K00518	0.0	0.0	0.0	0.0	0.0	0.0	0.0	0.0	0.0	0.0	0.0	0.0	0.0	0.0	0.0	0.0	0.0	0.0	0.0	0.0	0.0	0.0	0.0	0.0	0.0	0.0	0.0	0.0	0.0	0.0	0.0	0.0	0.6	0.0	0.0	0.0	0.0	0.0	0.0	0.0	0.0	0.0	0.0	0.0	5.0	0.0	0.0	0.0	0.0
K00520	0.0	0.0	0.0	0.0	2.0	0.0	0.0	0.0	4.0	0.0	0.0	0.0	0.0	0.0	0.0	0.0	0.0	19.75	0.0	5.0	0.0	0.0	5.5	0.0	0.0	0.0	33.75	4.0	0.0	0.0	8.0	1.5	19.0	6.0	0.0	0.0	4.0	3.0	0.0	0.0	0.0	0.0	2.0	0.0	0.0	1.25	0.0	0.0	0.0
K00523	613.0	4036.71	4383.6	410.8	1404.0	1259.0	1081.0	1769.4	3401.4	1963.0	792.0	9341.43	569.0	572.0	1465.8	625.0	3051.8	3181.55	2268.0	4172.8	2947.6	1422.0	2085.5	2245.6	2152.0	3613.8	4521.55	1017.0	1597.0	2188.0	3627.4	3957.6	5548.2	3043.8	2898.0	5882.0	5075.8	3712.2	5432.0	6537.8	4957.4	3038.4	2707.4	5387.0	7579.4	3137.65	3136.0	4085.4	2421.0
K00525	8992.04	31514.230000000003	12588.54	7601.6	14337.779999999999	11098.08	13797.63	15127.060000000001	11257.45	17259.239999999998	5269.57	15565.12	6027.32	5504.88	4676.21	7766.0	19018.15	16134.85	22444.019999999997	26476.269999999997	23177.25	17194.58	14983.03	16288.630000000001	18563.4	22158.34	8751.64	16117.75	16273.960000000001	17799.64	26406.16	23481.38	23468.379999999997	16371.900000000001	19987.059999999998	15361.92	24320.510000000002	16633.129999999997	11704.83	41750.840000000004	33911.65	12625.95	20361.22	27084.18	19111.77	20176.07	15971.83	16906.54	20591.899999999998
K00526	1776.3700000000001	6619.530000000001	8055.11	876.05	2426.7	3555.25	2027.5	3003.49	8640.3	3182.48	1872.74	14181.39	917.49	879.46	3557.04	1164.0	4581.6900000000005	8013.3	4890.099999999999	6173.22	12410.150000000001	3137.75	3057.51	4373.01	4582.15	6026.79	13920.42	2133.75	2762.01	6424.389999999999	6455.05	6198.37	12807.09	3910.9	4701.45	18205.25	6368.96	5804.6	18264.33	9284.55	8628.65	9218.69	4285.9	7580.75	16294.79	4042.4	4042.83	8751.36	3319.9
K00527	9913.92	36755.83	15330.060000000001	9210.05	16736.82	13463.49	16211.13	17266.69	14722.47	21561.75	6186.95	18712.79	7606.13	6557.700000000001	6711.49	8634.25	19403.380000000005	17541.55	26013.28	28244.71	25860.54	18428.739999999998	15347.490000000002	18830.250000000004	23097.3	24000.17	16222.95	17433.57	17655.83	19361.08	34859.16	27007.620000000003	30965.730000000003	21759.36	27323.42	28211.92	24690.629999999997	19844.079999999998	19854.33	46922.39	41022.34	17501.05	24373.329999999994	31372.93	28949.03	23008.239999999998	18752.0	21714.64	22364.799999999996
K00528	2215.21	11509.099999999999	6019.16	1949.6	4337.2	3161.16	3414.63	4244.68	4796.26	4947.75	1466.2	11998.69	2061.29	1637.7500000000002	2949.8399999999997	1645.5	5462.78	5639.35	7585.599999999999	9638.41	5260.42	4316.16	4617.82	5390.359999999999	6556.4	7147.97	5963.72	3339.66	4296.08	4029.85	10477.91	8191.12	10140.05	7076.73	8639.640000000001	10250.92	5972.85	5822.38	7892.5	12038.19	11366.65	4757.3	6490.4	10710.43	12966.22	6625.88	6582.42	7942.22	4342.4
K00529	77.5	397.25	127.88	46.25	60.0	28.25	136.5	100.13	40.4	134.99	52.620000000000005	562.0	38.870000000000005	14.88	26.419999999999998	62.75	329.37	115.25	371.0	619.37	43.75	237.75	329.88	89.21	156.5	227.37	138.5	161.0	241.13	43.620000000000005	208.5	457.25	139.75	86.5	103.0	26.0	277.25	214.75	1334.5	198.75	304.25	32.5	150.75	286.25	56.0	50.0	173.0	3.0	63.0
K00532	3.0	112.5	1418.0	6.75	78.25	1227.0	0.0	28.0	1418.5	8.0	0.0	130.5	5.0	10.25	1308.0	8.5	19.5	1380.0	79.75	41.5	2171.5	27.5	45.75	363.25	0.75	5.75	970.0	12.75	49.25	1422.75	382.75	353.25	2074.75	5.0	81.0	855.5	0.0	0.0	15.0	755.0	792.25	870.75	246.25	413.0	1207.5	153.25	180.25	1551.25	167.0
K00533	654.01	4489.99	4498.33	489.0	1647.0	1374.6599999999999	1208.33	2011.0	3416.66	2030.0100000000002	813.3299999999999	9440.66	627.67	680.67	1501.67	693.0	3376.66	3246.0	2538.0	4670.34	3101.17	1566.6599999999999	2319.34	2716.0	2247.0	3860.0	4542.0	1076.6599999999999	1705.0	2246.33	3676.01	4089.3199999999997	5616.0	3070.33	3072.84	5896.17	5178.0	3778.33	5418.0	6867.49	5653.0	3074.0	2883.0	5740.33	7650.5	3194.33	3257.67	4175.5	2538.0
K00534	12.67	49.66	7.33	0.0	19.33	9.33	10.33	10.67	6.0	36.01	8.33	12.66	7.33	1.67	1.67	10.0	42.66	0.0	20.67	60.67	10.0	17.33	10.67	43.67	0.0	0.0	0.0	17.0	24.0	15.0	83.01	62.989999999999995	35.0	23.0	110.01	5.67	125.0	65.33	7.0	160.99	144.32999999999998	15.0	57.67	103.33	5.67	13.67	10.67	0.0	44.0
K00537	1707.46	6900.6900000000005	4116.99	1533.8	2437.62	3199.08	3026.25	2688.7	4767.46	4192.97	1714.8600000000001	6025.530000000001	1226.6999999999998	838.46	3085.3600000000006	2070.5	2786.0599999999995	6301.3	6279.68	4102.43	10082.07	3965.33	1957.0600000000002	3751.8799999999997	6171.4	4115.66	9615.09	3405.66	2642.14	4949.84	9351.3	4615.28	9655.55	4519.23	5881.03	11836.5	2755.38	3699.6000000000004	12405.83	5083.8	7040.74	6666.57	4350.08	4958.5	10434.73	3378.81	3119.0	6508.9	3239.9
K00544	0.0	0.0	0.0	0.0	0.0	0.0	0.0	0.0	0.0	0.0	0.0	0.0	0.0	0.0	0.0	0.0	0.0	0.0	0.0	0.0	0.0	0.0	0.0	0.0	0.0	0.0	0.0	0.0	0.0	0.0	0.0	0.0	0.0	0.0	0.0	0.0	0.0	0.0	0.0	0.0	0.0	0.0	0.0	0.0	0.0	0.0	0.0	0.0	0.0
K00547	406.25	960.5	824.88	277.75	581.25	463.0	458.75	682.88	1376.25	525.74	616.12	1661.0	158.87	153.88	245.62	175.5	512.87	2498.75	1512.25	1015.12	4121.75	1170.5	540.88	1226.87	648.25	429.37	1175.92	705.5	555.63	1652.62	620.0	513.75	1667.0	349.5	640.25	3648.25	226.0	576.0	2555.5	881.75	1912.0	1818.25	447.15	731.75	2770.25	410.5	176.25	2446.5	305.0
K00548	4422.71	17041.6	4931.06	4182.55	6893.95	5494.66	7498.13	7561.28	3667.46	9442.25	2136.7	3442.69	3600.29	2461.5	2297.14	4200.5	7896.98	6577.8	13930.35	12403.439999999999	11695.82	9589.66	7399.570000000001	10048.340000000002	10979.15	10211.92	2601.67	8184.41	7208.33	8090.599999999999	16560.260000000002	10295.44	10026.039999999999	9161.93	11487.140000000001	5664.42	8965.55	6841.679999999999	2088.0	15960.39	15088.67	5729.509999999999	10133.75	11346.93	7596.06	9102.08	7626.5	9233.18	9700.9
K00549	696.6700000000001	2313.12	470.57000000000005	558.55	859.83	312.08000000000004	983.83	872.04	497.3	1460.98	496.69	1194.09	541.94	288.81	212.93	522.75	951.57	1551.8	2659.17	1496.0800000000002	3571.35	1796.33	616.8100000000001	938.05	1605.0	1519.4099999999999	748.55	1190.0	873.89	1517.86	2426.9100000000003	1262.8399999999997	1339.5500000000002	1035.8	1708.01	1759.67	710.7099999999999	913.78	1727.33	2347.04	2102.48	1216.15	1304.72	1308.08	1914.0700000000002	770.3199999999999	492.67	1723.65	588.5
K00554	9772.880000000001	35682.100000000006	13142.310000000001	8619.55	15984.7	11673.41	15250.63	16621.61	12219.96	19842.75	5850.7	18113.190000000002	7047.04	6220.75	5114.34	8395.0	19771.730000000003	16153.05	24307.6	27600.189999999995	22257.57	17839.41	15259.07	17540.590000000004	21794.65	24114.92	15387.17	16899.41	17134.33	17166.1	30863.760000000002	25317.690000000002	27169.04	19452.43	24285.39	23064.67	24570.879999999997	18668.679999999997	17910.83	43836.14	36803.67	15244.759999999998	22500.899999999998	29409.68	24728.809999999998	21699.98	17521.25	17826.68	21457.399999999998
K00555	0.0	0.0	0.0	0.0	0.0	0.0	0.0	0.0	0.0	0.0	0.0	0.0	0.0	0.0	0.0	0.0	0.0	0.0	0.0	0.0	0.0	0.0	0.0	0.0	0.0	0.0	0.0	0.0	0.0	0.0	0.0	0.0	0.0	0.0	0.0	0.0	0.0	0.0	0.0	0.0	0.0	0.0	0.0	0.0	0.0	0.0	0.0	0.0	0.0
K00556	336.17	1913.62	230.21	311.25	951.83	302.08	536.33	666.3	63.5	215.0	68.95	510.09	326.2	264.55	47.79	200.25	902.0300000000001	133.75	1489.17	2416.54	370.75	771.33	1188.0500000000002	1224.04	1503.0	2007.87	79.17	751.5	955.13	468.62	937.5099999999999	844.7400000000001	309.35	466.0	678.0099999999999	41.67	395.75	291.58	1343.5	1492.2399999999998	1173.58	100.5	803.42	1580.58	119.34	1204.17	1184.17	183.17	463.5
K00557	314.5	1511.46	357.98	336.05	594.5	200.25	523.0	644.03	342.8	530.49	380.12	1298.43	226.37	199.88	176.82	362.75	854.67	1186.8	916.5	622.67	286.35	675.5	283.38	292.14	1034.0	945.67	896.55	599.0	479.63	206.62	1686.9	1016.35	754.05	606.3	768.0	295.5	528.38	588.45	1945.5	1333.05	1123.15	264.9	869.65	977.75	358.9	600.65	404.0	572.4	508.5
K00558	15234.490000000002	60814.670000000006	12700.560000000001	15548.55	26005.379999999997	14596.23	26060.38	25331.68	9531.2	36338.5	8504.95	17591.690000000002	13146.65	11061.88	3172.0899999999997	13399.0	29773.980000000003	16736.8	39643.92	42794.869999999995	21829.25	28648.73	22363.5	23498.910000000003	34024.65	34063.17	7568.25	26997.050000000003	27952.83	20959.67	51756.759999999995	39286.51	29153.7	35407.75	44474.46	13349.67	35826.55	29040.43	9705.83	71157.39	59993.6	13498.77	37433.72	45852.93	21139.189999999995	35438.07	28660.25	19431.02	33674.899999999994
K00560	9153.04	31551.440000000002	11299.48	7993.8	14270.619999999999	9979.08	14184.8	15156.439999999999	10629.46	19288.739999999998	5499.37	17355.53	6475.21	5616.83	3619.37	7781.5	17819.57	14356.05	21107.18	23500.35	19369.57	15826.58	13209.150000000001	15335.57	19166.9	21360.17	14239.67	15491.16	15304.08	15080.849999999999	27845.0	22666.620000000003	24396.09	18084.93	22303.38	21880.0	24133.379999999997	18225.85	17824.33	40554.55	33510.59	14010.11	20271.48	26047.85	22816.54	19498.559999999998	15554.66	15657.529999999999	20138.9
K00561	3899.0	13525.0	1952.0	3935.0	6981.0	3542.0	6498.0	6391.33	1843.0	8451.0	2002.0	1394.0	2999.0	3021.0	47.0	3341.0	8169.0	3635.0	8152.0	10737.0	4304.0	6690.0	5563.0	4447.0	7502.0	8929.0	440.0	7540.0	8041.0	5444.0	9443.0	9912.0	6203.5	7145.0	9313.0	2176.5	9942.0	6708.0	574.3299999999999	20895.0	15450.0	2694.25	9012.0	11261.0	2328.5	9245.0	6469.0	2907.25	8992.0
K00563	240.5	1079.96	1136.48	316.8	610.25	608.25	435.0	650.1099999999999	1532.0500000000002	431.99	217.37	1824.93	213.37	154.63	696.57	253.0	915.17	2095.05	902.25	784.67	1760.6	501.75	338.88	843.6400000000001	873.5	1023.17	1574.3	662.75	548.88	957.62	833.15	715.35	2301.55	324.8	693.25	4500.5	490.8	498.45	2952.33	817.55	973.4	1484.4	296.54999999999995	697.25	2770.4	526.5	386.75	2754.4	406.0
K00564	666.0	1066.46	2094.83	322.6	653.5	1056.5	411.0	723.76	3139.45	676.99	717.37	3809.9300000000003	219.12	153.38	1105.77	168.5	663.22	3674.35	1491.0	958.72	7457.45	1098.0	500.88	1807.49	1508.5	1729.97	8288.35	725.75	748.88	2996.62	1005.05	938.2	5714.75	344.6	900.0	11521.75	740.9300000000001	1452.65	11161.33	801.6	1621.8	5687.55	364.70000000000005	812.5	7395.05	290.25	343.5	4483.8	275.0
K00566	15390.88	54641.600000000006	17230.809999999998	13671.550000000001	24147.2	17480.41	25152.13	27217.11	14429.71	31418.249999999993	8989.2	20315.690000000002	10728.539999999999	9011.75	5169.34	14702.0	30561.23	20971.05	38572.1	40354.69	29712.57	29354.910000000003	24455.07	29206.589999999993	33988.15	37137.42	15538.17	27754.41	25451.83	24621.1	50485.759999999995	37909.19	35372.82000000001	29144.43	34891.39	23121.17	40864.880000000005	28154.18	17755.33	63836.64000000001	53152.17	19300.34	35160.4	42226.18	28005.759999999995	32673.98	25759.25	22599.019999999997	36899.9
K00567	9349.72	39363.420000000006	18217.57	8867.35	17148.36	13061.07	16149.289999999999	18120.35	16315.36	21720.77	6259.36	27838.510000000002	7487.7	6684.09	6941.18	8969.0	22837.850000000002	19626.85	26374.94	31508.329999999998	27560.67	19067.07	17250.41	20132.530000000002	24818.65	28490.72	26352.64	17789.41	18621.33	20080.1	34292.17999999999	29174.27	34884.04	22354.23	27194.41	33739.51	30001.68	22602.539999999997	28341.33	50311.920000000006	41295.4	21073.43	25123.239999999998	34575.34	33942.950000000004	24665.32	20550.59	22155.68	23923.399999999998
K00568	168.17000000000002	511.61999999999995	142.81	111.05	160.33	53.58	182.83	140.20000000000002	43.8	217.0	60.95	586.0900000000001	119.2	18.549999999999997	49.089999999999996	96.75	394.8299999999999	147.8	548.67	792.8399999999999	74.35	412.33	364.05	153.81	202.0	289.17	131.55	277.0	367.13	78.62	539.91	641.84	226.64999999999998	224.3	284.01000000000005	34.67	467.38	316.28	1371.0	550.04	541.98	105.9	294.82	476.58	92.07000000000001	191.32	246.67	32.4	138.0
K00569	26.0	22.0	8.6	22.8	31.0	15.0	9.0	11.4	7.4	18.0	0.0	4.0	25.0	0.0	10.0	8.0	8.8	17.55	49.0	39.8	13.6	55.0	9.5	10.6	13.0	21.8	15.55	33.0	34.0	17.0	91.4	41.6	33.8	38.8	23.0	3.0	22.8	11.2	21.0	77.3	37.4	56.4	28.4	27.0	25.4	44.25	21.0	12.4	13.0
K00570	24.0	298.0	35.0	0.0	4.0	4.0	12.0	32.0	13.0	0.0	9.0	86.0	0.0	0.0	4.8	16.0	235.0	135.0	246.0	533.0	11.0	179.0	297.0	47.0	17.0	17.0	72.0	87.0	189.0	6.0	143.0	425.0	73.0	52.0	69.0	2.0	27.0	14.0	0.0	124.0	262.0	6.0	121.0	238.0	11.0	50.0	173.0	7.0	63.0
K00571	4578.18	17090.87	5046.25	4451.0	6934.59	4754.41	8105.0	8230.49	5911.32	9987.5	3310.0	6710.93	3495.4300000000003	2678.75	983.4	4535.5	8157.25	7302.25	13617.41	10546.42	12417.59	9804.66	6103.34	8980.01	11188.0	10142.0	9650.51	7954.32	6771.5	7270.16	18564.0	11384.08	10966.2	9624.66	12203.91	13661.25	10273.0	9211.5	13733.83	16378.35	16316.84	8351.15	11307.31	12133.25	10524.51	8770.22	7080.08	7313.4	10461.0
K00573	637.1700000000001	3687.12	344.31	530.05	1383.33	353.08	941.83	1199.2000000000003	97.9	576.4999999999999	347.45	775.0900000000001	486.7	428.55	66.19	530.25	1897.3299999999997	371.3	2708.67	4000.84	423.35	1691.83	2019.5500000000002	1436.6399999999999	2316.0	2662.17	194.72	1298.5	1692.63	510.62	2737.9100000000003	2563.8399999999997	535.55	1111.7999999999997	1451.0100000000002	50.17	702.55	628.28	1368.0	2923.54	2653.48	228.9	1868.3200000000002	2910.08	204.57	1893.8200000000002	1898.17	220.9	1049.0
K00574	409.42	1507.62	2134.29	249.1	520.0799999999999	1003.0799999999999	549.58	718.56	3785.05	892.7399999999999	807.0699999999999	4249.09	231.07	92.05	684.51	200.25	1085.5	2418.6	1347.42	1642.2600000000002	4005.7	687.3299999999999	753.9300000000001	1127.1100000000001	1573.25	1699.3400000000001	8486.19	592.5	749.76	1471.74	1410.81	1713.1899999999998	4442.75	383.6	1046.76	10223.92	1004.85	1609.48	11468.33	1682.0900000000001	2478.38	4324.55	809.4699999999999	1355.33	6479.22	396.67	651.9200000000001	1518.8	454.00000000000006
K00575	1313.1	8336.28	2161.7799999999997	1446.85	3349.92	2172.99	2355.08	2739.63	1673.37	786.7599999999999	476.83	1039.59	1259.26	1236.0500000000002	1519.9699999999998	1000.75	3153.0099999999998	3048.85	6583.08	7980.610000000001	6530.29	4500.24	3809.76	4604.63	4227.5	4768.35	1284.36	2701.5699999999997	3592.75	3881.41	5815.56	5315.849999999999	4037.1	2666.2599999999998	3641.67	2182.67	935.85	1827.48	1424.0	6917.4400000000005	7695.97	2482.55	4515.63	7393.58	2889.63	4846.74	4478.92	3893.05	2813.5
K00577	0.0	0.0	0.0	0.0	0.0	0.0	0.0	0.0	0.0	0.0	0.0	0.0	0.0	0.0	0.0	0.0	0.0	0.0	0.0	0.0	0.0	0.0	0.0	0.0	0.0	0.0	0.0	0.0	0.0	0.0	0.0	0.0	0.0	0.0	0.0	0.0	0.0	0.0	0.0	0.0	0.0	0.0	0.0	0.0	0.0	0.0	0.0	0.0	0.0
K00578	0.0	0.0	0.0	0.0	0.0	0.0	0.0	0.0	0.0	0.0	0.0	0.0	0.0	0.0	0.0	0.0	0.0	0.0	0.0	0.0	0.0	0.0	0.0	0.0	0.0	0.0	0.0	0.0	0.0	0.0	0.0	0.0	0.0	0.0	0.0	0.0	0.0	0.0	0.0	0.0	0.0	0.0	0.0	0.0	0.0	0.0	0.0	0.0	0.0
K00579	0.0	0.0	0.0	0.0	0.0	0.0	0.0	0.0	0.0	0.0	0.0	0.0	0.0	0.0	0.0	0.0	0.0	0.0	0.0	0.0	0.0	0.0	0.0	0.0	0.0	0.0	0.0	0.0	0.0	0.0	0.0	0.0	0.0	0.0	0.0	0.0	0.0	0.0	0.0	0.0	0.0	0.0	0.0	0.0	0.0	0.0	0.0	0.0	0.0
K00580	0.0	0.0	0.0	0.0	0.0	0.0	0.0	0.0	0.0	0.0	0.0	0.0	0.0	0.0	0.0	0.0	0.0	0.0	0.0	0.0	0.0	0.0	0.0	0.0	0.0	0.0	0.0	0.0	0.0	0.0	0.0	0.0	0.0	0.0	0.0	0.0	0.0	0.0	0.0	0.0	0.0	0.0	0.0	0.0	0.0	0.0	0.0	0.0	0.0
K00581	0.0	0.0	0.0	0.0	0.0	0.0	0.0	0.0	0.0	0.0	0.0	0.0	0.0	0.0	0.0	0.0	0.0	0.0	0.0	0.0	0.0	0.0	0.0	0.0	0.0	0.0	0.0	0.0	0.0	0.0	0.0	0.0	0.0	0.0	0.0	0.0	0.0	0.0	0.0	0.0	0.0	0.0	0.0	0.0	0.0	0.0	0.0	0.0	0.0
K00582	0.0	0.0	0.0	0.0	0.0	0.0	0.0	0.0	0.0	0.0	0.0	0.0	0.0	0.0	0.0	0.0	0.0	0.0	0.0	0.0	0.0	0.0	0.0	0.0	0.0	0.0	0.0	0.0	0.0	0.0	0.0	0.0	0.0	0.0	0.0	0.0	0.0	0.0	0.0	0.0	0.0	0.0	0.0	0.0	0.0	0.0	0.0	0.0	0.0
K00583	0.0	0.0	0.0	0.0	0.0	0.0	0.0	0.0	0.0	0.0	0.0	0.0	0.0	0.0	0.0	0.0	0.0	0.0	0.0	0.0	0.0	0.0	0.0	0.0	0.0	0.0	0.0	0.0	0.0	0.0	0.0	0.0	0.0	0.0	0.0	0.0	0.0	0.0	0.0	0.0	0.0	0.0	0.0	0.0	0.0	0.0	0.0	0.0	0.0
K00584	0.0	0.0	0.0	0.0	0.0	0.0	0.0	0.0	0.0	0.0	0.0	0.0	0.0	0.0	0.0	0.0	0.0	0.0	0.0	0.0	0.0	0.0	0.0	0.0	0.0	0.0	0.0	0.0	0.0	0.0	0.0	0.0	0.0	0.0	0.0	0.0	0.0	0.0	0.0	0.0	0.0	0.0	0.0	0.0	0.0	0.0	0.0	0.0	0.0
K00586	0.0	0.0	0.0	0.0	0.0	0.0	0.0	0.0	0.0	0.0	0.0	0.0	0.0	0.0	0.0	0.0	0.0	0.0	0.0	0.0	0.0	0.0	0.0	0.0	0.0	0.0	0.0	0.0	0.0	0.0	0.0	0.0	0.0	0.0	0.0	0.0	0.0	0.0	0.0	0.0	0.0	0.0	0.0	0.0	0.0	0.0	0.0	0.0	0.0
K00588	0.0	0.0	0.0	0.0	0.0	1.0	0.0	0.0	0.0	0.0	0.0	0.0	0.0	0.0	0.0	0.0	0.0	0.0	0.0	0.0	0.0	0.0	0.0	0.0	0.0	0.0	0.0	0.0	0.0	0.0	0.0	0.0	0.0	0.0	0.0	0.0	0.0	0.0	0.0	0.0	0.0	0.0	0.0	0.0	0.0	0.0	0.0	0.0	0.0
K00590	0.0	0.71	0.0	0.0	2.0	0.0	0.0	0.0	0.0	0.0	0.0	1.43	0.0	0.0	0.0	0.0	0.0	0.0	0.0	0.0	0.0	0.0	0.0	0.0	0.0	0.0	0.0	0.0	0.0	0.0	0.0	0.0	0.0	0.0	0.0	0.0	0.0	0.0	0.0	0.0	0.0	0.0	0.0	0.0	0.0	0.0	0.0	0.0	0.0
K00594	0.0	0.0	0.0	0.0	0.0	1.0	0.0	0.0	0.0	0.0	0.0	0.0	0.0	0.0	0.0	0.0	0.0	0.0	0.0	0.0	0.0	0.0	0.0	0.0	0.0	0.0	2.0	0.0	0.0	0.0	0.0	1.5	0.0	0.0	0.0	0.0	0.0	0.0	0.0	0.0	0.0	0.0	0.0	0.0	0.0	0.0	0.0	0.0	0.0
K00595	1255.9099999999999	5624.04	458.43	1345.8	1662.9	557.1600000000001	2094.63	1513.3999999999999	232.06	3335.26	505.83	409.85999999999996	1431.17	838.5699999999999	92.47	812.5	1380.76	414.05	4512.7	2903.59	879.8700000000001	2301.66	1108.44	1424.1999999999998	2649.3	1018.3	561.95	1516.4099999999999	1661.2	566.13	6503.66	3502.62	1089.1399999999999	3883.0299999999997	5610.84	476.17	521.55	1929.8300000000002	109.0	5079.29	6330.75	573.94	3655.6000000000004	3731.43	948.7099999999999	2000.58	1996.42	1149.78	1364.8000000000002
K00596	0.0	0.0	2.0	0.0	0.0	0.0	0.0	0.0	0.0	0.0	0.0	0.0	0.0	0.0	0.8	0.0	0.0	8.0	0.0	0.0	0.0	0.0	0.0	0.0	0.0	0.0	0.0	0.0	0.0	0.0	0.0	0.0	0.0	0.0	0.0	0.0	0.0	0.0	0.0	0.0	0.0	4.0	0.0	0.0	3.0	0.0	0.0	0.0	0.0
K00598	86.5	207.25	114.88	53.25	69.0	29.25	190.5	88.13	39.0	217.99	70.62	578.0	38.870000000000005	14.88	26.419999999999998	115.75	149.37	104.25	339.0	146.37	58.75	229.0	51.879999999999995	92.87	539.5	276.37	157.17	236.0	84.13	63.620000000000005	286.5	98.25	135.75	139.5	78.0	48.0	281.25	203.75	1344.5	377.75	81.25	36.5	163.75	89.25	108.0	232.0	18.0	55.0	140.0
K00600	8944.380000000001	35079.020000000004	12622.66	8612.35	15610.95	10827.66	15191.63	16231.26	11445.36	19805.75	5672.7	16767.05	7031.29	6127.5	4219.84	8337.5	19652.78	15005.1	24279.35	27418.239999999998	21921.92	17833.66	15146.07	17325.440000000002	21720.65	23900.72	14922.470000000001	16865.41	17032.33	16779.1	30688.66	25044.54	25145.739999999998	19427.23	23843.64	21420.42	24523.68	18399.879999999997	17342.83	43698.69	36454.07	14985.91	22430.049999999996	28797.93	21803.46	21840.98	17594.0	17010.08	21574.399999999998
K00602	16492.05	59833.76000000001	16042.14	15234.55	27632.03	17865.739999999998	26824.96	28446.78	13067.46	33553.259999999995	8742.529999999999	18492.350000000002	12077.87	10763.92	4818.01	14869.5	33817.89	21585.55	40396.77	46667.69	27529.57	30722.739999999998	26436.239999999998	28285.26	35280.15	40021.92	9050.17	30332.91	29993.329999999998	25774.6	50144.270000000004	41763.350000000006	34772.880000000005	31609.93	39006.399999999994	17799.34	42333.880000000005	29051.01	9828.33	75445.13	60676.5	16476.199999999997	38114.07	48090.509999999995	24526.72	37361.15	29129.25	22708.79	38406.399999999994
K00603	3367.0	13117.25	7866.5	2840.75	5345.75	5424.5	5858.3	6873.0	6099.5	7617.25	2250.5	10726.0	2321.5	1906.75	2810.5	3674.0	8330.0	7029.0	9160.25	10395.75	8875.5	6907.5	6668.35	8419.35	7882.75	9865.25	5667.0	6292.5	5649.95	7408.25	12761.2	9949.25	11767.39	7619.2	8094.1	6980.5	13136.25	8382.5	5491.5	15974.5	12882.6	5851.79	8738.75	11637.1	10708.64	8389.25	7109.0	8016.46	9953.5
K00604	9784.380000000001	36154.600000000006	13159.810000000001	8735.05	16151.7	11697.91	15429.13	16784.61	12237.46	19882.75	5850.7	18116.190000000002	7129.04	6341.75	5117.14	8427.5	19836.730000000003	16214.55	24914.6	28000.689999999995	22308.57	18180.41	15411.07	17673.090000000004	21801.65	24141.92	15423.17	17011.41	17291.33	17193.6	31267.760000000002	25692.690000000002	27259.04	19675.93	24641.39	23067.67	24601.879999999997	18668.679999999997	17910.83	44095.64	37227.67	15271.259999999998	22894.399999999998	29872.68	24759.309999999998	21845.98	17602.75	17836.68	21598.899999999998
K00605	7272.84	25353.370000000003	4478.3099999999995	6755.05	12286.33	7431.58	11826.63	12467.7	2983.65	14337.25	3646.45	4061.0899999999997	5156.2	4670.05	1074.8899999999999	6607.75	14592.33	8269.05	17676.67	20540.92	11498.35	14026.33	12013.150000000001	12298.680000000002	14806.5	17392.17	850.4699999999999	13945.25	13597.83	11098.119999999999	20510.36	17871.010000000002	13080.689999999999	12460.0	15497.61	3188.67	18446.8	11784.28	1796.0	33156.64	26153.0	5888.110000000001	16356.32	20226.68	7003.38	16120.07	12148.25	7659.53	17322.0
K00606	8361.71	30584.100000000002	8695.31	7435.55	13957.7	8191.41	13385.13	14661.529999999999	6137.71	16607.25	4574.45	12769.19	5885.54	5465.25	1784.59	7506.75	18085.730000000003	10588.05	20740.1	25301.859999999997	14391.82	16020.66	14375.82	14846.840000000002	17721.4	21405.17	5154.67	15317.91	15502.83	13088.849999999999	25144.26	22300.770000000004	17233.29	16054.43	18967.14	8074.67	23649.8	15611.679999999998	6979.33	40108.64	31786.67	8845.01	19731.25	25870.68	12770.810000000001	19639.73	15450.92	11227.43	20030.899999999998
K00609	9180.880000000001	31711.100000000002	8823.310000000001	8239.55	14636.7	10458.41	14236.63	14908.61	9112.96	18115.75	5501.7	9466.19	6513.04	5654.75	3660.14	7778.0	16740.730000000003	13067.05	22125.6	23501.189999999995	19377.57	16471.41	13183.07	15318.590000000002	19714.65	20592.92	10945.67	15939.41	15594.33	15046.1	27387.760000000002	21441.690000000002	21799.54	16450.43	21424.39	17522.67	19567.55	15325.679999999998	13948.33	37394.14	32004.67	12416.759999999998	19857.899999999998	24100.68	17875.809999999998	18606.98	14406.25	13824.68	19049.399999999998
K00610	7609.21	26671.440000000002	4280.38	7435.75	12109.869999999999	6922.08	12988.8	12556.46	3074.91	16788.239999999998	3873.62	3717.0299999999997	5854.71	4971.08	210.12	7108.25	14180.77	6297.25	18150.43	18645.22	8307.72	13943.83	10732.650000000001	11359.8	16035.4	16105.369999999999	1058.7	14054.41	13198.33	9572.35	23824.85	18089.85	11471.49	15110.63	18614.63	1481.0	18472.5	12983.15	1811.0	33771.75	27183.77	4800.94	17709.68	19794.85	5100.74	16416.059999999998	12079.58	6226.030000000001	17694.4
K00611	2141.68	11924.66	7967.91	2004.35	4735.0	4594.41	3550.33	4750.51	7090.71	4593.5	1669.7	12720.52	1933.54	1724.0500000000002	4571.24	1930.5	6035.129999999999	8483.1	8460.0	10438.31	11301.369999999999	5376.91	5070.47	6474.92	6913.25	7496.72	6971.35	3792.66	4835.13	7016.2	11951.310000000001	9377.519999999999	13492.0	7281.43	8987.59	14550.17	6214.43	6041.48	8516.33	13488.44	13631.720000000001	7260.72	7395.2	12158.58	16345.97	7213.23	7138.67	11608.720000000001	5036.5
K00612	26.0	29.0	11.6	22.8	25.0	11.0	9.0	11.4	12.4	16.0	0.0	7.0	25.0	0.0	12.0	8.0	8.8	84.3	55.0	47.8	10.6	60.0	12.0	10.6	20.0	24.8	53.97	50.0	34.0	20.0	117.4	47.6	60.2	38.8	27.0	3.0	22.8	13.2	19.0	83.8	37.4	56.4	35.4	27.0	27.4	50.5	21.0	19.4	13.0
K00613	10.0	72.0	182.0	8.0	61.5	117.5	8.0	62.5	168.5	0.0	23.0	409.0	0.0	12.0	202.5	1.5	9.0	271.0	13.0	43.0	303.0	5.0	21.5	57.5	0.0	19.0	133.5	0.0	45.0	149.5	24.0	81.0	424.0	16.0	117.5	504.0	0.0	57.0	86.5	2.5	107.5	284.5	0.0	105.5	676.0	4.0	67.0	412.5	0.0
K00615	13408.5	56581.670000000006	20776.48	13281.55	23467.309999999998	19230.9	21535.63	23382.019999999997	17547.69	30301.16	7877.03	23228.280000000002	10944.64	9235.87	11969.07	11586.5	25824.510000000002	24776.3	35823.89	37173.58	33451.729999999996	24249.4	19495.5	25548.260000000002	32018.35	30372.25	19670.690000000002	22459.64	23269.75	25475.370000000003	51311.21	37052.979999999996	44091.270000000004	30034.22	38495.479999999996	37786.42	28039.879999999997	24580.129999999997	19746.83	61106.740000000005	56394.68	22428.09	32589.689999999995	41995.68	40431.83	30163.21	25685.75	34678.1	28630.1
K00616	7232.91	28646.800000000003	9256.61	6683.05	12518.07	8255.58	11492.8	12100.24	7443.46	16502.73	4550.24	14464.56	5516.83	5031.42	4057.74	6422.5	15050.59	11346.8	18709.53	21600.91	14151.119999999999	13073.08	11051.78	11020.54	17337.55	18410.29	6856.29	13002.66	13374.71	12083.119999999999	25214.9	19916.629999999997	18539.489999999998	15778.529999999999	19328.08	10746.75	18618.38	13625.0	8906.5	36427.65	29269.17	8527.94	17637.93	23272.35	15916.79	17422.559999999998	13962.25	12648.03	15948.3
K00619	515.3399999999999	3030.8199999999997	234.16	468.0	1345.66	345.16	779.66	1075.34	69.0	444.5199999999999	294.16	136.32	432.16	417.34	86.84	455.0	1366.8200000000002	1222.5	2853.34	3296.34	3559.5	1989.16	1640.84	1914.9399999999998	2130.0	2399.5	46.0	1287.5	1490.5	1690.5	2521.5200000000004	1794.48	989.5	1028.5	1486.0199999999998	1203.84	504.5	452.65999999999997	24.5	2877.0799999999995	2768.16	1155.0	1715.84	2622.16	1045.34	1789.84	1586.84	1713.5	1013.0
K00620	2050.21	12424.89	6070.93	2072.55	4678.95	3210.66	3594.83	4650.4	4936.71	5003.51	1658.58	11727.26	2139.67	1779.1200000000001	3107.7200000000003	1820.75	5801.36	6734.8	8597.35	10300.74	8517.82	5309.91	4986.84	5978.370000000001	6776.4	7421.3	5859.5	3692.91	4763.25	5246.23	11687.060000000001	8979.52	10871.6	7451.23	9280.289999999999	11635.17	5852.05	5930.43	6572.5	12840.39	12702.82	5795.07	7150.4	11528.33	14063.9	6863.73	6947.92	9684.9	4696.9
K00621	0.0	0.0	0.0	0.0	0.0	0.0	0.0	0.0	0.0	0.0	0.0	0.0	0.0	0.0	0.0	0.0	0.0	2.75	0.0	2.0	0.0	0.0	2.5	0.0	0.0	0.0	2.75	0.0	0.0	0.0	0.0	0.0	2.0	0.0	0.0	0.0	0.0	0.0	0.0	0.0	0.0	0.0	0.0	0.0	0.0	1.25	0.0	0.0	0.0
K00625	8594.71	29447.980000000003	6991.5	7861.75	13494.619999999999	8760.33	13601.3	14071.91	6967.16	17599.75	4950.75	7619.6	6107.84	5340.95	2260.3500000000004	7507.25	15534.4	12282.75	21204.68	21088.35	19775.72	16249.58	12062.77	14045.43	17951.4	18152.5	9493.95	15265.16	14671.95	14177.73	26633.1	20732.6	19548.239999999998	15952.630000000001	20632.38	17053.5	19080.0	14590.9	10832.83	36626.0	31744.440000000002	12227.11	19229.83	22671.1	15969.24	17450.91	13252.83	13385.029999999999	18696.9
K00626	1408.8400000000001	3727.04	4595.66	695.1999999999999	1888.67	3423.83	1265.0	1927.7699999999998	5575.11	1083.48	934.99	5215.43	509.58	540.76	3474.79	521.25	1828.44	8406.45	5368.83	4619.11	16981.32	3887.58	2295.1800000000003	4457.7699999999995	2186.25	2473.69	9660.63	2026.1599999999999	2324.26	7651.32	4265.1	4286.48	11538.75	1253.03	2711.08	17645.5	1329.78	2537.8	12897.33	5443.9	8147.77	9869.85	2708.68	4805.5	13882.93	1848.6599999999999	2008.0	9940.85	1717.5
K00627	352.5	1342.46	823.33	242.85	372.75	375.0	528.5	500.76	1139.1999999999998	554.99	262.62	1812.43	162.62	51.129999999999995	348.42	342.75	1068.72	2624.35	2303.25	1918.72	4085.7	1795.0	1019.38	1083.49	1495.0	687.97	1388.19	1108.0	922.13	1656.62	1299.8	1360.7	1821.75	663.6	806.75	3394.25	616.1800000000001	507.15	2553.83	1646.1	1758.72	1859.22	781.5999999999999	1089.0	2320.05	997.65	560.25	2635.8	745.0
K00631	79.5	124.96000000000001	107.48	69.05	85.0	42.25	133.5	79.53	30.799999999999997	152.99	43.620000000000005	490.43	59.870000000000005	16.88	39.82	54.75	103.16999999999999	51.8	190.0	132.17000000000002	47.35	116.0	39.379999999999995	51.14	159.5	235.17000000000002	67.89	120.0	86.13	60.620000000000005	160.9	79.85	104.55	67.3	61.0	27.0	269.38	209.95	1364.0	169.55	79.65	81.9	67.15	73.25	63.4	44.25	21.0	27.4	13.0
K00632	183.0	590.92	285.96	145.1	234.0	103.5	293.0	214.06	90.2	309.98	96.24000000000001	1063.8600000000001	134.74	31.76	148.04000000000002	130.0	461.34	1304.35	1421.0	1246.3400000000001	3292.7	1136.0	639.26	723.61	336.0	492.34000000000003	230.69	571.0	599.26	1351.24	593.8	675.7	926.1	257.6	333.0	1241.0	569.1	437.9	2722.0	649.6	1001.3	1195.8	340.3	561.5	1082.3	171.75	259.0	1568.8	164.0
K00633	1038.51	5761.74	860.7099999999999	1461.25	1916.5	1077.9099999999999	1856.33	1619.13	616.16	3460.0	810.95	1675.1599999999999	1181.04	879.17	199.79	781.25	1500.0299999999997	1538.75	2670.5	2135.71	947.9200000000001	1619.16	823.22	1394.37	2389.0	1272.37	923.5	1260.6599999999999	1408.63	971.4499999999999	5210.01	2495.0699999999997	1894.3899999999999	3214.33	3988.84	490.16999999999996	1719.75	2231.08	1949.0	3584.74	4147.92	692.21	2633.25	2795.58	974.14	1860.33	1939.17	1663.21	1979.0
K00634	6766.5	23261.5	6642.0	6535.0	11287.0	8888.0	11530.0	11693.0	5421.5	14000.5	3409.5	2785.5	4888.0	4499.0	2775.3	6428.0	13450.5	9759.5	16318.5	17776.83	15191.0	13408.0	10504.0	11669.5	13246.5	15137.0	2374.0	13166.5	12606.5	13188.5	19320.0	16797.67	15122.64	12133.5	14929.5	3606.0	17958.5	11746.5	166.5	31037.5	24464.0	7132.79	15647.5	18577.5	7043.31	14924.5	10908.83	9780.380000000001	16972.0
K00635	0.0	0.0	3.0	0.0	0.0	7.0	0.0	0.0	3.4	0.0	0.0	6.0	0.0	0.0	7.0	0.0	0.0	17.0	0.0	3.0	0.0	3.0	0.0	1.67	0.0	0.0	0.0	0.0	0.0	3.0	0.0	0.0	11.0	0.0	0.0	0.0	0.0	3.0	8.0	3.0	0.0	13.0	0.0	0.0	16.0	0.0	0.0	13.0	0.0
K00638	0.0	0.0	0.0	0.0	0.0	0.0	0.0	0.0	8.4	7.0	0.0	0.0	0.0	0.0	0.0	0.0	0.0	6.75	50.0	2.0	4.5	3.0	4.5	1.67	0.0	0.0	2.75	0.0	0.0	2.0	374.0	295.0	65.0	2.0	2.5	3.5	0.0	0.0	0.0	749.5	710.0	25.0	233.0	294.0	32.5	153.25	154.0	33.5	158.0
K00639	7170.5	24711.71	3965.88	6915.75	11359.5	6566.75	12108.1	11762.21	2628.0	15900.74	3709.62	3101.93	5377.37	4622.88	223.92000000000002	6835.75	13683.369999999999	7117.25	17094.0	17990.45	11054.75	13623.5	10617.08	11184.07	15116.0	15624.369999999999	555.1700000000001	13645.75	12876.529999999999	10477.619999999999	21913.15	16580.42	11380.130000000001	14248.4	17142.7	2086.5	18280.5	12067.75	1504.33	31386.25	24785.04	5583.92	16304.75	18123.45	4875.12	15349.0	11407.58	7436.01	16969.5
K00640	5452.05	22257.180000000004	9988.810000000001	4719.3	8971.119999999999	7594.24	8679.33	10063.939999999999	7694.27	10979.5	3197.45	13611.69	4007.88	3223.0	4875.29	5023.25	11420.23	11237.8	16229.18	17090.11	15336.990000000002	11160.99	9886.14	12638.320000000002	13083.65	14224.92	7314.09	9386.57	9176.38	11019.43	21494.559999999998	15544.02	18295.62	12288.560000000001	14854.869999999999	14739.17	14316.38	10838.179999999998	8207.33	22963.140000000003	21198.739999999998	9598.49	13488.73	18368.58	18253.35	12653.89	11195.75	15386.83	12503.4
K00641	320.0	2103.0	219.6	294.8	957.5	320.5	438.5	649.9	73.30000000000001	54.0	26.0	110.0	317.5	250.0	107.3	170.5	1023.8	1313.05	2408.5	3267.3	3542.6	1655.0	1712.5	1776.77	1379.5	1835.3	106.05	992.5	1340.0	1663.0	1123.4	1296.6	951.8000000000001	576.3	752.5	1199.0	78.63	63.7	36.5	1637.3	1867.0700000000002	1208.0700000000002	942.4	1879.0	1078.4	1325.15	1411.5	1739.9	564.5
K00643	50.0	305.0	32.0	21.0	27.0	2.0	21.0	41.0	16.0	12.0	9.0	83.0	25.0	0.0	6.8	24.0	242.0	91.0	289.0	558.0	14.0	224.0	307.0	53.0	23.0	34.0	77.0	107.0	223.0	3.0	214.0	459.0	81.0	96.0	88.0	2.0	52.0	27.0	0.0	168.0	290.0	12.0	141.0	267.0	16.0	90.0	194.0	7.0	72.0
K00645	9072.3	35166.43000000001	11374.19	8567.05	15680.869999999999	10763.24	15118.88	16171.32	9106.62	19462.489999999998	5257.07	15090.69	6993.25	6123.26	4274.21	8358.25	19592.6	14459.05	24069.43	27378.979999999996	18342.74	17787.739999999998	15121.12	16566.79	20609.9	22890.29	7748.17	16776.489999999998	16860.210000000003	15632.55	30337.010000000002	24695.770000000004	22518.54	19345.760000000002	23699.72	12648.42	24157.129999999997	17504.179999999997	8369.83	43567.39	36078.59	10922.009999999998	22324.479999999996	28997.43	17997.559999999998	21637.89	17377.75	15392.349999999999	21379.399999999998
K00647	1409.5	5895.96	975.48	1345.05	2124.0	1437.25	1319.5	1839.5300000000002	427.79999999999995	3193.99	941.62	1344.43	884.87	868.26	65.42	465.75	1763.1699999999998	754.55	1573.0	2462.17	796.35	1124.25	1182.88	1393.1399999999999	1010.0	1620.1699999999998	155.97	890.0	1241.13	1179.62	1905.9	1647.85	1393.73	913.3	1162.0	83.0	2543.38	1729.95	1393.0	2579.05	2259.65	568.28	1162.15	1604.25	732.88	926.5	975.0	704.62	1895.0
K00648	17704.38	63775.01000000001	14929.29	16941.0	30194.53	17747.489999999998	29952.46	30185.129999999997	12090.66	38897.509999999995	10065.279999999999	18877.850000000002	13131.12	12213.92	4604.06	17127.25	37529.340000000004	25004.75	45417.77	50525.56	32859.47	34490.74	27479.74	27138.24	39966.65	43548.12	9175.970000000001	35378.41	34418.08	28944.1	56754.369999999995	47308.33	37037.84	35801.630000000005	44445.899999999994	16239.09	47032.08	32046.31	9067.83	88476.58	69607.1	17902.61	43139.42	53557.76	23626.84	42455.4	31689.67	24703.29	42870.399999999994
K00651	4312.71	15899.599999999999	5646.96	3997.75	6609.95	6129.66	7212.13	7695.13	5254.66	9013.75	2485.7	5096.1900000000005	3173.79	2343.0	3165.54	4247.0	7459.679999999999	8550.25	12195.35	9829.64	11960.22	8831.16	6110.070000000001	8989.970000000001	9628.65	8706.619999999999	3568.45	7630.91	6359.33	8225.099999999999	16721.86	10091.84	12249.339999999998	8739.130000000001	11311.140000000001	8991.42	9222.25	7224.98	3666.0	14947.99	14906.6	6189.94	9849.75	11015.43	10749.49	8047.33	6536.0	10222.11	9536.9
K00652	10008.75	34746.21	7601.2300000000005	9358.8	16225.25	10923.25	16976.85	17651.53	5366.05	20293.24	5218.62	4963.93	7038.12	6106.38	1592.72	9864.5	19865.42	11073.55	24898.25	26460.67	17125.6	19825.75	16371.33	18255.340000000004	21367.0	24148.92	1792.47	19460.25	17634.78	15968.87	30367.05	23669.35	17633.33	17452.699999999997	20792.2	3041.0	26778.63	16607.7	2918.0	42653.3	33459.020000000004	8488.9	22699.65	26054.2	7948.35	21614.4	16006.25	10836.74	24984.0
K00654	0.0	0.0	0.0	0.0	0.0	0.0	0.0	0.0	0.0	0.0	0.0	0.0	0.0	0.0	0.8	0.0	0.0	0.0	0.0	0.0	0.0	0.0	0.0	0.0	0.0	0.0	0.0	0.0	0.0	0.0	0.0	0.0	0.0	0.0	0.0	0.0	0.0	0.0	0.0	0.0	0.0	0.0	0.0	0.0	0.0	0.0	0.0	0.0	0.0
K00655	11017.08	43666.0	18986.760000000002	9976.15	18542.65	14375.66	17844.13	19358.659999999996	16790.510000000002	24272.25	6990.45	27583.79	8612.79	7370.200000000001	7609.389999999999	9610.25	23540.480000000003	21433.9	30318.449999999997	34215.14	30350.07	21619.41	18441.32	21483.29	26075.3	28153.77	20886.48	19103.739999999998	20066.33	21868.25	39247.96	31529.49	35036.09	25746.129999999997	31443.089999999997	28972.42	29909.73	23766.479999999996	22980.83	53691.490000000005	46558.47	19895.559999999998	27852.799999999996	37398.93	33710.19	26471.13	22365.0	24247.06	24942.299999999996
K00656	9926.08	38509.909999999996	12532.26	9741.5	17050.64	15003.24	15917.59	16905.86	10647.75	21046.489999999998	5411.719999999999	11437.47	7670.219999999999	6721.18	8576.24	8461.25	17896.51	19338.5	24220.46	24247.44	22941.6	17683.489999999998	13427.98	17336.790000000005	19808.05	19828.73	7805.65	16951.33	16871.920000000002	18995.53	32992.23	24442.170000000002	29936.53	19459.6	26108.63	16874.760000000002	21313.08	16762.289999999997	9238.83	41580.32	37522.36	12610.15	22300.109999999997	27766.940000000002	22406.809999999998	19677.010000000002	15939.26	22310.739999999998	21014.3
K00657	7041.34	23254.54	4062.88	6568.75	11218.17	6566.58	11617.3	11728.46	2933.91	14404.24	3905.12	3695.43	4918.21	4479.38	328.92	6436.25	13511.869999999999	9260.5	18118.83	18641.12	17351.42	14830.33	11028.150000000001	12187.8	13503.5	15472.869999999999	621.25	13719.41	12985.83	12906.95	19909.95	16876.25	12657.09	12241.529999999999	15089.93	4623.0	18221.5	11823.25	2930.0	32010.75	26100.27	7710.44	15927.08	18648.35	7309.740000000001	14922.91	10850.58	9897.529999999999	17035.0
K00658	3332.5	12794.71	6511.98	2742.05	5149.5	4080.75	5875.8	6768.53	4699.8	7393.24	2189.12	11078.93	2285.37	1788.38	1624.9199999999998	3647.25	8380.67	6770.8	10214.500000000002	11209.42	9849.35	7787.0	7127.9800000000005	8541.240000000002	7942.0	9939.67	4850.22	6595.75	5952.83	7069.12	12915.349999999999	10308.35	10398.05	7722.5	8093.1	7326.0	13168.63	8361.45	6840.5	16132.55	13399.67	6060.32	8814.65	11799.35	10471.4	8421.65	7250.75	7965.9	9848.5
K00661	8764.69	31871.360000000004	8397.96	8881.5	14390.34	10027.32	15284.73	15096.619999999999	8581.23	20203.25	5161.45	8452.09	6719.97	5684.55	2548.59	8571.25	16866.78	13251.5	22700.659999999996	21545.379999999997	18689.510000000002	16836.07	12101.11	14713.83	20178.25	20019.620000000003	11680.17	16779.480000000003	15026.980000000001	14466.86	29844.11	21638.9	20151.08	17138.59	21640.049999999996	13666.92	21892.0	15943.58	11294.83	38339.490000000005	32051.4	11522.74	20488.809999999998	23322.629999999997	13420.460000000001	18825.4	14093.25	12306.49	21263.0
K00662	19.0	121.0	119.0	22.0	96.0	70.0	57.0	79.0	312.0	221.0	443.0	694.0	6.0	15.0	67.0	8.0	62.0	1154.0	849.0	472.0	3289.5	740.0	253.0	613.0	92.0	118.0	75.0	265.0	274.0	1313.0	190.0	146.0	829.0	78.0	179.5	1534.5	59.0	374.0	1456.0	242.5	752.0	1200.0	127.0	251.0	1666.5	53.0	70.0	1625.5	74.0
K00663	0.0	33.0	43.0	7.0	38.0	29.0	5.0	15.0	21.0	0.0	0.0	0.0	2.0	2.0	64.0	3.0	10.0	1079.75	795.0	425.0	3195.0	740.0	255.5	576.0	0.0	5.0	18.75	236.0	238.0	1227.0	131.0	91.0	653.0	65.0	123.0	1182.0	0.0	2.0	5.0	187.0	580.0	1040.0	87.0	175.0	937.0	28.25	44.0	1516.0	63.0
K00666	3224.42	11772.16	2724.58	2829.5	5088.33	3492.33	5409.88	5959.67	1625.55	5917.51	1564.83	2289.66	2146.58	1592.8000000000002	529.17	3310.75	6605.91	7716.0	12307.67	11542.42	17179.75	9815.58	7398.27	9554.630000000001	7648.75	8338.5	846.52	7337.75	6388.7	9336.5	11770.960000000001	8566.24	7900.99	5676.2	6565.610000000001	5327.17	8635.0	5045.58	1595.0	13271.34	12759.93	6809.54	7818.92	9304.68	6565.9800000000005	7194.42	5928.42	9080.880000000001	8708.0
K00672	0.0	0.0	0.0	0.0	2.0	0.0	0.0	0.0	0.0	0.0	0.0	0.0	0.0	0.0	0.8	0.0	0.0	0.0	0.0	0.0	0.0	0.0	0.0	0.0	0.0	0.0	0.0	0.0	0.0	0.0	0.0	0.0	2.0	0.0	0.0	0.0	0.0	0.0	0.0	0.0	0.0	10.0	0.0	0.0	0.0	0.0	0.0	4.0	0.0
K00673	53.5	108.96000000000001	109.08000000000001	49.85	62.0	51.25	124.5	72.93	38.8	140.99	43.620000000000005	488.43	34.870000000000005	15.26	43.62	46.75	97.97	59.35	141.0	103.97	53.95	60.0	37.879999999999995	48.06999999999999	146.5	216.97	107.27	91.0	52.13	74.62	102.3	41.45	119.75	36.1	38.0	30.0	253.85	201.15	1374.5	116.85	61.05	132.3	39.55	48.25	79.8	2.5	0.0	25.8	8.0
K00674	1000.5	6756.46	7206.73	822.55	2607.25	3745.5	1788.5	3082.78	6650.55	2581.49	1325.87	11896.43	817.62	902.63	4164.67	1072.5	4240.42	6698.8	3707.25	5820.92	6811.85	2354.0	2929.13	3392.14	3267.25	4986.42	6679.47	1815.5	2549.63	4717.37	5926.4	6027.35	11154.3	3762.3	4533.0	12567.75	5794.13	4651.95	8343.0	8269.8	7153.15	5359.4	3831.05	7584.0	13910.82	3907.65	3986.75	8317.32	3068.5
K00675	53.5	383.96000000000004	232.48	69.05	190.0	117.25	154.5	131.53	83.4	134.99	43.620000000000005	487.43	62.870000000000005	36.88	238.62	55.75	144.17	3337.8	2551.0	1400.17	9623.35	2268.25	800.38	1798.4699999999998	166.5	233.17000000000002	128.05	816.0	803.13	3741.62	541.9	339.85	2043.95	266.3	501.0	3582.0	252.05	216.95	1368.5	712.55	1846.65	3177.9	330.15	600.25	2864.4	92.25	173.0	4591.4	203.0
K00677	14750.5	52377.96	12159.98	13638.05	24398.0	14318.75	24410.1	25658.53	8569.8	30564.99	7959.12	15061.43	10550.369999999999	9677.880000000001	1709.9199999999998	13810.25	31227.67	15231.3	34577.0	41277.33	18549.35	27267.5	23998.08	24006.840000000004	30935.0	36529.17	5503.55	27743.0	27122.03	20777.62	43235.8	37719.19	26515.73	27544.2	32649.2	7341.5	41442.380000000005	26732.95	7043.5	69773.55	53148.520000000004	11935.45	34358.65	42492.95	15092.720000000001	33979.15	25702.66	14679.96	36375.0
K00680	4256.2	16997.15	2412.5	4532.0	8007.7	3897.5	7245.3	7331.58	2323.1	9117.75	2919.0	3514.6	3400.0	3455.7	636.5	3803.5	9418.4	10224.5	12825.1	13506.35	17302.300000000003	10823.0	7111.1	7380.95	8643.4	9900.0	2025.2	9258.75	9806.7	10633.4	12181.35	11870.6	10202.9	8369.8	11090.8	6224.5	10225.75	7579.4	2760.33	23181.5	19615.85	7131.25	10737.1	13670.6	6863.0	10341.0	7461.25	10186.5	10047.4
K00681	828.4200000000001	5702.12	6481.389999999999	602.4	1852.08	2812.58	1395.08	2275.88	5351.2	2269.7400000000002	911.8199999999999	10543.09	692.0699999999999	676.93	3266.66	821.5	4171.299999999999	5717.9	3480.92	6268.56	6039.55	2173.08	3230.68	3215.96	2502.0	4237.889999999999	6218.66	1644.0	2567.76	4244.49	4605.21	5818.54	9194.5	3336.9	3591.51	9118.42	5564.4	4103.18	7271.5	7351.389999999999	6360.78	4800.2	3244.62	6642.83	10366.12	3408.8199999999997	3855.42	7388.45	2757.0
K00683	0.0	0.0	0.0	0.0	0.0	0.0	0.0	0.0	0.0	0.0	0.0	0.0	0.0	0.0	1.0	1.5	0.0	0.0	0.0	0.0	0.0	0.0	0.0	0.0	0.0	0.0	2.0	0.0	0.0	0.0	0.0	0.0	0.0	0.0	0.0	0.0	0.0	0.0	0.0	0.0	0.67	1.67	0.0	0.0	0.0	0.0	0.0	1.0	0.0
K00684	984.6700000000001	5388.12	704.81	1069.55	2167.33	1044.08	1318.33	1736.7000000000003	286.79999999999995	1749.5	522.4499999999999	985.5900000000001	847.7	800.05	73.09	454.25	1923.3299999999997	562.8	2857.17	4225.84	802.35	1753.33	2026.5500000000002	2063.31	1949.5	2729.17	174.72	1303.5	1818.13	1072.62	2314.4100000000003	2217.8399999999997	1073.8899999999999	1183.3	1600.0100000000002	76.67	1577.05	1078.2800000000002	1383.0	3022.54	2807.15	445.75999999999993	1781.8200000000002	2879.08	517.31	1800.8200000000002	1850.17	559.51	1574.5
K00685	823.0	5468.5	4458.1	606.8	1798.5	1295.0	1445.5	2252.9	3423.8	2303.5	1061.5	9521.0	696.5	736.0	1474.8	931.0	3793.3	3312.55	3196.5	5188.3	2975.6	2116.5	2601.5	2402.27	2935.5	4226.3	4584.22	1457.0	2111.5	2213.0	5201.4	5207.1	5694.3	3598.8	3576.0	5885.5	5332.8	4020.7	5443.5	7786.3	6131.9	3073.4	3627.9	6438.5	7614.9	3727.25	3656.0	4115.4	2924.5
K00686	0.0	33.0	43.0	7.0	38.0	27.0	5.0	15.0	17.0	0.0	0.0	0.0	2.0	2.0	64.0	3.0	10.0	1075.0	795.0	423.0	3192.0	735.0	253.0	576.0	0.0	5.0	4.0	236.0	238.0	1227.0	121.0	91.0	638.0	65.0	123.0	1182.0	0.0	0.0	5.0	187.0	580.0	1039.5	87.0	175.0	932.0	27.0	44.0	1516.0	63.0
K00687	0.0	20.0	16.0	14.0	6.0	0.0	11.0	19.08	6.0	0.0	0.0	22.0	5.0	0.0	31.0	0.0	16.0	5.0	8.0	17.0	16.0	10.0	0.0	11.0	22.0	27.0	17.0	15.0	0.0	14.0	25.0	14.0	45.0	4.5	37.0	18.5	8.0	18.0	36.33	28.0	6.0	0.0	0.4	18.0	29.0	26.0	15.0	63.0	20.0
K00688	9475.25	35560.130000000005	9781.36	9220.8	16001.24	12310.66	15448.6	15820.32	8293.47	19977.73	5181.24	8840.060000000001	7481.92	6244.16	5807.24	8151.5	17195.34	15202.55	24499.36	25166.159999999996	19524.54	17651.16	13957.3	16532.4	20360.3	20406.04	5641.120000000001	16814.57	16653.16	16384.199999999997	31048.85	23142.63	23950.58	19210.559999999998	25048.76	12489.0	19355.21	15634.5	6786.5	39417.0	35026.86	10560.3	21519.059999999998	26383.7	17705.940000000002	19936.07	16012.58	17727.47	19738.8
K00689	0.0	0.0	0.0	0.0	0.0	0.0	0.0	0.0	0.0	0.0	0.0	0.0	0.0	0.0	0.0	0.0	0.0	0.0	0.0	0.0	0.0	0.0	0.0	0.0	0.0	0.0	0.0	0.0	0.0	0.0	0.0	0.0	0.0	0.0	0.0	0.0	0.0	0.0	0.0	0.0	0.0	0.0	2.0	0.0	0.0	0.0	0.0	0.0	0.0
K00690	248.25	309.25	473.5	46.0	121.75	292.25	197.75	214.82999999999998	1120.75	148.25	81.5	1003.0	65.5	33.5	86.0	34.25	97.0	319.5	183.75	155.25	605.5	39.5	20.5	142.0	180.25	210.0	484.25	80.5	72.5	255.5	278.0	131.0	651.95	113.0	394.75	2256.25	369.25	363.75	2148.33	248.5	436.25	485.75	110.0	197.0	1600.75	56.5	80.25	324.0	35.0
K00691	2657.0	6618.5	3468.25	1927.0	3173.75	3080.75	4476.0	4704.58	4453.0	4680.0	1708.0	4015.0	1464.75	961.25	627.0	2889.0	4808.75	4179.25	6615.25	5479.75	7226.75	5179.75	4132.0	5991.75	6565.0	6806.0	8163.0	5092.0	3684.0	4479.0	8578.5	5649.75	7470.0	4304.0	5080.75	9973.25	7437.0	5125.0	9872.83	8581.25	7585.0	5910.25	5573.25	5673.75	7294.75	4874.9	3633.25	3498.0	6696.0
K00692	0.0	96.0	1807.0	59.0	198.0	765.0	233.0	381.0	3269.0	389.0	214.0	1840.0	41.0	25.0	419.5	30.0	130.0	1003.0	379.0	269.0	3996.5	37.0	35.0	731.0	1047.0	1094.0	7283.0	40.0	46.0	1217.0	97.0	140.0	3110.0	33.0	532.0	10855.5	536.0	841.0	8250.5	201.0	765.0	4135.0	75.4	192.0	5204.0	0.0	4.0	814.0	17.0
K00694	671.75	4212.17	4524.51	485.5	1474.0	1280.0	1270.25	1885.26	3417.25	2176.73	860.74	9844.86	600.99	597.13	1514.6399999999999	702.75	3222.49	3186.25	2482.5	4320.24	2994.75	1491.25	2129.26	2318.49	2378.75	3953.74	4560.75	1155.5	1653.76	2237.74	3623.5	3968.25	5615.35	3037.5	2942.0	5903.0	5307.25	3914.75	6745.5	6576.75	4968.25	2995.5	2716.15	5411.25	7590.0	3119.0	3130.0	4115.0	2428.0
K00696	0.0	6.0	0.0	0.0	2.0	0.0	0.0	0.0	0.0	0.0	0.0	0.0	0.0	0.0	0.0	0.0	0.0	0.0	0.0	0.0	0.0	0.0	0.0	0.0	0.0	0.0	0.0	0.0	0.0	0.0	0.0	0.0	3.0	0.0	0.0	0.0	0.0	0.0	0.0	0.0	0.0	0.0	0.0	0.0	0.0	0.0	0.0	0.0	0.0
K00697	103.5	413.96000000000004	134.48000000000002	69.05	87.0	35.25	154.5	111.53	39.4	154.99	52.620000000000005	567.4300000000001	61.870000000000005	14.88	42.81999999999999	70.75	338.16999999999996	121.05	421.0	653.1700000000001	54.35	284.0	336.88	98.14	169.5	249.17000000000002	125.3	194.0	275.13	60.620000000000005	285.9	498.85	147.95	125.3	126.0	29.0	300.05	225.95	1353.5	274.55	341.65	81.9	181.15	313.25	67.4	93.0	194.0	19.4	76.0
K00700	8655.380000000001	32264.600000000002	7198.81	8452.05	14427.2	9797.91	14415.63	14417.529999999999	6081.5599999999995	18862.75	4792.2	6790.6900000000005	6797.54	5698.25	3136.84	7794.0	16255.23	11920.55	22177.1	23308.689999999995	15808.57	16539.91	13103.57	14772.820000000002	19136.65	18997.92	3678.67	15988.74	15667.83	13919.099999999999	29093.26	21648.690000000002	18816.54	18098.93	22949.89	7867.67	18989.879999999997	14885.179999999998	4657.5	37614.54	32510.67	8497.259999999998	20313.899999999998	24393.68	12532.81	19160.58	15280.25	13520.68	19317.899999999998
K00702	234.5	582.5	43.5	183.0	272.0	84.5	314.5	273.0	41.5	7.0	0.0	13.0	112.0	151.0	1.5	63.5	119.0	31.5	614.0	509.5	92.0	428.0	115.0	215.5	26.0	6.0	0.0	151.0	238.0	76.0	646.0	784.0	270.70000000000005	319.5	435.0	3.0	83.0	512.0	1.0	564.5	803.0	92.9	583.5	963.0	184.60000000000002	443.0	405.5	56.4	388.5
K00703	8289.55	30290.77	6991.7300000000005	8016.05	13996.79	9543.16	13655.8	14033.439999999999	5579.219999999999	17195.239999999998	4573.37	6280.030000000001	6313.8	5428.83	3064.17	7386.5	15935.32	11723.3	21071.010000000002	22691.440000000002	15506.990000000002	15886.66	12900.57	14391.830000000002	17757.15	18805.42	3422.34	15438.07	15085.33	13653.43	25553.75	20248.78	17912.04	15865.26	20110.46	7322.75	18719.879999999997	13689.349999999999	4355.5	35867.4	30130.84	8243.84	18787.809999999998	22859.1	11467.720000000001	18050.07	13998.83	12688.68	18536.9
K00705	8824.21	31267.940000000002	8068.4800000000005	8026.8	14813.619999999999	11245.08	13686.3	14768.86	6792.8099999999995	17053.239999999998	4390.12	7788.530000000001	6334.71	5597.33	5031.92	7442.25	15825.57	12394.3	20244.68	22288.519999999997	13452.82	15083.33	12695.900000000001	14358.250000000002	17805.15	19281.42	3885.92	15238.16	14999.08	13514.099999999999	26371.5	20884.2	21740.04	15866.93	20844.13	11144.0	18770.629999999997	13772.849999999999	3909.5	36750.15	30888.59	8314.259999999998	19043.23	24123.35	16925.47	18271.16	14256.33	13783.01	18620.9
K00709	0.0	0.0	0.0	0.0	0.0	0.0	0.0	0.0	0.0	0.0	0.0	0.0	0.0	0.0	0.0	0.0	0.0	0.0	0.0	0.0	0.0	0.0	0.0	0.0	0.0	0.0	0.0	0.0	0.0	0.0	0.0	0.0	0.0	0.0	0.0	0.0	0.0	0.0	0.0	0.0	0.0	2.0	0.0	0.0	0.0	0.0	0.0	0.0	0.0
K00712	0.0	13.0	650.5	48.0	109.5	253.5	182.0	231.5	1519.0	168.0	84.0	312.0	39.5	22.5	68.5	37.0	73.5	576.5	234.5	175.5	1031.0	25.5	0.0	69.5	0.0	104.0	456.0	86.0	44.0	286.0	9.0	19.5	469.0	6.0	305.5	3749.0	216.0	184.0	1159.5	148.5	494.0	808.5	26.9	149.5	1513.5	33.0	16.5	563.0	18.0
K00720	0.0	0.0	0.0	0.0	0.0	0.0	0.0	0.0	0.0	0.0	0.0	0.0	0.0	0.0	2.4000000000000004	0.0	0.0	4.0	0.0	0.0	0.0	0.0	0.0	0.0	0.0	0.0	0.67	0.0	0.0	0.0	2.0	0.0	8.0	0.0	0.0	0.0	0.0	0.0	0.0	0.0	0.0	8.0	0.0	0.0	0.0	10.0	0.0	1.0	0.0
K00721	7722.0	27337.0	4251.5	7294.0	12732.5	7221.0	12462.6	12928.5	2789.5	15350.5	3813.0	3028.0	5477.0	5045.0	135.4	6775.0	15019.0	6391.0	17919.5	20938.83	8320.0	13969.0	12082.7	12107.8	15298.5	17554.5	619.3399999999999	14062.33	13741.4	9966.0	21335.9	18659.67	11321.84	12965.4	15790.2	781.0	18992.0	12370.5	155.0	34201.6	26696.7	4795.69	17190.5	20869.2	4247.91	17174.5	12903.83	5795.280000000001	18541.0
K00728	0.0	0.0	0.0	0.0	0.0	0.0	0.0	0.0	0.0	0.0	0.0	0.0	0.0	0.0	0.0	0.0	0.0	0.0	0.0	0.0	0.0	0.0	0.0	0.0	0.0	0.0	0.0	0.0	0.0	0.0	0.0	0.0	2.0	0.0	0.0	0.0	0.0	0.0	0.0	0.0	0.0	0.0	0.0	0.0	0.0	0.0	0.0	0.0	0.0
K00737	11.5	538.5	27.5	172.5	255.0	47.5	314.5	251.0	31.5	0.0	0.0	6.0	105.0	149.0	0.0	63.5	112.0	18.5	609.0	473.5	63.0	426.0	107.0	162.5	0.0	0.0	0.0	136.0	238.0	60.5	614.0	778.0	187.5	305.5	426.0	3.0	83.0	505.0	0.0	554.5	785.0	52.5	583.5	957.0	100.5	433.0	393.5	44.0	388.5
K00748	8073.5	29859.21	8420.48	7278.05	13568.5	7954.25	13191.8	14286.529999999999	6028.05	16525.739999999998	4540.62	12542.43	5782.87	5339.38	1617.4199999999998	7465.75	17940.17	9332.3	19623.5	24410.75	10944.35	15069.5	13892.48	13794.740000000002	17690.0	21384.67	5069.55	14967.25	15082.33	11722.119999999999	24644.35	21858.52	16234.39	15790.0	18398.1	6631.5	23521.129999999997	15491.45	6912.0	39446.55	30158.17	7555.01	19366.15	25205.85	11415.810000000001	19452.15	15271.58	9495.43	19862.5
K00752	0.0	4.0	0.0	0.0	0.0	0.0	0.0	0.0	0.0	0.0	0.0	0.0	0.0	0.0	0.0	0.0	0.0	0.0	0.0	0.0	0.0	0.0	0.0	0.0	0.0	0.0	0.67	0.0	0.0	0.0	0.0	0.0	0.0	0.0	0.0	0.0	0.0	0.0	0.0	0.0	0.0	8.0	0.0	0.0	0.0	0.0	0.0	5.0	0.0
K00754	1056.0	3211.0	2682.6	877.8	1389.0	1525.0	1163.0	1466.4	4279.8	2429.0	1670.0	6855.0	801.0	394.0	1213.0	371.5	1700.8	7639.8	2881.0	1222.8	7895.6	1741.0	644.0	2361.27	2950.0	2473.8	11821.8	1499.0	987.0	3073.0	1815.4	1247.6	6958.2	1118.8	2346.0	10792.0	755.8	2446.2	13147.0	2339.8	3063.0699999999997	5809.07	950.4	1237.0	8064.4	622.0	402.0	5174.4	532.0
K00756	746.04	2573.73	4149.25	552.5	1408.62	3753.58	687.0	1260.1599999999999	4325.66	1007.5	404.0	2295.6	481.09000000000003	360.95	3864.5	275.5	1088.15	7467.75	3060.18	2124.02	12211.220000000001	2161.08	1120.67	2996.68	738.9	1059.5	3550.2	1139.83	1166.5	6184.23	1762.9	1403.18	8129.9	760.9300000000001	2066.7799999999997	7587.75	280.0	776.4	1496.83	2490.35	4246.17	4809.75	1073.58	2269.75	7854.08	715.66	770.25	7945.5	589.4
K00757	7204.62	25798.32	4400.76	7211.25	11854.2	6850.25	12548.05	12267.01	3075.75	16010.48	3738.49	3398.96	5555.24	4852.83	579.49	6972.5	14026.14	6707.75	17299.1	18333.17	8763.55	13443.75	10618.36	11139.34	15266.65	15969.74	885.7	13791.33	13150.71	9841.64	23198.1	18036.77	12329.99	14564.8	17760.3	3237.75	18384.58	12636.65	1934.5	32698.5	26184.85	5452.69	17125.6	19519.1	5652.660000000001	16005.75	12080.58	7773.530000000001	17547.4
K00758	103.5	404.96000000000004	122.88	67.25	89.0	28.25	145.5	109.13	20.0	152.99	52.620000000000005	560.4300000000001	59.870000000000005	14.88	27.619999999999997	70.75	336.37	53.0	424.0	640.37	49.75	276.0	336.38	92.47	162.5	244.37	54.25	173.0	275.13	40.620000000000005	245.5	492.75	90.75	118.5	122.0	26.0	294.25	219.75	1336.5	240.35	332.25	22.5	170.75	311.25	51.0	94.25	194.0	3.0	72.0
K00759	9750.01	34892.29	13237.23	8469.55	15831.42	11698.33	14957.5	16496.19	12529.96	19067.989999999998	5793.37	18630.93	6789.96	6131.13	5220.17	8334.5	19801.42	16953.8	23499.08	27224.42	22237.52	17602.83	15171.8	17486.07	21441.25	23845.92	15858.970000000001	16765.66	17012.63	17220.2	30237.9	25108.35	27539.64	19079.63	23420.33	23178.75	24370.129999999997	18378.95	18338.83	42984.4	36286.32	15333.09	22152.879999999997	29178.0	24812.22	21503.809999999998	17418.58	18134.51	21425.0
K00760	9058.8	30599.600000000002	11767.44	8132.55	14551.45	12336.16	14097.88	14792.16	13214.71	18176.989999999998	5429.32	11156.69	6442.66	5529.25	5457.66	7542.0	16197.85	16254.05	22427.35	23226.059999999998	28288.57	16631.41	13022.2	16834.460000000003	20055.15	21157.54	18970.42	15837.66	15449.710000000001	18792.97	26066.51	20478.440000000002	27293.190000000002	15998.93	21334.39	28714.67	19738.879999999997	15774.179999999998	21712.5	36497.14	32026.42	18061.51	19119.649999999998	23466.18	24507.809999999998	18045.23	13960.5	17528.93	18634.899999999998
K00761	9552.880000000001	34523.600000000006	13099.810000000001	8423.55	15592.2	11644.41	14898.13	16164.11	12204.96	19508.25	5590.2	18018.190000000002	6915.54	6056.75	5108.34	8105.0	19255.230000000003	16052.05	23610.1	27100.689999999995	22240.57	17311.91	15040.07	17432.590000000004	21014.15	23513.42	15317.5	16512.41	16808.83	17144.1	29382.760000000002	24481.190000000002	27040.18	18949.43	23666.39	23063.17	24340.879999999997	18375.179999999997	17907.33	42692.64	35890.5	15224.38	21689.399999999998	28596.18	24707.449999999997	21154.98	17174.25	17812.39	21016.899999999998
K00762	11019.08	41793.5	17815.31	9793.55	18240.9	13301.41	17475.63	19139.86	15759.96	24233.75	6914.7	27658.79	8378.04	7157.950000000001	6671.34	9489.0	23220.130000000005	20545.05	29381.199999999997	33186.78999999999	28848.370000000003	20810.41	17878.07	20993.590000000004	26045.05	28276.92	20169.37	18943.739999999998	19528.33	20780.5	38711.16	30861.29	33979.94	25220.53	30655.589999999997	30388.67	29882.879999999997	23694.079999999998	23372.83	53138.14	45181.67	19565.26	27129.5	36436.68	33727.31	26022.98	21848.25	24211.68	24682.799999999996
K00763	8967.21	31735.690000000002	12731.23	7777.55	14590.119999999999	10966.33	14318.5	15303.189999999999	12102.21	17909.989999999998	5128.37	17625.53	6506.46	5622.83	5176.67	7908.5	18521.82	16902.05	23739.18	26508.519999999997	25044.82	17621.33	14809.3	17311.57	20604.15	22811.92	15348.42	16412.66	16549.13	17817.6	28609.8	23894.95	27105.6	18596.23	23129.03	24215.75	23046.3	17560.35	17892.33	41549.9	35321.82	15979.9	21207.48	27946.5	25324.15	20712.059999999998	16807.08	19078.82	20119.4
K00764	12548.720000000001	47827.68000000001	14331.060000000001	11850.8	20754.370000000003	14475.49	21130.43	22276.69	11194.119999999999	26810.5	6971.95	17603.190000000002	9539.630000000001	8014.25	5298.89	11979.25	25451.480000000003	18588.55	33240.93	35026.85999999999	23702.24	24718.239999999998	20339.34	23670.940000000002	28606.15	29827.42	8937.42	23168.57	22218.78	20619.93	44638.46	33402.770000000004	30327.38	27006.96	32690.32	16674.42	32431.88	23384.68	9287.83	55794.39	47487.44	14569.949999999999	30677.98	37735.03	23701.3	28786.39	23203.0	22269.71	30181.4
K00765	4864.71	21010.600000000006	7727.8099999999995	4529.8	8227.45	5400.91	8535.63	9439.029999999999	5829.46	10863.75	3031.2	12387.19	3951.04	3049.5	2202.84	4925.0	10971.73	8023.55	15781.35	16394.859999999997	11878.070000000002	10994.41	9443.82	11625.340000000002	13013.9	13754.17	5842.67	9113.66	8728.58	8649.849999999999	20870.510000000002	14726.27	13331.789999999999	12158.93	14012.89	10407.67	14153.88	10512.179999999998	7645.0	22532.640000000003	20151.42	7511.01	13222.65	17064.68	13670.81	12306.73	10763.17	11179.43	12310.4
K00766	7737.04	26774.480000000003	4333.6	7219.3	12597.369999999999	7075.33	12534.3	12873.23	3090.71	14913.75	3592.5	3180.6	5585.34	4954.7	310.3	6693.5	14702.7	7438.05	19073.43	21239.32	11583.57	14789.33	12192.27	12723.300000000001	15221.4	17461.3	1031.92	14287.91	13913.7	10974.23	21673.25	18751.53	12023.539999999999	13205.43	16687.63	2458.5	18180.879999999997	12230.599999999999	480.0	34349.9	27791.42	5847.09	17272.23	20969.1	5897.640000000001	16776.809999999998	12650.25	7284.68	17772.9
K00767	8589.21	30042.100000000002	6276.56	7797.3	13722.2	9129.16	13434.63	13792.279999999999	4604.21	17197.75	4292.45	4589.19	6263.29	5372.25	2507.09	7544.25	15950.98	10034.05	20646.1	22454.439999999995	14307.07	15682.91	12838.07	13808.340000000002	17867.65	18868.92	2136.92	15280.66	14894.08	12938.099999999999	25411.510000000002	19414.440000000002	15738.039999999999	15828.43	19926.39	4352.92	18827.8	13064.679999999998	1888.5	35324.89	28988.92	7070.51	18662.25	22052.43	8765.56	17607.23	13547.75	10227.68	18158.899999999998
K00768	5970.71	22615.600000000002	4119.3099999999995	5950.8	10243.95	6092.91	9203.63	9000.03	3092.56	12752.25	2884.95	2689.6899999999996	4804.54	4341.0	1470.59	4473.75	10835.73	5598.3	13552.35	16345.36	7428.82	9809.66	8182.57	7819.42	12016.65	12317.42	1677.25	9921.66	10868.58	8190.6	16498.010000000002	14050.52	9943.44	11429.93	14817.140000000001	1756.17	11742.8	9195.18	1527.0	27053.14	21955.42	4045.26	13159.0	16320.18	4131.81	12749.33	9751.67	5865.43	11504.9
K00769	77.5	397.96000000000004	123.88	46.25	62.0	27.25	136.5	106.13	33.0	140.99	52.620000000000005	563.4300000000001	34.870000000000005	16.88	26.42	62.75	329.37	99.25	384.0	616.37	47.75	227.0	326.88	85.87	156.5	227.37	86.0	157.0	241.13	43.620000000000005	186.5	457.25	102.75	80.5	103.0	26.0	273.58000000000004	209.75	1335.0	198.75	304.25	20.5	150.75	284.25	39.67	50.0	173.0	6.67	63.0
K00772	1064.0	6039.0	4533.0	653.0	2245.5	1518.5	1476.5	2377.5	3431.5	1992.0	818.0	9441.0	822.0	820.0	1472.3	775.0	4053.0	3299.5	3830.5	6905.5	3270.0	2223.0	3525.5	3424.1	3498.5	5397.5	4532.67	1688.5	2631.0	2584.0	4777.0	5367.5	5805.5	3477.5	3466.0	5890.0	5108.5	3752.5	5413.0	8559.6	6879.0	3100.5	3728.0	7315.0	7667.5	4490.5	4624.5	4287.0	3048.5
K00773	9351.880000000001	35543.100000000006	11865.310000000001	8591.55	15859.7	11097.41	15118.63	16384.61	9894.96	19399.75	5265.7	15824.19	7004.04	6179.75	4703.34	8359.0	19693.730000000003	15405.05	24083.6	27467.189999999995	19132.57	17802.41	15224.07	16862.590000000004	20678.65	23054.92	8419.17	16875.41	17053.33	16154.1	30707.760000000002	25128.690000000002	24123.54	19405.43	24009.39	15379.67	24200.879999999997	17621.679999999997	9198.83	43702.14	36367.67	11668.759999999998	22389.899999999998	29289.68	20121.809999999998	21686.98	17503.25	17214.68	21440.399999999998
K00782	7454.92	26104.660000000003	4587.58	6957.0	12404.83	6991.83	12196.38	12741.67	3546.75	14632.01	3849.83	4013.16	5274.08	4788.42	395.07000000000005	6851.25	15163.91	9500.75	19006.67	21162.42	15038.25	15166.58	12324.27	12883.62	15567.25	17833.0	1518.75	14514.75	14053.699999999999	12229.5	21469.46	18285.74	12670.59	12979.2	16114.11	5080.17	18728.33	12031.58	2556.0	33575.340000000004	26895.43	7086.94	16908.42	20450.18	6612.410000000001	16441.57	12292.92	9089.11	17671.5
K00783	9459.880000000001	35143.100000000006	12725.310000000001	8595.55	15603.7	10956.41	15222.63	16284.61	11888.96	19809.75	5703.7	17165.190000000002	7040.04	6153.75	4256.34	8371.0	19650.730000000003	15102.05	24264.6	27394.189999999995	21979.57	17806.41	15132.07	17339.590000000004	21778.65	23941.92	15125.5	16863.41	17034.33	16844.1	30686.760000000002	25073.190000000002	25503.54	19415.43	23971.39	21825.67	24511.879999999997	18467.679999999997	17620.83	43685.14	36466.67	14970.759999999998	22431.899999999998	28824.68	22524.809999999998	21645.98	17403.25	17102.68	21432.399999999998
K00784	8550.54	29965.440000000002	7608.13	8391.5	13265.869999999999	9148.83	14397.3	13625.29	7610.41	19729.739999999998	4880.12	6677.53	6846.46	5444.08	2197.62	7637.25	14880.52	10786.5	21195.93	20248.97	17870.97	15672.58	11335.400000000001	13531.3	18996.65	17882.62	10031.7	15192.16	14372.08	13617.099999999999	28174.1	19961.85	18278.739999999998	17994.13	22802.38	13138.75	19221.5	15544.65	11418.83	36566.5	31336.52	11048.689999999999	19673.08	21891.1	12654.990000000002	17752.41	13694.58	11528.779999999999	18551.4
K00785	0.0	0.0	0.0	0.0	0.0	0.0	0.0	0.0	0.0	0.0	0.0	0.0	0.0	0.0	0.0	0.0	0.0	0.0	0.0	0.0	1.0	1.0	0.0	0.0	0.0	0.0	0.0	0.0	0.0	0.0	0.0	0.0	0.0	0.0	0.0	0.0	0.33	0.0	0.5	0.0	0.0	0.0	0.0	0.0	0.0	0.4	0.0	0.0	0.0
K00786	5.34	14.33	4.0	12.0	9.67	11.33	30.0	3.33	5.66	0.0	0.0	0.0	11.34	0.0	0.0	2.0	2.0	3.75	31.33	10.67	11.67	20.33	7.17	19.33	0.0	0.0	2.75	5.66	0.0	9.33	17.0	7.33	15.0	16.33	32.33	1.0	0.0	0.0	0.0	0.0	19.67	4.0	7.33	13.0	5.33	29.909999999999997	24.0	5.0	17.0
K00788	15958.05	58458.68000000001	16355.81	14939.8	26530.120000000003	17775.239999999998	26409.93	27684.86	12819.369999999999	33668.5	8711.7	16481.690000000002	11785.880000000001	10522.5	5037.14	14919.0	33256.23	20508.55	39387.68	44862.61	28261.24	30295.739999999998	25741.09	27269.77	34479.9	38398.17	8537.34	29808.57	29267.78	26013.18	49901.46	41156.770000000004	33705.229999999996	31337.96	38058.82	14977.17	42172.130000000005	28302.68	8160.0	74570.64	59677.61	16435.02	37736.58	46187.78	21646.979999999996	36270.89	27936.75	22483.190000000002	37966.9
K00789	10086.08	36346.0	14639.310000000001	8703.3	16274.15	12977.41	15369.63	16864.61	13646.46	19843.75	5850.7	18245.29	7113.04	6324.200000000001	6432.34	8427.5	19864.630000000005	17560.05	24527.949999999997	27892.619999999995	24500.370000000003	17965.91	15427.82	18153.840000000004	21813.8	24120.67	16358.369999999999	16929.16	17254.58	18597.25	31063.910000000003	25505.21	29201.690000000002	19532.03	24509.089999999997	23940.67	24570.879999999997	18702.079999999998	17925.83	44054.64	37370.92	16141.509999999998	22649.75	29723.68	25935.809999999998	21726.23	17634.83	19403.43	21488.799999999996
K00790	9947.380000000001	37230.100000000006	15332.060000000001	9064.3	16876.199999999997	13368.16	15861.13	17513.44	14745.96	20068.25	5996.7	19216.690000000002	7335.29	6558.25	6733.34	8576.5	20534.980000000003	20020.3	26250.1	29208.94	28593.82	19281.66	16001.82	19350.79	22026.4	24584.67	17438.17	17555.160000000003	17931.58	20251.85	32182.510000000002	26850.190000000002	31019.79	19945.93	25434.14	27233.92	24802.879999999997	19399.68	19064.66	45805.090000000004	40147.92	17909.76	23590.799999999996	31482.43	28186.059999999998	22456.73	18327.75	21914.93	22239.899999999998
K00791	16509.88	58200.850000000006	16883.81	14979.55	26814.2	18037.91	26468.93	27993.61	14761.71	33882.0	9269.2	20632.190000000002	11814.539999999999	10559.25	5206.84	14739.5	33059.23	22055.05	39261.1	44466.76999999999	29862.57	30037.41	25364.67	27752.690000000002	35039.65	39259.42	15817.17	29675.16	29174.03	26221.6	49458.21	41178.36	37453.880000000005	31206.629999999997	38536.49	23774.67	42488.130000000005	29910.18	18042.33	74163.14	59794.020000000004	19625.199999999997	37493.399999999994	46696.78	28398.72	36228.979999999996	27952.33	23016.21	37969.9
K00793	8378.51	30795.200000000004	10050.81	7456.3	14018.25	9375.41	13411.13	14692.529999999999	7483.71	16615.25	4562.95	12713.59	5912.54	5482.3	3032.09	7551.25	18247.33	11909.8	20805.75	25360.589999999997	16456.52	16057.66	14429.07	15248.590000000002	17751.75	21426.92	6066.22	15385.66	15593.58	14519.2	25635.11	22669.090000000004	19183.64	16088.83	19176.44	8722.67	23658.129999999997	15669.78	6944.0	40972.14	32813.42	9594.26	20081.899999999998	26374.18	13717.310000000001	19833.73	15671.0	12713.68	20245.5
K00794	8378.51	30800.200000000004	10050.81	7456.3	14018.25	9375.41	13411.13	14692.529999999999	7486.71	16615.25	4562.95	12716.59	5914.54	5482.3	3032.09	7551.25	18247.33	11919.8	20805.75	25360.589999999997	16456.52	16057.66	14429.07	15248.590000000002	17756.75	21426.92	6064.22	15385.66	15596.58	14519.2	25635.11	22674.590000000004	19192.64	16088.83	19176.44	8722.67	23658.129999999997	15674.78	6944.0	40972.14	32816.42	9599.26	20081.899999999998	26374.18	13717.310000000001	19833.73	15671.0	12713.68	20245.5
K00795	850.5	5561.46	4551.38	639.25	1839.5	1305.25	1561.0	2336.63	3440.4	2431.49	1108.12	9997.43	706.37	752.88	1493.22	973.75	3894.87	3317.0	3288.5	5260.87	3013.75	2119.5	2629.38	2448.54	3075.5	4417.87	4622.75	1511.0	2137.63	2241.62	5189.5	5227.75	5735.85	3595.5	3597.0	5915.5	5556.58	4211.25	6759.5	7804.25	6164.75	3037.5	3636.25	6457.75	7636.5	3692.65	3641.0	4122.0	2914.5
K00796	9176.68	33450.700000000004	10596.060000000001	8238.8	14805.0	9798.66	14686.63	15381.779999999999	8418.21	19138.75	4979.95	13257.09	6788.29	5895.05	3184.09	8102.75	18604.08	12359.55	22782.0	26283.339999999997	17513.27	17034.41	14674.57	15672.340000000002	19851.25	22076.92	6626.72	16184.66	16333.58	14916.7	28852.61	23504.340000000004	19997.64	18861.83	22746.69	11058.92	24017.129999999997	17130.78	7558.5	41999.39	34072.92	10294.01	21425.049999999996	27367.43	15181.56	20922.23	16799.25	13900.68	20722.5
K00797	733.2	3092.86	1979.48	616.8	1243.95	1622.75	1055.0	1165.03	1636.9	1357.99	470.62	1183.0300000000002	593.37	437.33	1654.2199999999998	566.25	1158.07	4002.55	3762.85	2343.27	9114.650000000001	2768.5	1191.13	2372.8199999999997	1902.65	1555.9199999999998	1562.34	1491.75	1329.38	4195.27	2774.55	1603.6999999999998	3953.1	1256.4	2102.7	3648.0	597.05	855.3499999999999	1467.5	3012.65	3601.9	3391.65	1632.0	1930.25	3897.9	1108.15	797.25	5096.65	843.9
K00798	6764.2	23226.65	5246.1	6396.55	11006.95	7644.5	11268.3	11476.15	3998.05	14059.25	3427.5	2752.1	4822.5	4369.95	1504.3	6381.5	13581.2	8495.55	16151.85	17951.48	13025.400000000001	13194.5	10726.85	11237.62	13287.15	15191.05	1497.42	13131.5	12593.95	11733.65	19107.0	16526.120000000003	13050.59	11972.1	14647.8	2768.0	17975.05	11298.1	185.5	30751.3	24007.67	6344.860000000001	15260.75	17887.1	5844.210000000001	14661.5	10740.33	8305.279999999999	16672.9
K00799	497.0	2358.59	647.7	332.65	433.0	227.25	679.0	546.85	240.10000000000002	692.45	235.10000000000002	2062.7200000000003	289.85	65.9	236.1	354.25	1884.75	1096.65	2388.0	3872.25	300.05	1613.5	1998.4	541.0	748.0	1099.25	878.6	1093.0	1537.65	348.1	1570.7	2865.55	1038.25	653.9	639.0	108.0	1060.48	782.85	4196.0	1426.65	1913.95	605.7	988.45	1731.75	428.2	525.5	1143.0	199.2	455.0
K00800	9266.380000000001	35326.600000000006	11390.060000000001	8503.55	15725.95	10869.66	14995.63	16163.86	8937.96	19275.75	5147.7	14988.19	6951.29	6149.5	4619.84	8325.5	19421.980000000003	15194.8	24726.35	27798.439999999995	21646.32	18492.66	15449.07	17270.840000000004	20577.65	22895.92	7402.17	16955.41	17201.33	17111.1	30743.260000000002	25103.940000000002	23995.54	19433.43	23885.64	14596.42	24059.879999999997	17439.679999999997	8136.83	43765.89	36569.67	12187.009999999998	22463.649999999998	29297.93	20107.059999999998	21681.48	17503.0	17959.68	21439.399999999998
K00801	0.0	0.0	0.0	0.0	0.0	0.0	0.0	0.0	0.0	4.0	0.0	0.0	0.0	0.0	0.8	0.0	0.0	0.0	0.0	0.0	0.0	0.0	0.0	0.0	0.0	0.0	6.0	0.0	0.0	0.0	0.0	0.0	0.0	0.0	0.0	0.0	0.0	0.0	0.0	5.0	0.67	5.67	0.0	0.0	0.0	0.0	0.0	1.0	0.0
K00803	0.0	9.0	13.6	1.8	0.0	11.0	0.0	2.4	12.4	0.0	0.0	7.0	0.0	0.0	11.2	0.0	1.8	74.55	6.0	13.8	7.6	5.0	2.5	4.6	7.0	4.8	53.89	17.0	0.0	20.0	34.4	9.1	50.2	0.8	4.0	3.0	1.8	5.2	19.0	28.8	9.4	49.4	8.4	0.0	35.4	1.25	0.0	14.4	4.0
K00805	1257.71	5368.73	4159.75	1342.5	2008.1200000000001	2819.58	2018.5	1955.24	5320.91	3232.0	1112.25	3982.6	1231.09	798.45	2576.75	855.25	1700.65	6568.0	5410.68	3367.5200000000004	13990.47	3448.33	1479.42	4066.43	4079.65	2533.25	9759.45	2113.16	2144.5	6183.48	6100.4	3182.9300000000003	9309.15	3666.93	5545.03	15688.25	866.75	2858.4	10365.16	4280.85	6717.17	8267.0	3086.43	3635.75	10945.08	2237.66	2199.25	8850.25	1620.9
K00806	9775.880000000001	35798.600000000006	14560.310000000001	8626.3	16062.95	12900.41	15250.63	16649.61	13635.46	19850.75	5850.7	18243.690000000002	7052.04	6231.0	6422.34	8403.5	19791.230000000003	17533.05	24387.35	27641.689999999995	24429.07	17866.91	15304.82	17904.440000000002	21795.4	24120.67	16357.17	16912.16	17183.58	18588.85	31246.510000000002	25670.940000000002	29241.29	19457.43	24366.39	23920.17	24570.879999999997	18668.679999999997	17925.83	44591.740000000005	37595.92	16115.509999999998	22747.149999999998	29822.68	25929.309999999998	21853.23	17701.5	19374.43	21624.399999999998
K00808	24.0	289.0	32.0	0.0	2.0	2.0	12.0	32.0	8.0	0.0	9.0	83.0	0.0	0.0	2.0	16.0	235.0	76.0	240.0	523.0	11.0	169.0	297.0	47.0	10.0	14.0	36.0	70.0	189.0	3.0	117.0	419.0	41.0	52.0	65.0	2.0	27.0	14.0	0.0	113.0	262.0	0.0	114.0	238.0	7.0	50.0	173.0	3.0	63.0
K00809	0.0	0.0	0.0	0.0	0.0	2.0	0.0	0.0	9.0	0.0	0.0	0.0	0.0	0.0	4.0	1.5	0.0	5.0	0.0	0.0	0.0	0.0	0.0	0.0	0.0	0.0	22.34	0.0	0.0	0.0	11.0	0.0	8.0	0.0	0.0	3.0	4.0	0.0	0.0	0.0	0.0	8.0	0.0	0.0	6.5	5.0	0.0	15.0	0.0
K00812	14086.67	49038.66	12047.83	13245.25	23344.58	16789.33	23343.93	24053.67	9432.9	28585.51	7158.83	5741.16	10028.33	9168.42	4235.27	13283.5	28404.660000000003	17368.0	33340.42	37758.329999999994	25330.5	26819.83	22385.620000000003	23603.890000000003	29031.25	32784.25	3927.67	27130.25	26038.65	24176.25	40137.659999999996	34185.08	27717.43	24752.4	30475.21	5248.17	36280.0	22972.329999999998	355.5	63919.090000000004	49490.95	12526.3	32030.42	37885.03	12068.490000000002	31144.92	22758.58	16799.31	34260.0
K00813	96.5	535.46	496.63	135.0	277.5	273.5	196.0	292.88	452.25	152.99	56.370000000000005	763.9300000000001	78.12	84.38	438.37	85.5	256.62	674.25	301.0	281.12	821.25	138.0	158.88	361.62	220.5	439.37	417.25	260.75	283.88	537.62	391.25	440.5	1289.35	94.5	282.0	2349.25	275.33000000000004	262.25	1780.0	218.0	344.0	757.25	96.5	321.5	1481.25	86.15	150.5	1704.0	77.0
K00817	6600.71	29624.100000000006	14541.41	5731.35	11807.699999999999	9482.41	10508.63	12886.429999999998	11275.26	14033.250000000002	4327.2	23351.690000000002	5128.54	4251.25	6043.639999999999	5867.5	15499.03	15217.85	20692.099999999995	24230.489999999998	21264.670000000002	14243.41	13452.57	16686.860000000004	16862.15	19892.72	11730.970000000001	11356.91	11970.33	14733.6	26257.659999999996	20300.79	24119.44	16043.23	18474.39	19872.67	20169.010000000002	15057.88	13445.0	31535.940000000002	27905.57	13093.66	17190.799999999996	25328.18	26234.379999999997	17084.98	15650.25	19747.75	15960.4
K00818	3962.67	16793.410000000003	7383.08	3362.5	7087.58	5460.58	6790.63	8374.92	5646.65	8166.76	2742.83	12408.16	2773.08	2389.42	2695.67	4191.0	9728.91	9223.25	13044.92	14305.17	13972.75	9826.08	8676.27	10803.69	10502.0	12599.5	5353.5	7957.25	7442.7	9338.5	15727.460000000001	12105.74	13643.84	8854.7	10005.36	10432.92	13628.75	9029.33	6136.0	19350.74	16361.85	7702.36	10629.32	14885.68	14908.83	10508.67	8886.67	10897.529999999999	11167.5
K00819	0.0	104.75	51.0	25.0	44.0	35.0	12.8	20.0	37.0	40.75	9.0	6.0	2.0	13.0	74.0	4.5	13.0	1191.0	905.5	519.25	3204.0	756.0	304.6	583.6	14.0	35.0	81.0	278.75	245.7	1233.0	201.95	151.5	706.64	66.2	173.1	1185.0	41.75	0.0	5.0	268.0	635.85	1059.54	143.0	258.6	962.31	92.0	60.25	1529.38	79.0
K00820	9821.380000000001	35796.350000000006	13138.310000000001	8601.55	15996.7	11676.41	15257.83	16632.61	12216.96	19816.0	5841.7	18116.190000000002	7070.04	6225.75	5129.94	8395.0	19796.730000000003	16182.8	24330.1	27548.609999999997	22257.07	17843.41	15218.970000000001	17567.990000000005	21807.65	24090.92	15403.92	16894.66	17163.63	17168.1	30928.809999999998	25288.520000000004	27205.34	19495.23	24335.79	23076.17	24533.129999999997	18692.679999999997	17910.83	43829.14	36808.15	15228.99	22482.899999999998	29355.08	24754.409999999996	21656.23	17546.67	17879.33	21451.399999999998
K00821	1018.04	4946.1900000000005	934.23	1224.8	1601.8700000000001	754.8299999999999	1870.0	1485.6100000000001	640.81	2812.99	471.87	1256.5300000000002	1190.96	731.0799999999999	556.47	831.5	1427.32	1086.55	3793.93	2813.19	1579.82	2110.83	1184.5500000000002	1696.6499999999996	2935.9	1427.67	899.42	1578.41	1678.38	968.3499999999999	5680.55	3065.0299999999997	2247.95	3521.23	4594.03	2689.25	627.13	1744.35	1860.0	3824.3999999999996	4816.57	1268.65	2867.33	3048.0	2264.98	2134.31	2104.0	2835.4	1392.9
K00822	50.0	305.0	40.6	22.8	31.0	19.0	30.0	43.4	19.4	16.0	9.0	87.0	27.0	0.0	12.8	24.0	243.8	103.3	289.0	560.8	24.6	229.0	309.0	57.6	23.0	35.8	65.3	103.0	223.0	20.0	218.4	460.6	86.2	90.8	88.0	5.0	49.8	25.2	21.0	182.8	299.4	66.4	144.4	271.0	41.4	95.5	194.0	19.4	76.0
K00823	105.5	470.25	2325.13	169.0	358.0	1636.0	327.5	429.88	3065.9	350.99	203.62	1575.5	105.62	64.38	1504.4199999999998	100.75	427.62	2874.5	422.0	311.62	3372.0	142.25	101.63	602.87	254.75	435.12	2234.17	275.75	196.38	1864.37	167.75	219.25	2997.5	78.5	513.75	4657.25	495.25	472.75	2938.0	279.0	740.5	1777.5	63.25	405.0	2863.25	38.75	74.5	2444.25	73.0
K00824	35.0	403.0	134.0	28.0	84.0	61.0	42.0	78.0	49.0	11.0	9.0	88.0	6.0	4.0	148.8	22.0	269.0	2235.0	1888.0	1404.0	6395.0	1649.0	805.0	1210.0	32.0	48.0	56.0	560.0	665.0	2459.0	772.0	910.0	1440.6	182.0	367.0	2366.0	35.0	34.0	12.0	1258.0	2150.0	2125.0	521.0	893.0	1923.0	282.0	428.0	3120.0	367.0
K00826	9507.380000000001	37901.26000000001	11752.39	8832.55	16700.78	11260.49	15463.46	16924.03	9213.46	19392.76	5267.03	15896.85	7275.62	6418.17	4703.31	8490.0	20827.640000000003	15346.3	25775.52	30719.61	18983.82	18823.239999999998	16972.24	18084.010000000002	22047.65	24819.42	8257.84	17565.910000000003	18281.329999999998	16376.1	31682.27	26730.43	24185.04	19947.93	24587.65	13567.09	24296.379999999997	17605.51	8689.33	45227.380000000005	37683.0	11367.509999999998	23291.32	31158.260000000002	19493.4	22966.65	19011.17	17161.85	22004.899999999998
K00830	12.67	64.66	10.33	0.0	19.33	9.33	10.33	10.67	6.0	36.01	8.33	15.66	7.33	1.67	4.47	10.0	42.66	71.0	26.67	70.67	10.0	22.33	10.67	43.67	7.0	3.0	36.0	34.0	24.0	18.0	109.01	68.99	78.6	23.0	114.01	5.67	125.0	65.33	7.0	177.99	144.32999999999998	24.0	64.67	103.33	9.67	13.67	10.67	4.0	44.0
K00831	8595.04	32455.440000000002	9953.48	8116.8	14431.119999999999	9420.58	14285.3	15182.86	7762.96	18910.739999999998	4937.87	15418.03	6585.21	5739.83	3345.67	7902.5	18283.07	13690.55	21954.18	24540.52	16073.570000000002	16586.58	13811.150000000001	15151.57	18537.9	20578.17	7236.17	15840.16	15794.58	14117.349999999999	28452.0	23462.45	21641.79	18490.43	22502.38	12663.0	23725.379999999997	17143.35	8619.5	41116.05	33981.92	10318.34	20823.48	26757.85	18103.64	19953.559999999998	15935.33	15328.43	20525.4
K00832	1025.5	4683.96	6307.83	575.35	1778.75	2776.5	1295.0	2101.6800000000003	5279.55	2132.99	848.37	10249.43	675.12	664.63	3228.37	727.0	3336.7200000000003	5268.35	2653.75	4527.22	5949.95	1644.5	2302.63	2982.74	2392.75	4080.72	5936.52	1327.5	1964.13	4168.37	4120.8	4497.95	8902.9	3188.1	3282.0	9089.75	5377.6	3993.65	7251.5	6843.1	5421.05	4716.8	2847.55	5854.5	10257.55	3268.9	3357.75	7350.05	2520.0
K00833	4071.17	15039.119999999999	4243.31	3645.8	6417.58	5260.08	6297.43	7134.2	3003.3	7805.0	2223.45	2393.5899999999997	2681.7	2203.8	1491.59	3719.75	7312.83	5453.3	10626.42	10622.84	9905.85	8060.33	6740.5	8736.76	8463.75	9624.92	1327.22	7041.75	6096.28	7468.37	12631.56	8458.09	7912.3	6085.2	7195.21	2340.67	9901.38	5982.28	1469.5	13598.539999999999	11599.1	4387.82	8257.57	9546.28	4549.41	7578.07	6004.92	6001.99	9441.0
K00835	53.5	108.96000000000001	94.88	46.25	58.0	27.25	124.5	68.13	23.0	140.99	43.620000000000005	486.43	34.870000000000005	14.88	30.619999999999997	46.75	94.37	32.25	141.0	96.37	32.75	57.0	29.88	38.87	146.5	213.37	50.5	87.0	52.13	43.620000000000005	69.5	38.25	72.75	28.5	38.0	24.0	246.25	198.75	1342.5	90.25	42.92	25.17	36.75	46.25	38.0	0.4	0.0	14.0	0.0
K00836	57.25	90.5	48.63	58.25	70.0	19.75	71.75	52.13	6.65	102.74000000000001	25.12	33.0	53.120000000000005	10.63	19.619999999999997	47.0	78.12	36.5	172.5	121.87	32.0	106.25	35.379999999999995	41.29	84.25	144.37	17.25	102.5	72.63	27.12	81.0	40.0	23.0	38.0	23.0	0.0	21.33	13.0	10.5	59.5	28.0	28.0	27.0	27.0	11.0	45.5	21.0	13.0	9.0
K00839	31.25	94.5	59.63	51.25	41.0	10.75	73.75	59.13	3.25	90.74000000000001	25.12	27.0	26.12	10.63	30.42	39.0	85.12	11.0	131.5	99.87	25.0	57.25	23.38	44.62	93.25	148.37	8.25	84.5	38.63	26.12	25.0	14.0	36.6	0.0	31.0	0.0	8.0	18.0	0.0	23.0	6.0	0.0	0.0	11.0	13.0	26.0	15.0	37.0	20.0
K00840	53.5	108.96000000000001	91.88	46.25	58.0	21.25	124.5	68.13	20.0	134.99	43.620000000000005	480.43	34.870000000000005	15.26	23.619999999999997	46.75	94.37	19.25	132.0	93.37	32.75	60.0	29.88	38.87	146.5	213.37	48.5	87.0	52.13	40.620000000000005	69.5	38.25	61.75	28.5	38.0	24.0	246.25	195.75	1334.5	85.75	42.25	10.5	36.75	46.25	29.0	0.0	0.0	0.0	0.0
K00841	517.0	486.0	3089.5	239.0	562.5	1386.5	641.0	989.58	6236.0	1113.0	1314.0	4316.0	163.5	113.5	705.5	121.0	530.5	3888.5	1624.5	1026.5	8991.0	848.5	323.0	1579.5	1303.0	1534.0	8835.0	558.0	472.0	3101.0	455.0	484.5	5248.0	166.5	1291.5	18328.5	1001.0	1986.0	13298.83	761.5	2485.0	6778.5	260.9	799.5	9988.5	115.0	135.5	3678.0	173.0
K00842	0.0	0.0	0.0	0.0	0.0	0.0	0.0	0.0	0.0	0.0	0.0	0.0	0.0	0.0	0.0	0.0	0.0	0.0	0.0	0.0	0.0	0.0	0.0	0.0	0.0	0.0	0.0	0.0	0.0	0.0	0.0	0.0	0.0	0.0	0.0	0.0	0.0	0.0	0.0	0.0	0.0	0.0	0.0	0.0	0.0	0.0	0.0	0.0	0.0
K00844	578.5	721.0	20.0	272.0	272.0	10.0	1072.8	698.0	87.0	1419.0	437.0	390.0	98.5	18.0	0.0	1130.0	777.0	228.0	2054.0	529.0	156.0	1127.0	351.1	291.20000000000005	2554.0	1512.0	111.0	1666.0	520.2	105.0	3790.2	1283.0	314.0	1127.2	1033.1	24.0	1550.0	592.0	10.0	1633.1	872.6	95.0	1400.0	837.6	143.0	1356.0	656.0	164.0	1797.0
K00845	10556.380000000001	37966.350000000006	10888.310000000001	10026.05	17645.699999999997	13404.41	18259.33	19131.11	10484.81	22285.0	6458.7	11190.19	7824.54	6519.75	4559.34	10398.5	21019.730000000003	17130.55	29595.1	29563.44	26294.07	22103.41	17821.47	21437.22	24801.15	26184.42	11389.67	20924.16	19271.63	19726.6	36497.81	27757.190000000002	27776.54	20470.23	26052.29	19948.67	26540.3	19056.68	14233.33	48558.04000000001	42110.990000000005	15534.93	25945.399999999998	31081.08	22714.979999999996	24226.98	18555.0	18250.1	26222.899999999998
K00847	11048.24	38262.8	9401.529999999999	10421.25	17299.57	11773.58	18638.9	19103.6	8624.91	23689.19	6360.969999999999	10167.56	7981.81	6606.42	2309.07	10479.75	20830.269999999997	12617.75	26940.530000000002	26916.75	17321.77	20202.08	16215.250000000002	19040.1	23741.8	25133.72	10073.91	20235.66	18225.13	15641.85	34542.9	25916.120000000003	22807.58	20092.63	25149.03	15115.25	27506.83	19344.3	13813.32	45022.75	37698.64	12148.05	24391.18	27844.55	16668.230000000003	22357.66	16949.91	12849.89	25805.3
K00848	3324.7400000000002	12537.339999999998	2561.38	3245.25	4857.57	3326.58	6243.3	5976.54	1483.4099999999999	7780.74	1833.12	2309.13	2542.71	1791.2800000000002	236.62	3766.75	5869.67	2790.25	9400.529999999999	7590.32	4373.02	6992.83	5075.650000000001	6827.3	8830.8	6955.87	516.9	6422.41	5012.83	4166.75	14051.25	7855.45	5237.389999999999	7682.23	8607.33	765.5	8634.5	6071.05	1501.83	12695.75	11221.27	2546.4399999999996	8303.779999999999	8173.35	2959.57	7450.66	5654.08	3673.86	8867.3
K00849	3969.04	14774.439999999999	5461.88	3837.5	6271.62	5413.08	6973.3	7438.04	6053.16	9087.74	2789.87	7108.030000000001	3050.21	2182.83	2241.37	3915.0	6887.2699999999995	7792.0	11671.18	9380.72	12862.970000000001	8300.58	5870.150000000001	9140.3	9993.4	9203.869999999999	9581.45	7210.16	5981.58	7724.849999999999	15309.099999999999	9299.85	13041.09	8269.130000000001	10755.880000000001	15779.0	9250.58	7850.15	12345.83	13768.75	14127.69	8863.11	9017.08	10034.35	14062.240000000002	7506.91	6163.33	9167.029999999999	9050.4
K00850	15912.050000000001	57618.64	13009.59	15410.0	24532.36	16659.9	27488.980000000003	26659.079999999998	10478.89	35331.24	8444.82	10954.890000000001	12639.93	9562.15	3760.16	15296.0	28084.100000000006	17841.75	43349.53999999999	39481.97	27689.829999999998	31207.4	23298.16	29087.48	37120.7	34162.990000000005	11683.27	28907.64	25923.36	22809.510000000002	58592.31	38520.53	31406.06	34348.22	42450.729999999996	16083.42	35267.33	27479.28	11896.33	64940.19	58146.07	16725.07	38380.94	42114.130000000005	21244.909999999996	33724.81	26870.75	20839.75	36507.7
K00851	254.75	364.41999999999996	2097.23	172.05	376.5	879.25	534.25	593.1099999999999	3775.15	809.24	719.12	3482.86	133.12	60.63	580.52	114.5	301.92	2208.55	1460.0	888.17	7322.1	939.25	340.88	1389.22	1372.75	1517.17	7463.8	498.5	443.63	2601.12	546.4	418.1	4183.3	207.3	806.5	12437.5	1109.6299999999999	1633.7	12412.33	707.3	1617.9	5411.9	326.4	556.0	7004.9	135.65	107.5	2640.4	131.0
K00852	2148.37	7381.32	5425.38	1816.5	3166.45	4565.75	3053.3	3086.71	7686.0	5886.74	2683.12	8943.96	1770.37	1109.33	4012.02	1428.25	2279.27	8542.5	6527.349999999999	3922.2200000000003	11660.55	3518.75	1620.23	4071.72	6809.65	3496.62	11457.95	2765.5	2496.58	5622.27	10646.1	4980.6	12656.5	6103.8	8662.3	18018.0	1651.33	4796.65	16132.33	8027.75	10094.85	8108.0	5131.6	5944.85	16373.5	3872.5	3497.5	8785.25	2732.9
K00853	119.5	288.96000000000004	177.88	69.25	84.0	32.25	256.5	129.13	39.0	312.99	100.62	744.4300000000001	42.870000000000005	14.88	27.619999999999997	188.75	220.37	278.25	581.0	192.37	99.75	381.0	78.88	164.87	918.5	333.37	249.5	351.0	124.13	85.62	454.5	170.25	253.75	257.5	116.0	84.0	316.25	213.75	1462.5	643.25	151.25	60.5	276.75	138.25	197.0	477.0	42.0	235.0	283.0
K00854	5701.6900000000005	27868.24	8337.76	5674.0	8604.02	6177.58	11138.05	10013.67	6518.41	18534.98	3975.24	14175.73	5536.08	3744.86	2706.94	6818.25	11289.939999999999	7886.25	19231.879999999997	15737.71	9438.07	12808.83	8995.03	11729.67	20567.95	12300.24	6271.27	11041.91	9868.46	7744.2699999999995	35517.15	17481.63	15108.89	22454.83	25515.78	10672.25	14376.83	13124.45	8069.83	27605.5	26321.27	7004.69	18340.63	19245.1	15538.32	16274.41	14257.5	12460.11	14943.2
K00855	53.5	114.96000000000001	91.88	46.25	66.0	25.25	124.5	68.13	20.0	140.99	43.620000000000005	480.43	34.870000000000005	14.88	24.419999999999998	46.75	94.37	26.25	141.0	97.37	35.75	57.0	29.88	38.87	146.5	213.37	48.5	87.0	52.13	40.620000000000005	74.5	38.25	67.35	28.5	40.0	24.0	246.25	195.75	1334.5	85.75	42.25	27.5	36.75	46.25	31.0	0.0	0.0	4.0	0.0
K00856	284.87	1881.06	140.32999999999998	265.0	900.0300000000001	281.83	420.83	598.17	39.5	78.01	25.33	34.26	293.33	252.86999999999998	18.970000000000002	152.0	820.0600000000001	116.5	1402.77	2344.77	351.8	717.33	1158.17	1185.17	1361.9	1794.5	13.2	664.5	910.0	431.4	943.4099999999999	841.0900000000001	245.9	446.1	652.2099999999999	14.67	149.5	100.23	9.0	1409.4899999999998	1134.33	93.0	770.27	1536.33	88.17	1204.17	1184.17	179.5	465.9
K00857	7557.87	23889.36	7204.13	6714.0	11607.2	8566.5	11845.3	12251.96	7387.75	14760.99	4165.12	6293.53	5033.62	4592.08	2103.12	6555.25	14027.52	10516.5	16936.1	18141.05	17009.8	13506.25	10697.23	12344.970000000001	14685.65	16668.62	9492.87	13486.75	12806.58	13221.27	19649.35	16802.02	17111.34	12239.8	15582.55	12600.25	18685.08	12760.65	11333.33	31217.5	25230.6	10508.189999999999	15704.75	18471.1	11644.66	14786.75	10708.33	9750.279999999999	16852.4
K00858	9772.880000000001	35715.100000000006	13185.310000000001	8626.55	16022.7	11700.41	15255.63	16636.61	12236.96	19842.75	5850.7	18113.190000000002	7049.04	6222.75	5178.34	8398.0	19781.730000000003	17228.05	25102.6	28023.189999999995	25449.57	18574.41	15512.07	18116.590000000004	21794.65	24119.92	15390.17	17135.41	17372.33	18393.1	30984.760000000002	25408.690000000002	27804.54	19517.43	24408.39	24246.67	24570.879999999997	18668.679999999997	17915.83	44023.14	37383.67	16282.759999999998	22587.899999999998	29584.68	25653.809999999998	21726.98	17565.25	19342.68	21520.399999999998
K00859	9678.869999999999	34107.11	13176.98	8413.55	15200.2	11511.25	14845.8	16133.11	12479.8	19811.739999999998	5901.37	18725.53	6782.37	5992.08	5233.17	8259.0	19207.07	16930.55	22966.1	25273.68	22134.9	17141.75	14126.23	16469.090000000004	20539.15	22432.42	16118.17	16342.25	16299.33	16858.77	30058.75	24611.54	27407.239999999998	19040.6	23710.05	23314.0	24454.379999999997	18662.85	18371.83	42478.65	35786.67	15338.16	21726.9	27953.35	24931.91	20483.15	16363.41	18082.58	21031.9
K00860	3304.51	12103.199999999999	2402.81	2974.05	5286.5	3327.91	5715.13	6225.53	1382.56	6222.75	1787.9499999999998	1865.5899999999997	2247.54	1757.0500000000002	162.08999999999997	3506.25	6572.83	3694.3	9901.5	9548.76	7353.02	7559.16	6206.820000000001	7730.070000000001	8026.0	8880.67	276.05	6614.91	5522.33	5489.45	11677.359999999999	7729.17	5256.19	5651.33	6529.4400000000005	1456.17	8710.8	5210.78	1433.5	12312.539999999999	10470.5	3241.94	7684.15	8676.18	3068.2100000000005	7083.08	5550.92	4124.780000000001	8508.5
K00862	0.0	0.0	0.0	0.0	2.0	2.0	0.0	0.0	3.0	0.0	0.0	0.0	0.0	0.0	0.0	0.0	0.0	4.0	0.0	0.0	0.0	5.0	0.0	0.0	0.0	0.0	0.0	0.0	0.0	0.0	0.0	0.0	0.0	0.0	0.0	0.0	0.0	0.0	0.0	0.0	0.0	2.0	0.0	0.0	0.0	0.0	0.0	0.0	0.0
K00863	183.25	496.0	1762.63	129.0	320.25	1428.75	109.75	214.13	1768.15	134.74	101.12	871.5	75.12	45.879999999999995	1600.2199999999998	71.5	357.62	4661.0	1781.25	974.37	8813.5	1591.75	601.13	1683.54	173.0	255.12	1836.25	667.25	631.88	4039.87	329.75	349.25	3888.75	174.0	427.0	3499.5	33.0	90.0	620.0	432.0	1373.25	3099.75	187.25	569.0	3334.5	71.25	152.25	5121.25	190.0
K00864	3237.83	15593.499999999998	10337.19	2840.8	6023.15	6850.41	4374.38	5781.99	9337.21	6989.99	2539.07	14409.289999999999	2631.91	2249.33	6321.21	2091.75	6933.5	11848.55	9862.949999999999	11519.08	14940.87	5821.66	5608.200000000001	7986.610000000001	7630.55	8444.54	9265.37	4503.41	5619.46	9587.869999999999	13254.66	10525.619999999999	17770.489999999998	7780.030000000001	10111.09	17847.42	7325.63	7272.08	10723.33	16176.29	16223.5	9326.189999999999	8053.6	13289.43	19559.96	7897.08	7843.67	15757.779999999999	6118.3
K00865	3984.04	14831.82	5515.12	3909.05	6306.12	5377.83	7210.3	7509.91	6006.46	9327.71	2849.23	7375.82	3078.82	2173.21	2158.73	3991.25	6873.179999999999	7647.3	11856.68	9320.3	12698.320000000002	8372.83	5824.790000000001	9009.68	10174.4	9390.279999999999	9554.0	7375.16	5994.47	7695.209999999999	15301.0	9259.53	12827.439999999999	8247.93	10693.380000000001	15570.0	9502.63	8020.599999999999	13672.16	13744.3	13954.17	8689.84	9002.23	9914.1	13685.14	7420.5599999999995	6008.0	8874.93	8969.4
K00867	550.5	564.46	1962.13	191.25	385.75	886.0	444.5	604.96	3681.0	926.99	1189.62	4317.43	141.62	96.13	627.42	119.25	482.12	2186.5	571.25	373.12	3950.5	168.75	99.88	908.62	1456.5	1537.37	8159.0	323.0	246.13	1390.62	417.0	408.5	4103.75	124.0	613.75	10147.25	815.58	1809.75	12623.83	413.0	986.25	4292.75	204.4	396.0	6372.75	71.5	77.25	1521.0	101.0
K00868	3314.87	13261.07	9155.61	2666.55	4926.2	5378.25	4719.3	5499.99	8830.4	8011.23	2596.74	16128.96	2326.49	1856.46	4731.24	2766.5	6527.69	10664.8	9306.6	8970.14	13621.650000000001	5563.25	4396.11	6569.94	8669.65	8578.29	15161.75	4731.5	4600.21	7671.889999999999	13751.5	9218.7	16420.690000000002	7992.1	9901.05	18131.75	8954.880000000001	8066.6	17256.33	13018.05	12872.0	9927.84	7414.8	10793.85	18635.059999999998	6581.0	6418.25	11464.43	6403.4
K00869	637.0	408.5	1811.25	137.0	302.75	832.75	271.0	491.83	3366.0	570.0	703.0	3150.0	102.75	73.25	603.0	74.0	375.75	2041.25	387.25	241.75	3858.75	100.75	72.0	856.75	1239.0	1251.0	8008.67	195.0	171.0	1296.0	270.5	320.25	3857.0	92.5	559.75	9786.25	519.0	1251.0	9839.83	285.25	820.0	4131.25	124.65	304.75	5631.25	71.5	79.25	1442.0	101.0
K00872	732.5	2828.96	3104.38	513.75	1429.0	2677.25	762.5	1470.13	3582.75	725.99	618.87	3283.4300000000003	332.37	392.88	2937.87	506.0	1475.37	5677.5	2219.5	1839.37	7355.0	1616.25	960.63	2025.2199999999998	1314.25	1749.62	2971.25	1150.5	1185.63	3948.37	2393.5	1897.5	6868.1	788.5	1811.75	8027.5	720.33	1023.75	3466.5	1925.35	2782.75	3541.25	1146.9	2315.75	7609.5	851.5	873.5	6483.75	786.5
K00873	9121.720000000001	31390.890000000003	10612.54	8239.1	14642.619999999999	11883.74	14091.13	14765.220000000001	10624.369999999999	17732.239999999998	4846.07	9345.12	6523.0	5589.38	5368.910000000001	7602.5	16548.65	15955.35	22639.68	23788.28	25377.090000000004	16933.239999999998	13435.37	16536.72	19129.4	20385.34	12217.97	16103.57	15873.460000000001	18113.3	26610.66	21221.370000000003	25323.739999999998	16212.060000000001	21372.22	21323.42	19589.68	14944.13	14266.83	36755.94	32063.489999999998	14785.16	19278.879999999997	23871.68	20424.289999999997	18277.89	14342.5	18292.329999999998	18804.899999999998
K00874	4155.33	17779.17	4111.01	4612.75	7420.49	5243.16	7701.05	8272.25	2827.57	9726.98	2929.99	4469.63	3411.17	2742.1600000000003	1559.59	4225.0	7697.79	6015.5	12734.11	11389.859999999999	9282.439999999999	9231.66	6775.200000000001	9358.25	9236.05	8591.24	1185.74	7561.32	6768.71	6984.7	17310.0	11442.28	9980.17	8864.06	10742.91	5671.5	10019.08	7991.55	3661.33	16805.75	17182.690000000002	5163.17	10672.61	12343.35	8616.28	8434.07	7005.83	8120.93	10487.8
K00875	0.0	0.0	0.0	0.0	0.0	0.0	0.0	0.0	3.0	0.0	0.0	0.0	0.0	0.0	0.0	0.0	0.0	0.0	0.0	0.0	0.0	0.0	0.0	0.0	0.0	0.0	0.0	0.0	0.0	0.0	0.0	0.0	6.0	0.0	0.0	0.0	0.0	0.0	0.0	0.0	0.0	4.0	0.0	0.0	0.0	0.0	0.0	0.0	0.0
K00876	15236.41	50398.34	12886.130000000001	14097.75	23879.82	16725.33	24535.1	24781.29	11565.66	31359.74	7963.12	9247.630000000001	10833.960000000001	9528.53	3817.12	13556.75	28221.42	21294.5	36858.78	38063.9	37061.270000000004	29241.58	22231.75	25895.75	30231.3	32732.370000000003	11218.07	27948.91	26566.03	27714.25	43121.95	34784.37	32118.83	27174.93	34088.18	18049.25	36857.33	25451.05	11579.83	65124.6	53984.369999999995	19272.879999999997	33199.93	38535.7	20072.4	31025.66	22989.16	22122.559999999998	34534.3
K00878	1868.7	9067.86	6848.13	1419.5	3356.2	3436.5	2652.5	3337.88	6148.9	4048.99	1193.62	10933.03	1610.62	1297.08	3139.42	1394.75	4740.02	6460.0	6382.599999999999	8354.72	9885.3	3815.25	4125.13	5470.139999999999	5585.65	6270.62	6095.87	2745.25	3675.38	5912.27	8574.65	6195.35	9737.4	6158.1	7110.45	10657.75	5556.08	4828.65	7652.5	10070.1	10039.67	5840.67	5330.85	8724.5	11987.75	5470.25	5745.5	8745.25	3614.9
K00879	401.2	2315.36	201.38	555.75	503.2	176.25	939.0	392.13	68.0	1938.49	309.12	658.0300000000001	612.87	285.2	53.62	554.25	443.27	136.25	1595.1	747.47	297.04999999999995	854.5	270.88	462.37	2262.4	534.87	137.2	762.0	634.63	217.52	3441.9	722.85	460.65	2536.1	2813.7	213.5	390.58	829.65	1364.0	1138.75	1247.42	177.67000000000002	1344.85	692.75	311.5	1018.0	948.5	778.0	536.4
K00880	86.95	420.86	135.51	83.5	119.2	37.0	202.25	127.26	29.25	225.73000000000002	68.74000000000001	509.03000000000003	82.99000000000001	43.95	46.239999999999995	85.75	185.89	43.25	350.1	218.84	79.55	114.5	59.26	99.49	236.15	337.74	60.45	156.5	134.76	68.14	223.9	93.85	71.15	73.1	138.2	33.0	246.58	217.15	1335.0	122.75	97.25	10.5	60.35	75.25	41.0	10.0	41.0	31.0	12.4
K00881	64.25	164.5	61.63	44.25	50.0	14.75	128.75	63.13	10.25	173.74	52.120000000000005	123.0	30.12	10.25	12.62	108.0	126.12	29.0	324.5	125.87	51.0	209.25	45.379999999999995	87.62	457.25	184.37	68.25	201.5	70.63	44.120000000000005	183.0	54.0	33.0	111.0	36.0	24.0	35.0	6.0	10.0	278.0	39.0	24.0	120.0	43.0	67.0	232.0	18.0	52.0	140.0
K00882	2138.71	6345.6900000000005	7177.23	1431.55	2929.12	5219.83	2225.0	2909.7700000000004	9426.81	3816.99	1690.87	9443.03	1301.46	972.33	5011.07	978.0	1940.8199999999997	8735.8	5025.68	3502.69	17031.82	2882.33	1554.3000000000002	5152.799999999999	6287.15	4973.92	23952.0	1947.16	2163.63	7391.599999999999	6359.8	3831.78	17628.6	3712.23	6195.53	29885.75	1741.1299999999999	4610.35	26313.66	4529.3	7055.82	14300.4	3208.38	4618.0	21486.48	2276.91	2291.25	9613.65	1568.9
K00883	84.75	182.75	145.51	92.5	113.0	37.0	187.25	132.26	31.25	234.73000000000002	71.74000000000001	506.0	60.99	25.51	37.03999999999999	89.75	181.49	46.25	255.5	192.24	78.75	109.25	61.26	90.49	217.75	337.74	73.75	160.5	98.76	69.74000000000001	81.5	62.25	85.75	41.5	44.0	33.0	250.25	204.75	1334.5	88.75	70.25	26.5	36.75	48.25	44.0	8.0	6.0	15.0	3.0
K00884	53.5	108.96000000000001	91.88	46.25	58.0	23.25	124.5	68.13	23.0	140.99	43.620000000000005	480.43	34.870000000000005	15.26	23.619999999999997	46.75	94.37	23.25	141.0	93.37	33.75	63.0	29.88	38.87	146.5	213.37	50.0	87.0	52.13	40.620000000000005	69.5	38.25	61.75	28.5	38.0	24.0	246.58	195.75	1335.0	88.75	42.25	10.5	38.75	46.25	29.0	0.0	0.0	0.0	0.0
K00885	53.5	108.96000000000001	91.88	46.25	58.0	21.25	124.5	68.13	20.0	134.99	43.620000000000005	480.43	34.870000000000005	14.88	23.619999999999997	46.75	94.37	23.25	132.0	93.37	33.75	58.0	29.88	38.87	146.5	213.37	50.0	87.0	52.13	40.620000000000005	69.5	38.25	61.75	28.5	38.0	24.0	246.58	195.75	1335.0	85.75	42.25	10.5	36.75	46.25	29.0	0.0	0.0	0.0	0.0
K00886	142.0	62.0	106.0	0.0	15.0	112.0	26.0	33.0	365.0	16.0	21.0	409.0	9.0	0.0	38.8	8.0	12.0	104.0	22.0	0.0	52.0	20.0	2.0	23.0	66.0	63.0	241.0	5.0	0.0	67.0	84.0	51.5	293.0	21.0	95.0	405.0	15.0	54.0	284.0	14.0	9.0	25.0	22.0	28.0	701.0	0.0	2.0	36.0	7.0
K00887	104.0	729.0	984.0	204.75	433.25	536.0	215.5	487.58	1492.75	139.0	130.75	1141.5	105.0	101.75	675.75	78.25	470.0	3022.25	1119.25	719.5	4715.75	878.75	417.0	1079.0	197.0	423.5	1409.25	580.75	559.75	2009.5	552.75	625.0	2678.5	180.5	650.75	5610.5	177.75	270.5	1577.83	464.0	1265.75	2340.5	160.4	635.0	3421.0	171.25	254.75	4055.5	226.0
K00891	10237.08	40642.12	11517.52	9741.05	17655.48	11258.49	16993.46	17676.41	8511.21	21953.25	5557.9	15256.88	8275.24	6972.75	4320.08	9097.0	20771.66	13860.55	28013.12	31262.329999999998	18709.870000000003	19943.239999999998	16830.620000000003	18603.63	24132.55	25246.79	7207.45	18350.489999999998	18783.710000000003	16226.12	35960.92	27514.03	23150.69	22940.03	28291.350000000002	11180.34	24670.879999999997	19073.16	8813.83	48022.380000000005	40905.0	10934.759999999998	25589.920000000002	32780.259999999995	18061.98	24414.9	20162.67	16199.18	22785.8
K00892	53.5	108.96000000000001	91.88	46.25	58.0	21.25	124.5	68.13	20.0	140.99	43.620000000000005	480.43	34.870000000000005	14.88	23.619999999999997	46.75	94.37	19.25	141.0	93.37	32.75	57.0	29.88	38.87	146.5	213.37	48.5	87.0	52.13	40.620000000000005	69.5	38.25	61.75	28.5	38.0	24.0	246.25	195.75	1334.5	85.75	42.25	10.5	36.75	46.25	29.0	0.0	0.0	0.0	0.0
K00895	6780.0	22945.25	4144.25	6448.75	11047.0	6618.75	11289.8	11596.75	2974.0	14051.25	3431.25	2802.5	4810.75	4406.0	507.25	6383.25	13449.75	6554.0	15113.5	17054.33	8392.5	12283.0	10234.6	10534.85	13319.0	15370.5	799.25	12949.5	12271.45	9552.5	18916.2	16264.42	11508.34	11820.2	14495.1	3035.25	17946.0	11308.0	576.5	30458.75	23292.1	5124.19	15052.25	17562.35	5124.490000000001	14614.75	10581.58	6886.860000000001	16589.5
K00897	0.0	96.0	1223.0	17.0	108.0	519.0	83.0	171.0	2030.0	227.0	130.0	1607.0	24.0	11.0	420.0	12.0	68.0	653.0	187.0	105.0	3057.0	37.0	35.0	665.0	1047.0	993.0	6903.0	0.0	36.0	961.0	97.0	126.0	2828.0	33.0	242.0	7364.0	320.0	657.0	7265.0	80.0	289.0	3407.0	75.0	56.0	3874.0	0.0	0.0	562.0	17.0
K00899	51.59	196.83	187.63	71.25	157.67000000000002	104.08	147.75	132.46	331.90999999999997	306.74	468.12	716.0	47.96	20.63	141.42000000000002	47.0	110.12	2238.0	1781.83	972.54	6472.67	1537.58	536.5500000000001	1217.9499999999998	135.25	204.37	81.25	571.83	537.63	2535.45	318.0	233.33	1453.0	146.33	296.83	2702.0	50.0	365.0	1459.0	408.5	1300.67	2222.0	217.33	408.0	2571.33	82.66	101.0	3113.0	149.0
K00901	8276.09	30773.620000000003	10883.310000000001	7810.55	14118.08	10232.33	13953.88	14866.95	8390.05	19159.5	5015.7	14864.59	6345.2	5523.05	4370.54	7946.25	17936.33	12637.55	20492.42	23156.339999999997	14559.6	15362.08	13085.400000000001	14159.76	19106.5	21033.92	7119.55	15499.75	15105.33	13937.869999999999	28161.86	22330.590000000004	21736.19	18220.0	21918.61	11636.42	24161.629999999997	16825.03	9096.5	40386.64	31284.08	9700.69	20239.57	25324.68	17046.96	19425.32	15088.17	14359.61	20091.0
K00906	79.5	131.67000000000002	100.48	69.05	85.0	32.25	142.5	79.53	27.4	152.99	43.620000000000005	485.86	61.870000000000005	14.88	33.62	54.75	103.16999999999999	37.8	190.0	129.17000000000002	43.35	112.0	39.379999999999995	49.47	159.5	235.17000000000002	63.05	120.0	86.13	57.620000000000005	167.9	79.85	93.55	67.3	61.0	27.0	269.05	206.95	1353.5	155.55	79.65	64.9	67.15	73.25	52.4	44.25	21.0	12.4	13.0
K00912	8039.5	29859.21	8420.48	7278.05	13568.5	7954.25	13191.8	14286.529999999999	6028.05	16525.739999999998	4540.62	12542.43	5782.87	5339.38	1617.4199999999998	7465.75	17940.17	9335.05	19623.5	24412.75	10944.35	15069.5	13894.98	13794.740000000002	17690.0	21384.67	5072.3	14967.25	15082.33	11722.119999999999	24646.35	21858.52	16234.39	15790.0	18398.1	6631.5	23521.129999999997	15491.45	6912.0	39446.55	30158.17	7547.01	19366.15	25205.85	11415.810000000001	19453.4	15271.58	9491.43	19862.5
K00917	149.2	941.9	1890.0	51.75	523.45	1972.0	57.0	416.83	1772.5	34.0	145.0	1084.1	41.0	96.45	2265.0	35.5	176.9	3518.0	957.35	730.0999999999999	5682.8	808.5	427.75	1178.25	57.15	210.75	1268.2	299.75	431.25	3003.15	488.15	461.85	4382.15	154.6	657.7	3307.5	63.0	242.4	327.0	411.5	1060.25	2154.25	187.85	933.0	4338.0	118.25	246.25	3869.75	129.4
K00918	253.5	1855.0	71.5	347.5	313.0	115.0	599.5	254.0	47.0	1569.5	177.5	67.0	451.0	232.5	30.0	350.5	226.5	86.0	941.5	417.5	200.0	528.5	197.0	306.5	1326.5	129.5	23.0	466.0	494.5	132.5	2798.0	526.0	312.5	2129.0	2572.0	139.0	47.0	590.5	12.0	421.5	968.5	112.5	955.5	513.5	178.0	607.0	833.5	643.5	318.0
K00919	9203.880000000001	35564.100000000006	11872.310000000001	8606.55	15858.7	11097.41	15127.63	16382.61	9888.96	19399.75	5265.7	15812.19	7003.04	6179.75	4693.34	8362.5	19691.730000000003	15397.05	24097.6	27472.189999999995	19140.57	17812.41	15215.07	16862.590000000004	20678.65	23051.92	8401.5	16881.41	17053.33	16151.1	30725.760000000002	25137.690000000002	24111.54	19419.43	24003.39	15363.67	24200.879999999997	17621.679999999997	9181.83	43700.14	36372.67	11668.759999999998	22396.5	29282.68	20109.309999999998	21694.98	17515.25	17187.68	21446.399999999998
K00924	48.0	152.0	131.0	29.0	34.0	47.0	126.0	88.0	306.4	299.0	470.0	865.0	8.0	6.0	26.6	70.5	81.0	321.0	246.0	91.0	81.0	180.0	22.0	79.67	472.0	154.0	201.0	171.0	55.0	76.0	272.0	112.0	345.0	118.0	81.0	361.0	93.0	390.0	1575.0	330.0	169.0	190.0	156.0	107.0	788.0	258.0	33.0	285.0	160.0
K00925	9748.880000000001	32698.600000000002	10839.060000000001	8506.3	15178.2	11481.66	14425.13	15532.36	11905.71	18228.75	5368.45	12084.69	6665.29	5793.25	4748.89	7896.25	17462.980000000003	16470.8	22570.6	23780.939999999995	23657.07	16672.41	13409.57	16578.840000000004	20971.65	21961.42	19744.5	16300.16	16002.08	16721.6	28288.010000000002	22480.940000000002	26946.04	16650.43	22112.89	27404.42	19928.629999999997	15900.179999999998	21363.83	38435.39	33498.75	16790.84	20187.649999999998	24883.93	23104.059999999998	18907.38	14821.75	17106.68	19422.399999999998
K00926	1429.6599999999999	7046.3	1653.36	1742.3000000000002	2314.3199999999997	1608.08	2841.25	2157.82	1529.31	4766.73	949.74	3369.06	1736.5800000000002	1008.66	1320.44	1298.25	1521.34	2023.55	4923.78	2920.16	2103.37	2518.83	1048.93	1899.6699999999998	4765.05	1788.54	1159.6999999999998	2063.16	1949.76	1342.87	9923.7	4182.63	4061.75	5855.33	7781.48	4207.25	1330.8799999999999	3118.25	5032.83	6972.8	8303.82	1651.65	4746.43	4874.5	4851.65	3293.41	3270.25	3392.07	2162.3
K00927	9772.880000000001	35682.100000000006	13142.310000000001	8619.55	15984.7	11673.41	15250.63	16621.61	12219.96	19842.75	5850.7	18113.190000000002	7047.04	6220.75	5114.34	8395.0	19781.730000000003	16160.05	24301.6	27600.189999999995	22257.57	17839.41	15257.07	17540.590000000004	21794.65	24114.92	15386.17	16899.41	17134.33	17166.1	30863.760000000002	25317.690000000002	27169.54	19452.43	24285.39	23064.67	24570.879999999997	18668.679999999997	17910.83	43836.14	36803.67	15236.759999999998	22500.899999999998	29409.68	24721.809999999998	21699.98	17521.25	17822.68	21457.399999999998
K00928	11957.25	44252.08	15260.81	10999.8	19381.82	14909.74	20216.93	21082.94	13131.119999999999	25528.0	6985.2	18011.29	9009.380000000001	7367.700000000001	6192.34	11657.5	24504.13	20279.05	32714.28	33956.70999999999	28285.539999999997	24410.739999999998	19888.09	23393.870000000003	27883.3	29062.17	9899.04	22654.239999999998	21479.78	22304.08	43066.86	31799.370000000003	31331.83	26191.559999999998	31725.019999999997	18539.17	31355.63	22561.579999999998	11020.83	53905.740000000005	46072.94	15738.55	29522.579999999998	36088.78	25612.449999999997	27616.89	22308.25	23243.309999999998	28727.8
K00929	6766.5	23261.5	6642.0	6535.0	11275.0	8888.0	11530.0	11689.0	5419.5	14014.5	3409.5	2785.5	4883.5	4499.0	2774.5	6464.0	13562.5	9804.5	16432.5	17778.83	15204.0	13413.0	10511.5	11692.5	13246.5	15137.0	2374.0	13201.5	12640.5	13251.5	20127.0	17408.67	15281.64	12133.5	14951.0	3622.0	17958.5	11800.5	171.5	32530.0	25977.0	7186.79	16179.5	19229.5	7112.31	15236.5	11226.83	9836.380000000001	17298.0
K00930	4913.71	21616.600000000006	8256.31	4571.8	8642.45	6185.41	8580.63	9825.529999999999	6254.46	10896.75	3187.7	13568.69	3958.04	3118.5	3186.84	4950.5	11101.23	9219.05	15836.85	16650.359999999997	12334.570000000002	11039.91	9581.32	11869.340000000002	13051.9	13962.17	6167.84	9167.66	8851.08	9058.349999999999	21096.010000000002	15025.77	15208.789999999999	12199.93	14440.39	11916.17	14216.88	10759.679999999998	7980.0	22709.140000000003	20562.42	7903.009999999999	13289.65	17721.68	16173.31	12377.73	10928.67	12164.43	12357.4
K00931	5046.21	19986.600000000006	8669.81	4161.3	8397.45	6290.41	7959.13	9758.61	7178.46	9310.25	3067.2	14347.69	3459.04	2895.0	3318.34	4537.5	11106.73	10416.05	14834.35	16170.859999999999	12850.070000000002	10448.41	9396.32	11715.840000000002	11441.4	13867.67	7178.17	8757.66	8417.58	9179.849999999999	18145.010000000002	14570.77	15649.89	9901.43	12053.39	13860.17	14248.88	10339.179999999998	9088.83	22092.640000000003	19827.92	8336.509999999998	12136.15	17314.18	17033.14	11623.73	10107.17	12203.259999999998	12028.4
K00932	22.25	34.46	48.25	9.0	17.0	11.5	61.75	25.0	16.75	44.25	18.5	453.43	8.75	4.63	11.0	7.75	23.25	8.25	8.5	10.5	7.75	9.75	6.5	5.25	75.25	89.0	40.25	17.5	13.5	16.5	69.5	38.25	61.75	28.5	38.0	24.0	246.25	195.75	1334.5	85.75	42.25	10.5	36.75	46.25	29.0	0.0	0.0	0.0	0.0
K00936	3988.75	16925.61	7847.34	4240.8	6904.3099999999995	7651.57	7900.79	7327.07	6993.459999999999	9513.53	1874.74	2437.6799999999994	3778.08	2419.6600000000003	5232.06	4450.75	7520.33	18673.55	22005.789999999997	16165.759999999998	44730.369999999995	16647.82	9479.53	15573.310000000001	11666.05	9384.55	4492.540000000001	10477.16	9502.7	21635.38	20433.93	11921.27	19388.25	11851.029999999999	15458.36	19397.26	8088.05	7202.99	1275.83	17724.62	21671.83	16729.07	12161.34	14088.84	18113.489999999998	9858.92	8756.59	25857.9	10049.3
K00937	8881.58	33462.5	9723.31	8358.8	14527.65	8823.41	14957.13	15431.029999999999	8122.360000000001	20190.25	5571.7	14756.289999999999	6897.04	5883.700000000001	2366.34	8197.5	18503.63	11816.05	23343.449999999997	25068.46	16287.87	17222.91	13836.32	14965.41	19664.8	21326.67	6644.87	16250.16	16013.08	13825.75	30085.910000000003	24079.370000000003	19733.27	19211.53	23454.089999999997	13407.17	24188.05	17871.579999999998	9750.0	42766.54	34984.42	10425.189999999999	21783.35	27024.68	17171.489999999998	20490.23	16158.67	14309.95	20902.299999999996
K00938	502.0	408.5	1811.25	137.0	302.75	832.75	271.0	491.83	3366.0	570.0	703.0	3147.0	102.75	73.25	602.0	72.5	375.75	2038.25	387.25	241.75	3858.75	96.75	63.0	856.75	1239.0	1251.0	8008.67	195.0	171.0	1296.0	270.5	320.25	3854.0	92.5	559.75	9786.25	519.0	1251.0	9839.83	285.25	820.0	4131.25	124.65	304.75	5629.75	71.5	77.25	1442.0	101.0
K00939	9772.880000000001	35682.100000000006	13142.310000000001	8619.55	15984.7	11673.41	15250.63	16621.61	12219.96	19842.75	5850.7	18113.190000000002	7047.04	6220.75	5114.34	8395.0	19771.730000000003	16153.05	24307.6	27600.189999999995	22257.57	17839.41	15259.07	17540.590000000004	21794.65	24114.92	15387.17	16899.41	17134.33	17166.1	30863.760000000002	25317.690000000002	27166.54	19452.43	24285.39	23064.67	24570.879999999997	18668.679999999997	17910.83	43836.14	36803.67	15244.759999999998	22500.899999999998	29409.68	24721.809999999998	21699.98	17521.25	17826.68	21457.399999999998
K00940	7929.17	30231.370000000003	9088.56	7384.05	13837.58	8318.83	13339.13	14577.529999999999	7187.3	16688.75	4680.45	13648.09	5850.95	5381.3	1972.09	7516.75	18291.08	11865.05	20607.92	25012.339999999997	15048.6	15878.08	14208.650000000001	14617.76	17791.0	21567.67	6190.72	15380.25	15456.83	13330.619999999999	24950.36	22173.590000000004	17913.69	15941.5	18945.36	10188.92	23791.129999999997	15774.28	8091.83	39922.39	31316.5	9291.11	19529.469999999998	25712.93	13719.960000000001	19527.32	15392.67	12017.61	20035.5
K00941	8766.880000000001	32893.600000000006	12637.810000000001	8106.55	14870.2	10807.41	14508.13	15553.11	12147.96	18687.25	5259.2	16272.19	6581.04	5861.75	4082.64	7893.5	18682.230000000003	14036.05	22740.1	26712.689999999995	21965.07	16798.91	14829.57	16973.590000000004	20037.15	22796.42	14145.17	16002.41	16461.83	16699.1	28486.760000000002	23927.690000000002	24722.14	18414.43	22569.89	23204.67	24245.879999999997	17849.179999999997	17481.83	41552.64	35177.17	15061.16	21263.0	27771.18	22559.239999999998	20457.98	16670.25	16415.41	20593.899999999998
K00942	10231.380000000001	35650.100000000006	14923.060000000001	8645.05	16116.45	12481.66	15341.13	16927.44	15567.46	20412.75	6553.7	21251.190000000002	7062.79	6184.0	5685.34	8435.0	20066.480000000003	18175.8	24178.85	27486.439999999995	26064.32	17590.16	15215.07	18253.840000000004	23011.65	25338.92	23375.17	16984.41	17148.33	18423.6	30760.260000000002	25290.440000000002	30936.04	19328.43	24498.14	32831.92	25081.879999999997	19901.679999999997	27728.66	43925.89	37303.67	19383.51	22296.649999999998	29317.43	30313.059999999998	21666.48	17516.0	19194.68	21419.899999999998
K00943	2263.34	9271.62	9077.81	1237.05	3956.83	4887.58	2478.33	4186.280000000001	9536.05	3297.0	2068.7	15381.59	1238.2	1268.5500000000002	4965.84	1445.0	5869.33	10039.05	6541.17	9098.84	14073.6	4136.08	4586.3	6319.66	6357.75	8345.92	14667.970000000001	3106.0	4054.13	7784.37	7439.41	7391.09	16114.8	4502.3	5870.76	22049.67	6394.63	5995.280000000001	17733.33	10447.14	9803.15	10503.32	5035.97	9796.08	20422.57	5524.32	5464.17	11697.65	3926.0
K00945	10541.960000000001	39763.060000000005	13484.810000000001	10061.05	17324.440000000002	12185.07	17349.13	17633.77	12092.779999999999	24397.75	6195.7	18005.39	8640.220000000001	6894.65	5156.34	9124.0	20149.53	16337.05	28200.96	29376.73	23127.010000000002	19508.57	15776.91	18738.750000000004	25219.45	24636.92	15709.57	18297.4	18302.33	17573.059999999998	37581.06	27191.550000000003	28122.84	24671.29	30845.449999999997	23212.17	24764.879999999997	20549.479999999996	17715.33	47042.14	41054.01	15795.759999999998	25394.759999999995	31305.68	25111.469999999998	23354.3	19221.25	19462.18	22215.199999999997
K00946	8086.17	29908.870000000003	8429.81	7278.05	13585.83	7962.58	13202.13	14291.2	6026.05	16561.75	4550.95	12555.09	5790.2	5341.05	1625.09	7475.75	17992.83	9344.3	19644.17	24474.42	10951.35	15081.83	13906.150000000001	13839.01	17690.0	21384.67	5089.22	14988.25	15106.33	11737.119999999999	24727.36	21923.010000000002	16283.89	15819.0	18508.11	6637.17	23650.129999999997	15563.78	6919.0	39605.14	30302.5	7560.01	19425.82	25315.18	11439.480000000001	19465.82	15282.25	9493.93	19906.5
K00948	10926.58	39831.5	15332.560000000001	9739.55	17428.65	12972.66	17036.63	18111.44	16091.46	22909.25	6929.2	21859.79	8168.79	6870.700000000001	5808.34	9087.5	20774.380000000005	18501.55	27454.949999999997	29368.539999999997	26694.620000000003	19424.91	15824.57	19268.340000000004	25278.55	26067.42	23928.79	18073.410000000003	18285.83	18811.5	35941.66	27666.04	32022.940000000002	22678.03	28897.839999999997	33554.42	25384.879999999997	21419.579999999998	28083.66	47080.89	41214.17	19712.51	25029.149999999998	31911.93	31620.559999999998	23332.73	19185.5	20237.68	22540.299999999996
K00949	7971.71	26223.980000000003	8150.5	7231.5	12469.869999999999	9567.83	12826.3	13035.41	8589.91	16184.75	4387.75	7784.1	5707.84	4919.7	3576.25	7125.25	14514.9	12468.75	19178.93	19315.35	18634.22	14644.58	11123.52	13432.78	17048.65	17363.25	10703.95	14410.91	13711.7	14071.98	24112.35	18833.85	20731.989999999998	15072.63	19628.38	17110.5	17986.5	13792.9	11112.83	33713.6	28755.02	11912.689999999999	17691.08	20894.1	16752.24	16247.16	12139.58	13248.029999999999	17227.9
K00950	15393.17	52601.62	13949.16	13701.6	24615.33	15758.83	24525.43	25853.35	10757.1	30701.0	8023.45	15339.59	10629.45	9727.050000000001	3130.79	13880.75	31355.380000000005	17947.1	35588.67	41932.049999999996	24453.2	28122.08	24327.0	25037.380000000005	30948.75	36613.72	6716.77	28088.75	27508.28	23617.370000000003	43546.46	37997.78	29512.28	27692.0	33166.96	11203.42	41698.18	26933.479999999996	7628.0	70321.69	54259.5	14321.349999999999	34562.619999999995	43019.03	18009.37	34094.82	25834.83	17970.440000000002	36513.0
K00951	17505.879999999997	62214.850000000006	21256.81	15370.55	28187.2	19309.91	27540.93	29765.61	18166.71	35833.0	10073.2	29968.190000000002	12374.539999999999	11155.25	6664.64	15380.5	36102.23	25233.8	41486.1	48592.76999999999	32809.57	31399.41	27442.17	29987.690000000002	37178.65	42851.42	20300.92	30655.16	30756.03	28392.6	52993.21	45109.36	43025.380000000005	34212.63	41439.49	29653.67	47533.130000000005	33630.18	23468.33	80668.64	64733.350000000006	22634.53	40172.4	52079.78	35990.72	39334.229999999996	31085.33	27082.21	40377.9
K00952	256.0	953.0	83.0	397.0	352.0	150.0	610.0	259.0	44.0	1658.0	147.0	80.0	462.0	170.0	30.0	343.0	164.0	71.0	1095.0	453.0	173.5	418.0	135.0	251.0	1657.0	202.0	13.0	505.0	389.0	103.0	3043.0	542.0	332.0	2249.0	2549.5	149.5	109.0	533.0	19.0	721.5	858.0	115.0	1045.0	346.0	182.5	559.0	635.0	650.5	314.0
K00954	9787.880000000001	35720.100000000006	13196.310000000001	8627.55	16007.7	11702.41	15299.63	16673.61	12501.96	20058.75	6293.7	18802.190000000002	7051.04	6226.75	5114.34	8395.0	19783.730000000003	16227.05	24344.6	27628.189999999995	22312.57	17839.41	15259.07	17553.590000000004	21858.65	24184.92	15452.17	16923.41	17157.33	17217.1	30922.760000000002	25361.690000000002	27316.54	19455.43	24297.39	23401.67	24620.879999999997	19031.679999999997	19359.83	43862.14	36927.67	15386.759999999998	22536.899999999998	29454.68	25423.809999999998	21699.98	17521.25	17902.68	21457.399999999998
K00955	50.0	305.0	44.6	22.8	27.0	15.0	21.0	43.4	15.4	12.0	9.0	87.0	25.0	0.0	12.0	24.0	243.8	102.55	289.0	561.8	21.6	219.0	309.5	57.6	23.0	35.8	69.22	107.0	223.0	20.0	210.4	460.6	91.2	96.8	88.0	5.0	53.8	32.2	19.0	181.3	299.4	78.4	142.4	267.0	52.4	94.25	194.0	24.4	76.0
K00956	2837.5	9109.71	2172.38	2492.25	3960.5	2982.75	4928.8	5155.13	1318.4	5821.24	1502.12	1745.9299999999998	1815.37	1341.38	80.92	3060.75	5244.87	2490.25	7040.5	6309.62	3793.75	5576.0	4581.4800000000005	5838.64	5896.0	6486.87	248.0	5346.75	4055.83	3795.12	9234.95	6001.25	4323.99	4637.7	5129.1	257.0	8329.83	4830.25	1405.5	9586.75	7826.6	2092.54	6017.25	6157.35	2053.8100000000004	5287.4	3962.75	2423.88	7526.5
K00957	2932.5	9789.71	2295.98	2612.05	4176.5	3070.75	5049.8	5411.53	1341.8000000000002	5869.24	1523.12	1851.9299999999998	1895.37	1423.38	92.92	3110.75	5548.67	2612.8	7446.5	7104.42	3881.35	5891.0	5005.9800000000005	6143.240000000001	5919.0	6522.67	326.22	5470.75	4308.83	3823.12	9480.349999999999	6541.35	4438.19	4770.5	5271.1	269.0	8387.63	4870.45	1426.5	9918.55	8505.67	2204.11	6255.65	6594.35	2124.21	5387.65	4179.75	2460.28	7605.5
K00958	468.67	2987.16	222.83	468.0	1328.33	335.83	769.33	1064.67	62.5	408.51000000000005	285.83	121.66	426.83	415.67	82.17	445.0	1324.1599999999999	1215.5	2831.67	3236.67	3547.0	1971.83	1627.17	1869.77	2130.0	2398.0	15.0	1266.5	1466.5	1674.0	2427.01	1727.9899999999998	938.0	999.4999999999999	1376.0100000000002	1198.17	375.5	384.33	17.5	2719.0899999999997	2623.83	1138.0	1658.17	2516.83	1036.67	1771.17	1575.17	1699.5	967.0
K00960	0.0	33.0	43.0	7.0	38.0	27.0	5.0	15.0	17.0	0.0	0.0	0.0	2.0	2.0	64.0	3.0	10.0	1075.0	795.0	423.0	3192.0	735.0	253.0	576.0	0.0	5.0	4.0	236.0	238.0	1227.0	121.0	91.0	638.0	65.0	123.0	1182.0	0.0	0.0	5.0	187.0	580.0	1038.0	87.0	175.0	932.0	27.0	44.0	1516.0	63.0
K00962	9302.880000000001	35293.600000000006	11347.060000000001	8496.55	15687.95	10840.66	14990.63	16155.86	8859.96	19272.75	5147.7	14990.19	6949.29	6147.5	4543.34	8322.5	19411.980000000003	14119.8	23928.35	27375.439999999995	18414.82	17752.66	15196.07	16694.840000000004	20577.65	22890.92	7397.17	16719.41	16963.33	15884.099999999999	30626.260000000002	25012.940000000002	23357.54	19364.43	23762.64	13296.92	24059.879999999997	17435.679999999997	8107.33	43578.89	35989.67	11113.509999999998	22376.649999999998	29122.93	19121.059999999998	21654.48	17459.0	16448.68	21376.399999999998
K00963	2121.67	9138.289999999999	10277.939999999999	1216.3	3940.58	5936.58	2579.33	4127.74	10848.3	3642.99	2542.57	16411.449999999997	1242.8200000000002	1234.18	5942.3099999999995	1428.5	5725.95	11879.3	7357.92	9487.960000000001	18732.35	4870.58	4775.93	6965.030000000001	6495.0	8414.04	15387.220000000001	3255.0	4153.76	9965.74	7307.91	7199.34	17695.8	4542.3	5849.76	22107.42	6662.13	6433.530000000001	20106.16	10616.14	10236.9	11786.82	5083.22	9831.08	21783.82	5459.22	5371.92	13080.9	3905.0
K00965	1137.04	6208.1900000000005	5109.38	1461.25	2618.37	3956.58	2237.0	2535.04	6868.91	3478.49	1430.37	7026.530000000001	1315.71	891.58	3741.87	935.0	2023.27	8784.0	5647.43	3629.6400000000003	14733.47	3591.08	1652.3000000000002	4437.45	4424.65	3122.12	11339.45	2315.16	2333.13	6808.099999999999	6419.4	3638.9300000000003	12211.0	3779.93	6062.78	18249.5	1215.33	3370.65	13062.33	4517.75	7145.92	8865.75	3153.83	4343.25	15111.83	2261.16	2293.5	10240.75	1657.9
K00966	0.0	0.0	2.0	1.5	0.0	0.0	0.0	0.0	0.0	0.0	0.0	0.0	0.0	0.0	1.5	0.0	0.0	0.0	0.0	0.0	3.0	0.0	0.0	1.0	0.0	0.0	6.67	0.0	0.0	1.5	0.0	0.0	0.0	0.0	0.0	0.0	0.0	4.0	1.0	4.0	0.67	4.67	0.0	0.0	4.5	0.0	0.0	2.0	0.0
K00968	66.5	1143.75	8.5	123.5	84.0	5.0	146.3	50.0	6.0	103.25	100.5	0.0	112.0	108.5	0.0	95.5	130.5	28.0	214.0	214.07999999999998	62.0	216.5	137.6	106.1	67.5	83.5	12.0	46.75	162.2	50.5	96.95	97.17	17.0	140.2	222.1	17.0	41.75	90.5	0.0	106.5	364.02	31.42	183.5	341.1	33.0	292.0	298.08	75.5	96.0
K00969	9752.880000000001	35682.100000000006	13151.310000000001	8628.55	15992.7	11667.41	15254.63	16635.61	12221.56	19847.75	5853.7	18107.190000000002	7047.04	6220.75	5109.14	8399.0	19787.730000000003	16130.05	24307.6	27610.189999999995	22271.57	17835.41	15264.07	17556.920000000006	21794.65	24114.92	15384.67	16899.41	17142.33	17168.1	30870.760000000002	25341.690000000002	27164.54	19459.43	24291.39	23073.67	24570.55	18671.679999999997	17902.33	43833.14	36831.67	15231.759999999998	22500.899999999998	29409.68	24728.809999999998	21707.98	17527.25	17828.68	21460.399999999998
K00970	7226.17	26085.370000000003	8073.8099999999995	6444.05	12194.83	7353.08	12291.13	13014.7	6196.05	14717.75	3864.95	12487.59	5255.2	4751.55	1649.59	6994.75	16785.83	9117.3	18404.67	23087.589999999997	10618.35	14160.33	13261.150000000001	13105.910000000002	16565.5	20157.67	5297.89	14273.25	14297.83	11228.619999999999	22553.86	20557.340000000004	15913.55	14946.0	17470.11	7009.67	22315.629999999997	14569.78	7189.0	37351.04	28435.5	7305.82	18151.82	23882.18	11776.07	18511.82	14534.42	9180.15	18557.5
K00971	14107.17	49155.33	8037.6900000000005	13436.8	23342.33	13254.83	23870.43	24269.33	5586.15	28835.239999999998	7269.07	6720.0199999999995	10146.57	9257.67	319.40999999999997	13382.5	28500.7	12287.8	33238.17	37730.619999999995	15778.1	26516.58	22045.13	22086.210000000003	29382.0	33232.54	1389.9699999999998	27115.25	25866.660000000003	18809.739999999998	41013.56	35000.43	21728.82	24996.199999999997	30418.71	1927.17	36830.55	23848.03	3259.5	65036.29000000001	49876.850000000006	9110.64	32673.57	38502.53	8503.13	31611.67	23121.58	10748.82	34679.5
K00972	230.5	460.5	28.5	106.5	182.0	60.5	169.5	185.0	22.5	7.0	0.0	7.0	88.0	112.0	1.0	32.5	72.0	21.5	517.0	374.5	65.0	338.0	115.0	184.5	26.0	6.0	0.0	110.0	157.0	38.5	386.0	344.0	113.5	237.5	324.0	3.0	0.0	5.0	0.0	208.5	394.0	40.5	344.5	392.0	76.5	280.0	298.5	38.0	270.5
K00973	9357.21	35777.810000000005	11699.66	8788.6	15987.7	10347.66	16202.63	17127.260000000002	10778.46	20949.75	5758.7	16897.120000000003	7032.79	6145.63	3609.8399999999997	9325.5	19883.28	13828.6	25941.6	27780.739999999998	20242.42	18639.16	15383.82	17075.920000000006	23683.9	25164.97	13726.8	18180.66	17320.08	15656.349999999999	34211.909999999996	26284.29	24708.129999999997	20392.23	25151.14	23286.92	26112.68	18804.879999999997	16343.83	45053.590000000004	37323.82	14462.95	23619.799999999996	29837.93	23229.94	22706.63	17929.75	15748.880000000001	22945.399999999998
K00974	2896.55	14618.01	9406.14	2524.55	6032.03	5474.74	4406.16	5776.780000000001	9344.71	5868.51	2427.5299999999997	15129.85	2561.87	2131.92	4988.21	2142.5	6917.889999999999	10167.3	10530.27	12530.779999999999	14917.57	6171.74	6001.14	8420.66	9837.15	10684.92	14692.92	4685.16	5774.63	8408.599999999999	13617.32	10359.01	16873.2	8056.7300000000005	10484.3	21945.84	6753.13	7396.01	17499.33	16292.630000000001	15993.98	10949.15	8546.07	13899.91	20445.57	8617.4	8389.34	12787.65	5632.4
K00975	3219.0	17208.379999999997	6341.63	4183.25	5950.7300000000005	6239.82	6313.5	5184.7	6289.139999999999	10948.99	2860.12	6964.83	4216.48	2548.4300000000003	5842.42	2780.25	3903.22	10829.5	13752.47	8172.7	15753.88	7948.07	3338.0600000000004	6903.139999999999	10397.1	4635.87	5914.97	5449.639999999999	5417.13	8698.04	20124.6	8775.22	15500.45	13072.220000000001	17828.87	13862.75	1540.08	6328.35	6970.0	12115.2	16260.93	7740.75	9719.52	10153.5	16539.07	6697.139999999999	6596.75	15946.5	4254.6
K00978	543.3499999999999	3791.5299999999997	364.83000000000004	785.0	1148.17	599.99	967.63	999.3299999999999	207.82	1246.0100000000002	442.33000000000004	312.59	564.01	546.67	9.17	315.5	858.6600000000001	291.5	1289.83	1405.01	433.34000000000003	1010.49	562.11	850.43	368.5	571.0	29.67	483.32	783.7	559.16	1831.71	1678.1499999999999	805.14	827.36	1237.77	62.67	1059.5	1222.33	17.5	2437.99	2937.27	323.78999999999996	1438.8300000000002	2177.93	460.97	1240.99	1216.17	435.71000000000004	1411.0
K00979	8089.17	29921.870000000003	8436.41	7279.85	13587.83	7984.58	13209.93	14299.6	6047.45	16561.75	4557.95	12559.09	5790.2	5341.05	1628.2899999999997	7475.75	17984.63	9345.1	19644.17	24493.22	10961.95	15086.83	13909.75	13850.609999999999	17690.0	21386.47	5082.35	14987.25	15109.53	11754.119999999999	24742.96	21923.11	16289.73	15815.0	18531.71	6640.17	23647.93	15557.98	6938.0	39622.340000000004	30326.5	7634.7	19425.219999999998	25312.78	11451.02	19467.82	15290.25	9521.54	19910.5
K00980	531.5	1738.25	1697.25	255.25	431.5	836.25	366.6	516.75	2763.25	558.25	707.25	2572.5	202.25	217.0	822.75	175.25	370.75	1431.0	612.0	550.5	3990.5	347.5	308.2	1114.45	1257.5	1369.5	7345.25	250.5	478.15	1568.5	602.9	694.25	4314.0	260.4	742.7	10026.25	440.5	1208.0	9157.0	378.25	1108.7	4355.5	361.25	742.95	6090.75	400.75	487.25	2390.5	196.0
K00981	10375.55	39735.76000000001	17522.64	9007.55	17371.03	12926.74	16323.96	18390.28	15617.96	21825.76	6651.030000000001	27461.850000000002	7592.37	6794.42	6571.01	9022.0	22857.39	19311.8	26547.27	31789.859999999997	25202.57	19229.739999999998	17348.24	19819.260000000002	23933.65	27706.92	19892.92	17900.410000000003	18721.329999999998	19352.1	34477.770000000004	29296.68	32720.54	22480.43	27268.4	28949.34	29749.21	22435.01	23329.33	50468.130000000005	41868.0	18241.76	25239.57	34873.009999999995	32278.48	24807.9	20646.92	21908.68	23909.399999999998
K00982	832.5	4495.96	4614.48	457.05	1479.0	1399.25	1243.5	1902.53	3801.8	2119.99	865.62	10318.43	608.87	586.88	1540.4199999999998	695.75	3393.17	3401.8	2671.0	4795.17	3044.35	1667.0	2417.38	2356.14	2381.0	3904.17	4872.22	1183.0	1838.13	2301.62	3907.9	4466.35	5982.55	3151.3	3096.0	6313.0	5368.38	3985.95	7059.0	6761.05	5270.65	3097.9	2882.15	5701.25	8328.4	3187.65	3311.0	4144.4	2491.0
K00983	3325.67	13195.16	2324.33	3198.0	5623.83	3323.33	6064.63	6592.67	1373.5	6091.01	1753.33	1467.1599999999999	2413.33	1997.17	64.67	3576.0	6880.66	2625.5	10328.67	10366.0	4222.0	7714.83	6434.77	7431.27	7889.0	8691.5	207.0	6594.5	5845.7	4283.5	12595.710000000001	9145.66	4778.88	6162.7	7157.610000000001	255.17	8579.0	5538.83	73.0	12922.99	11267.93	2173.08	8613.67	10046.93	2208.62	7632.57	6156.0	2637.09	9010.5
K00984	54.0	329.71	79.0	98.0	216.0	73.0	109.0	208.0	11.0	12.0	0.0	1.43	64.0	74.0	0.0	32.0	60.0	21.0	155.0	239.0	49.0	151.0	122.0	229.0	13.0	20.0	0.0	50.0	61.0	3.0	103.0	103.0	75.0	59.0	60.0	7.0	21.0	22.0	0.0	196.0	396.0	59.0	123.0	179.0	95.0	60.0	44.0	27.0	12.0
K00986	700.0	5007.75	435.5	885.0	1181.5	703.5	867.3	959.0	203.0	1724.25	645.5	382.5	635.5	642.5	10.7	388.5	970.5	358.0	981.5	1297.25	493.0	846.0	686.6	860.1	552.0	852.5	39.0	434.75	799.7	657.5	995.45	748.0	625.92	676.2	954.1	59.0	1196.25	932.5	10.5	1346.5	1676.35	314.62	856.5	1317.1	391.42	991.0	967.75	472.63	1101.5
K00988	0.0	0.0	0.0	0.0	0.0	0.0	0.0	0.0	0.0	0.0	0.0	0.0	2.0	0.0	0.0	0.0	0.0	0.0	0.0	0.0	0.0	0.0	0.0	0.0	0.0	0.0	0.0	0.0	0.0	0.0	0.0	0.0	0.0	0.0	0.0	0.0	0.0	0.0	0.0	0.0	0.0	4.0	0.0	0.0	0.0	0.0	0.0	0.0	0.0
K00989	1063.5	5157.96	5088.48	496.55	1932.0	2149.25	1346.5	2285.5299999999997	4162.8	2241.49	1039.62	11364.43	626.37	655.88	2461.92	791.75	3584.17	5545.8	3710.0	5475.67	6542.35	2598.5	2821.88	3188.74	2783.0	4142.17	5200.22	1589.0	2208.13	3872.12	4401.9	4854.35	8326.55	3360.3	3578.5	8758.0	5462.38	4198.95	7369.0	7388.15	6227.32	4447.57	3158.15	6508.25	11534.9	3505.65	3490.5	6444.9	2725.0
K00990	967.5	6250.96	4745.48	722.05	2353.5	1670.75	1645.0	2490.0299999999997	3840.3	2157.99	882.62	10335.43	892.87	834.88	1552.9199999999998	837.75	4158.17	3506.3	3998.5	7057.67	3372.35	2364.0	3562.88	3497.64	3737.5	5698.67	4887.22	1830.5	2717.13	2714.62	4679.9	5209.85	6178.05	3565.8	3626.0	6322.0	5396.88	4016.45	7061.0	8003.55	6257.65	3167.9	3591.15	7128.25	8402.9	4383.15	4482.5	4318.9	2910.5
K00991	9244.71	37651.44	11656.73	9058.05	15858.619999999999	11326.83	15339.3	16273.439999999999	9106.96	20460.739999999998	5473.87	15285.03	7280.96	6536.33	4614.87	8247.5	18893.82	14385.3	23012.18	25768.769999999997	18722.82	17481.33	14261.900000000001	16355.170000000002	18594.65	21236.42	7352.5	16054.24	16649.33	16198.1	29747.25	24499.95	23890.38	19348.93	23936.63	13548.75	24847.879999999997	18493.35	8104.0	42552.4	36341.84	11428.699999999999	22065.08	28833.1	19665.629999999997	21045.309999999998	17153.33	16917.79	21763.4
K00992	637.0	4325.0	4416.6	410.8	1406.0	1267.0	1093.0	1801.4	3416.8	1963.0	801.0	9429.0	565.0	572.0	1478.8	641.0	3286.8	3280.55	2508.0	4701.8	2958.6	1594.0	2385.5	2294.27	2162.0	3627.8	4584.55	1091.0	1786.0	2194.0	3752.4	4376.6	5627.2	3101.8	2963.0	5884.0	5106.8	3732.2	5440.0	6666.3	5219.4	3062.4	2823.4	5627.0	7598.4	3187.65	3309.0	4110.4	2484.0
K00995	4789.55	15880.009999999998	6761.64	3883.55	6867.53	6440.74	7527.66	7896.78	7689.110000000001	8754.51	2767.0299999999997	7334.35	3396.87	2276.92	3567.91	4326.5	7838.389999999999	9166.3	13842.27	11560.109999999999	15152.57	9502.24	6888.14	10302.660000000002	12250.65	11356.92	11020.76	8251.66	6980.13	9192.599999999999	17568.32	10670.18	15132.9	9235.23	12485.8	16929.84	8706.63	7977.009999999999	12691.33	16066.63	15876.65	9591.97	10491.07	12094.91	15687.17	9016.9	7410.67	10591.05	9160.9
K00996	669.25	4503.71	4821.38	514.0	1629.5	1506.0	1197.25	2025.88	3829.5	2049.74	829.87	9647.93	607.37	650.13	1882.37	694.75	3276.37	3822.0	2502.5	4397.62	3747.5	1495.25	2228.38	2591.37	2284.25	3942.37	4881.0	1227.25	1833.38	2692.12	3850.75	4315.25	6744.0	3071.0	3117.0	8204.25	5082.08	3767.5	5856.5	6596.75	5218.75	3719.75	2738.75	5629.25	8997.25	3178.75	3265.5	5780.0	2485.0
K00997	2260.92	9270.12	8782.09	1265.75	3923.83	4687.58	2586.58	4221.26	9091.25	3354.74	2077.07	15042.09	1237.57	1287.68	4503.01	1383.25	5462.4	9264.0	6458.17	8919.66	13236.5	4089.58	4526.18	6094.76	6234.0	7954.49	14248.92	2921.75	3777.01	7201.49	7378.76	7333.24	14877.1	4435.0	5756.76	19707.92	6338.75	5864.58	17248.83	11153.09	10642.0	9740.67	5213.32	9882.83	18945.92	5490.32	5364.67	9875.75	3906.0
K00998	53.5	108.96000000000001	91.88	46.25	58.0	21.25	124.5	68.13	20.0	140.99	43.620000000000005	480.43	34.870000000000005	16.88	23.619999999999997	46.75	94.37	19.25	141.0	93.37	33.75	58.0	29.88	38.87	146.5	213.37	50.0	87.0	52.13	40.620000000000005	69.5	38.25	61.75	28.5	38.0	24.0	246.58	195.75	1335.0	87.75	42.25	10.5	36.75	46.25	29.0	0.0	0.0	0.0	0.0
K00999	0.0	0.0	0.0	0.0	0.0	1.0	0.0	0.0	0.0	0.0	0.0	0.0	0.0	0.0	0.0	0.0	0.0	0.0	0.0	0.0	0.0	0.0	0.0	0.0	0.0	0.0	0.0	0.0	0.0	0.0	0.0	0.0	0.0	0.0	0.0	0.0	0.0	0.0	0.0	0.0	0.0	0.0	0.0	0.0	5.0	0.0	0.0	0.0	0.0
K01000	9772.880000000001	35682.100000000006	13142.310000000001	8619.55	15984.7	11673.41	15250.63	16621.61	12219.96	19842.75	5850.7	18113.190000000002	7047.04	6220.75	5114.34	8395.0	19771.730000000003	16153.05	24307.6	27600.189999999995	22257.57	17839.41	15259.07	17540.590000000004	21794.65	24114.92	15387.17	16899.41	17134.33	17166.1	30863.760000000002	25317.690000000002	27173.54	19452.43	24285.39	23064.67	24570.879999999997	18668.679999999997	17910.83	43836.14	36803.67	15244.759999999998	22500.899999999998	29409.68	24721.809999999998	21699.98	17521.25	17826.68	21457.399999999998
K01001	0.0	0.0	0.0	0.0	0.0	0.0	0.0	0.0	0.0	0.0	0.0	0.0	0.0	0.0	0.0	0.0	0.0	0.0	0.0	0.0	0.0	0.0	0.0	0.0	0.0	0.0	0.0	0.0	0.0	0.0	0.0	0.0	0.0	0.0	0.0	0.0	0.0	0.0	0.0	0.0	0.0	0.0	0.0	0.0	0.0	0.0	0.0	0.0	0.0
K01002	568.2	3165.86	652.13	834.5	906.7	493.5	1242.5	768.88	541.25	2603.49	407.87	944.5300000000001	897.12	420.08	476.37	598.0	665.52	813.25	2188.1	1048.22	1217.5500000000002	1028.5	407.88	773.12	2373.4	1057.87	700.95	1045.75	920.38	745.52	3926.65	1170.1	1690.65	2792.1	3619.7	2619.75	451.0	1155.15	1825.5	1587.5	1823.5	931.75	1502.6	997.0	1839.75	993.75	1094.0	2498.0	478.4
K01003	26.0	25.0	11.6	22.8	25.0	11.0	9.0	11.4	12.4	12.0	0.0	7.0	25.0	0.0	11.2	8.0	8.8	74.55	55.0	45.8	10.6	60.0	9.5	10.6	20.0	24.8	50.55	50.0	34.0	20.0	115.4	47.6	58.2	38.8	27.0	3.0	22.8	11.2	19.0	83.8	37.4	49.4	35.4	27.0	27.4	44.25	21.0	12.4	13.0
K01004	0.0	9.0	11.6	1.8	2.0	13.0	0.0	2.4	15.4	0.0	0.0	7.0	0.0	0.0	11.2	0.0	1.8	74.55	6.0	13.8	10.6	10.0	2.5	4.6	7.0	4.8	50.55	17.0	0.0	20.0	34.4	7.6	56.2	0.8	4.0	3.0	1.8	1.2	19.0	31.8	9.4	57.4	8.4	0.0	27.4	1.25	0.0	16.4	4.0
K01006	7919.71	28105.480000000003	6543.75	7571.5	12878.619999999999	9107.58	12989.8	13204.58	5006.66	16741.25	4005.25	4606.1	5915.59	5142.95	2922.55	7196.25	14929.65	9593.5	18665.68	19873.6	11824.470000000001	14278.83	11442.52	12516.53	16076.65	16602.75	2555.62	14343.91	13847.7	11899.48	24407.35	19237.6	16495.989999999998	15267.13	19355.63	5782.25	18347.0	13084.4	1016.5	34212.35	28357.190000000002	6884.61	17949.93	21137.85	9773.490000000002	16745.66	12734.83	10598.78	17981.4
K01007	2409.1800000000003	14312.099999999999	5541.3	2006.05	6398.32	2859.07	3686.82	5395.21	4241.3	2863.5299999999997	1256.44	10179.07	2193.6899999999996	2006.5600000000002	1650.8	1723.75	7690.3099999999995	5031.3	10704.68	16815.85	8321.35	6293.82	8375.560000000001	8885.32	9866.0	13461.17	4820.39	5035.5	6711.63	5730.62	9468.94	8908.31	7595.55	5798.799999999999	6913.040000000001	8852.18	6278.55	4718.27	7310.0	14864.009999999998	12251.47	4881.9	7413.33	14040.07	9619.08	9711.83	9450.18	6645.9	5204.0
K01008	976.5400000000001	6352.5199999999995	2351.81	1197.8	2573.7799999999997	2554.08	1833.33	2128.7000000000003	1905.4	2360.5	727.95	1850.1899999999998	1153.2	885.5	2263.29	999.25	1929.7299999999998	2774.8	3806.02	4150.4400000000005	3229.6499999999996	2211.83	2006.8000000000002	2639.49	4036.15	3069.92	1350.25	1820.25	2151.38	2463.77	6421.0599999999995	3194.19	4666.1	3566.8999999999996	4735.21	2368.67	808.88	1440.1800000000003	1696.0	4692.639999999999	5331.73	1584.65	3346.17	4374.08	3997.57	2901.67	2849.42	3343.15	1553.4
K01011	781.0	4856.21	7581.46	550.6	1765.0	3862.5	1360.0	2049.06	6398.2	2259.98	901.74	10844.93	673.74	630.26	4314.54	762.5	3537.84	7354.1	3762.0	5448.84	10706.7	2565.5	2817.26	3709.1099999999997	2483.0	4105.34	6748.27	1576.5	2283.26	6434.24	4171.3	4751.7	10672.5	3280.6	3407.0	9062.5	5622.43	4173.4	8205.0	7119.1	6140.3	6026.8	3047.8	6202.0	11298.8	3263.0	3469.0	8872.3	2578.0
K01012	10293.29	40005.05	12351.470000000001	9658.05	16865.93	11941.4	16540.79	17062.199999999997	9351.869999999999	23229.77	5730.11	13840.710000000001	8097.04	6846.99	4465.43	8971.75	20131.850000000002	14015.3	26205.969999999998	28462.07	20125.59	19024.15	15501.830000000002	17900.610000000004	22976.7	23580.67	7777.82	17719.739999999998	17729.83	17111.480000000003	34597.08	25531.280000000002	22945.89	22340.46	27201.39	10206.51	25439.629999999997	18838.139999999996	7093.5	46119.719999999994	38281.5	11214.61	24226.62	29778.34	16215.550000000001	22927.98	18373.260000000002	16299.7	22693.7
K01023	599.0	2734.42	418.5	638.0	1015.5	698.5	582.5	864.0	197.0	1518.5	444.5	385.36	411.5	425.5	7.5	197.5	712.5	298.0	571.0	893.0	369.0	419.0	422.0	647.5	417.0	685.5	19.0	350.0	483.0	556.5	807.5	574.5	588.14	397.0	517.0	27.0	1123.5	751.5	10.5	1140.5	957.5	296.78999999999996	489.5	640.5	292.14	414.0	390.5	358.21	909.5
K01026	588.25	1419.0	619.38	350.0	596.5	407.0	575.25	575.88	786.5	1198.74	633.87	1286.5	391.87	199.75	491.17	260.75	684.37	876.0	1443.5	806.62	1158.5	612.25	334.88	687.37	1139.25	1105.37	798.5	700.25	539.38	692.12	1745.75	1221.25	1612.0	523.0	1017.5	2800.25	180.75	717.5	1931.0	2649.25	2344.75	1023.75	946.75	1139.25	2475.25	806.75	642.5	2058.0	632.0
K01027	0.0	0.0	0.0	0.0	0.0	0.0	0.0	0.0	0.0	0.0	0.0	0.0	0.0	0.0	0.0	0.0	0.0	0.0	0.0	0.0	0.0	0.0	0.0	0.0	0.0	0.0	0.67	0.0	0.0	0.0	0.0	0.0	0.0	0.0	0.0	0.0	0.0	0.0	0.0	0.0	0.0	0.0	0.0	0.0	0.0	0.0	0.0	1.0	0.0
K01028	26.0	25.0	16.6	22.8	27.0	21.0	18.0	17.4	24.799999999999997	16.0	0.0	13.0	27.0	0.38	23.0	9.5	8.8	112.55	55.0	51.8	13.6	63.0	12.5	13.94	20.0	24.8	97.22	54.0	34.0	23.0	138.4	47.6	94.8	44.8	27.0	6.0	26.8	17.2	27.0	95.8	37.4	79.4	37.4	29.0	57.9	49.25	21.0	36.4	13.0
K01029	26.0	25.0	16.6	22.8	49.0	21.0	18.0	25.4	28.799999999999997	16.0	0.0	13.0	36.0	0.38	23.0	9.5	18.8	112.55	55.0	65.8	13.6	63.0	17.5	13.94	20.0	24.8	97.22	58.0	34.0	23.0	138.4	47.6	94.8	44.8	46.0	6.0	26.8	17.2	27.0	112.8	37.4	79.4	37.4	29.0	49.9	49.25	21.0	36.4	25.0
K01031	31.25	83.5	52.63	37.25	43.0	23.75	71.75	43.13	18.05	94.74000000000001	25.12	42.0	28.12	10.63	29.419999999999998	39.0	71.12	106.0	129.5	98.87	25.0	63.25	23.38	36.959999999999994	78.25	127.37	44.25	86.5	38.63	33.120000000000005	24.0	6.0	52.0	0.0	4.0	0.0	0.0	6.0	16.0	26.0	0.0	32.0	7.0	0.0	16.0	0.0	0.0	26.0	0.0
K01032	31.25	83.5	49.63	37.25	43.0	17.75	71.75	43.13	15.05	94.74000000000001	25.12	36.0	28.12	10.63	22.419999999999998	39.0	71.12	93.0	129.5	95.87	25.0	63.25	23.38	36.959999999999994	78.25	127.37	44.25	86.5	38.63	30.12	24.0	6.0	41.0	0.0	4.0	0.0	0.0	3.0	8.0	23.0	0.0	19.0	7.0	0.0	10.0	0.0	0.0	13.0	0.0
K01034	25.25	179.25	1509.25	22.75	175.25	1265.5	70.75	84.0	1457.25	52.25	18.5	582.5	33.75	16.5	1383.0	55.25	189.75	2516.25	894.25	512.0	5385.25	778.25	319.25	967.5	76.0	99.75	1014.25	311.25	334.75	2729.25	274.25	208.5	2752.5	98.5	311.0	2077.5	246.58	249.75	1360.0	318.75	800.5	1910.25	203.0	408.25	2158.17	36.25	75.25	3064.92	112.0
K01035	25.25	179.25	1509.25	22.75	175.25	1265.5	70.75	84.0	1457.25	52.25	18.5	582.5	33.75	16.5	1383.0	55.25	189.75	2512.25	894.25	512.0	5385.25	778.25	319.25	967.5	76.0	99.75	1014.25	311.25	334.75	2729.25	274.25	208.5	2759.5	98.5	311.0	2077.5	246.58	249.75	1360.0	318.75	800.5	1910.25	203.0	408.25	2158.17	36.25	75.25	3064.92	112.0
K01039	26.0	28.0	8.6	22.8	25.0	20.0	9.0	11.4	7.4	12.0	0.0	7.0	25.0	0.0	12.0	8.0	8.8	28.55	49.0	43.8	13.6	55.0	9.5	10.6	13.0	21.8	14.55	36.0	34.0	17.0	94.4	41.6	34.2	38.8	46.0	3.0	22.8	13.2	19.0	69.8	49.4	55.4	28.4	27.0	25.4	44.25	21.0	23.4	13.0
K01040	26.0	28.0	8.6	22.8	25.0	20.0	9.0	11.4	7.4	12.0	0.0	7.0	25.0	0.0	12.0	8.0	8.8	28.55	49.0	43.8	13.6	55.0	9.5	10.6	13.0	21.8	14.55	36.0	34.0	17.0	94.4	41.6	34.2	38.8	46.0	3.0	22.8	13.2	19.0	69.8	49.4	55.4	28.4	27.0	25.4	44.25	21.0	23.4	13.0
K01042	896.59	5373.83	1919.44	1106.55	1973.08	1777.33	1725.08	1569.91	1583.65	2379.7400000000002	596.0699999999999	908.0200000000001	1091.8200000000002	718.93	1495.91	991.25	1839.4499999999998	2774.3	4444.42	4119.71	6080.85	2803.08	1965.18	2705.6099999999997	4108.0	3050.29	1084.3	2029.75	2192.01	3356.99	6126.16	2791.5899999999997	3546.7	3475.3	4313.01	2292.67	761.88	1240.7800000000002	1409.0	4427.139999999999	4711.73	2217.65	3161.07	3626.08	2590.07	2793.67	2729.92	4099.65	1566.0
K01046	26.0	90.0	97.0	35.0	115.0	78.0	19.0	43.0	46.2	19.0	0.0	18.0	33.5	4.0	151.0	14.0	32.0	2206.5	1689.0	906.0	6387.0	1538.0	529.5	1164.68	13.0	30.0	15.84	510.0	510.0	2463.0	711.0	546.0	1395.6	168.0	315.5	2364.0	21.0	19.0	34.0	1232.0	2023.0	2161.0	450.0	706.0	1931.0	251.5	261.0	3107.0	299.0
K01048	538.3399999999999	1965.79	346.63	424.75	441.42	322.33000000000004	782.0	390.21	549.66	1733.49	242.12	966.4300000000001	498.96	239.63	162.12	419.75	338.62	1362.5	1940.08	976.2900000000001	3521.17	1380.58	489.55	990.4499999999999	1559.0	419.87	375.5	858.66	764.63	1507.4499999999998	3100.0	712.3299999999999	1482.85	2252.83	2792.58	1748.75	312.25	831.25	1635.5	737.0	1650.42	1229.25	1122.83	768.5	1923.58	688.16	883.75	2272.0	411.0
K01051	6677.75	22886.46	5022.51	6061.5	9658.0	7115.0	10796.25	11819.34	2927.25	14136.73	3742.74	3717.4300000000003	4347.99	3376.13	159.24	6446.75	11738.49	5455.25	14870.5	14034.24	8191.75	11848.25	9792.26	12801.49	12443.75	14045.74	480.75	11291.5	8921.76	8538.74	19767.5	12859.25	9585.17	9957.0	11074.0	540.5	18312.25	10769.75	1490.83	20984.25	17187.25	4394.67	12779.75	13222.25	4537.620000000001	11208.0	8624.0	5415.93	16629.0
K01053	55.25	363.5	75.63	37.25	47.0	17.75	74.75	75.13	12.25	94.74000000000001	34.120000000000005	110.0	26.12	10.25	16.22	55.0	306.12	119.0	362.5	608.87	36.0	220.0	323.38	80.62	81.25	138.37	61.92	143.5	227.63	27.12	117.0	419.0	61.0	58.0	65.0	2.0	31.0	19.0	0.0	120.5	262.0	17.0	114.0	240.0	19.5	58.0	173.0	7.0	63.0
K01055	57.25	108.5	73.83	61.85	74.0	43.75	71.75	56.93000000000001	38.45	102.74000000000001	25.12	47.0	53.120000000000005	10.63	43.62	47.0	81.72	189.1	184.5	145.47	46.2	133.25	35.379999999999995	50.489999999999995	98.25	153.97	121.35	136.5	72.63	67.12	157.8	55.2	130.4	39.6	31.0	6.0	24.6	17.4	46.0	124.6	46.8	121.8	43.8	27.0	66.8	45.5	21.0	37.8	17.0
K01056	9772.880000000001	35682.100000000006	13142.310000000001	8619.55	15984.7	11673.41	15250.63	16621.61	12219.96	19842.75	5850.7	18113.190000000002	7047.04	6220.75	5114.34	8395.0	19771.730000000003	16153.05	24307.6	27600.189999999995	22257.57	17839.41	15259.07	17540.590000000004	21794.65	24114.92	15386.17	16899.41	17134.33	17166.1	30863.760000000002	25317.690000000002	27166.54	19452.43	24285.39	23064.67	24570.879999999997	18668.679999999997	17910.83	43836.14	36803.67	15244.759999999998	22500.899999999998	29409.68	24721.809999999998	21699.98	17521.25	17826.68	21457.399999999998
K01057	3007.67	9432.41	2230.43	2489.8	3990.83	3083.83	4870.63	5189.07	1680.15	5749.26	1496.83	1770.6599999999999	1844.83	1326.17	98.97	3062.5	5465.96	2603.55	7272.17	6864.72	3847.6	5815.33	4871.77	5928.370000000001	5838.0	6383.3	483.72	5400.75	4284.7	3850.5	9598.859999999999	6561.59	4626.94	4788.0	5400.110000000001	648.67	8302.38	4787.03	373.0	9897.789999999999	8259.08	2138.44	6224.57	6531.43	2720.38	5438.32	4190.42	2455.53	7656.5
K01058	239.5	1306.21	136.38	260.25	456.5	64.25	484.8	530.63	36.15	516.24	313.12	578.9300000000001	166.37	189.88	30.619999999999997	336.75	603.87	66.25	919.0	659.12	64.75	588.5	297.48	156.14	920.0	835.87	49.5	461.75	385.33	62.620000000000005	1548.45	917.25	141.85	526.7	693.1	25.5	514.0	487.25	1346.0	1274.75	1010.6	60.75	885.25	947.35	62.67	605.4	363.25	27.92	456.5
K01060	15.0	78.0	126.0	37.5	23.0	31.0	71.0	84.0	287.0	216.0	443.0	772.0	4.0	6.0	35.5	0.0	40.0	288.0	53.0	62.0	55.0	29.0	7.0	36.0	108.0	118.0	141.0	54.0	23.0	56.5	109.0	72.0	387.0	3.0	76.0	337.0	66.0	401.0	1558.0	73.0	136.0	174.0	36.0	69.0	801.5	63.0	30.0	286.0	40.0
K01061	155.0	795.21	249.76	92.5	120.0	53.5	291.0	200.26	55.0	291.98	105.24000000000001	1125.4299999999998	71.74000000000001	29.38	59.040000000000006	125.5	658.74	249.25	744.0	1243.74	87.5	455.0	665.26	171.74	313.0	454.74	243.1	326.0	482.26	87.24000000000001	389.0	914.5	260.1	179.0	208.0	55.0	558.5	430.5	2669.0	399.0	608.5	57.0	303.5	586.5	86.0	111.25	346.0	25.0	126.0
K01066	73.5	127.67	128.08	49.85	66.0	59.25	124.5	79.93	47.8	134.99	43.620000000000005	501.86	34.870000000000005	14.88	54.62	46.75	97.97	211.35	144.0	129.97	50.95	82.0	40.879999999999995	48.06999999999999	160.5	222.97	184.26999999999998	129.0	52.13	83.62	146.3	53.45	211.15	42.1	46.0	30.0	257.85	211.15	1380.5	146.35	61.05	134.3	56.55	48.25	122.8	2.5	0.0	42.8	8.0
K01067	0.0	0.0	0.0	0.0	0.0	0.0	0.0	0.0	0.0	0.0	0.0	0.0	0.0	0.0	0.0	0.0	0.0	3.0	0.0	0.0	0.0	0.0	0.0	0.0	0.0	0.0	0.0	0.0	0.0	0.0	0.0	0.0	0.0	0.0	0.0	0.0	0.0	0.0	0.0	0.0	0.0	0.0	0.0	0.0	0.0	0.0	0.0	0.0	0.0
K01069	110.5	437.96	135.48000000000002	69.05	89.0	44.25	154.5	111.53	42.8	163.99	52.620000000000005	573.4300000000001	61.870000000000005	16.88	44.419999999999995	70.75	338.16999999999996	145.8	432.0	664.1700000000001	58.35	285.0	348.38	98.14	176.0	255.17000000000002	132.22	198.0	275.13	63.620000000000005	292.9	509.35	172.54999999999998	125.3	131.0	29.0	300.38	230.95	1364.0	282.05	347.65	96.9	181.15	324.25	83.4	97.65	194.0	33.4	82.0
K01070	125.75	448.71	183.73	78.05	106.0	61.75	216.25	138.28	57.55	201.24	71.12	1028.4299999999998	70.62	19.13	60.22	78.5	361.41999999999996	112.05	432.5	667.6700000000001	73.1	288.75	345.88	105.06	244.25	335.17	135.8	194.5	288.63	80.12	338.4	531.1	210.29999999999998	154.3	160.0	53.0	546.3	425.7	2711.0	353.8	383.9	111.4	210.9	359.5	113.4	94.65	194.0	41.4	76.0
K01071	482.0	408.5	1811.25	137.0	304.75	832.75	271.0	484.83	3366.0	570.0	703.0	3145.0	102.75	73.25	601.0	72.5	375.75	2038.25	387.25	241.75	3858.75	100.75	70.0	856.75	1239.0	1251.0	8006.0	195.0	171.0	1296.0	262.5	318.75	3854.0	92.5	559.75	9786.25	519.0	1251.0	9839.83	285.25	820.0	4137.25	124.65	304.75	5629.75	71.5	77.25	1441.0	101.0
K01073	49.0	276.0	256.0	78.0	165.0	157.0	42.0	132.0	325.0	43.0	76.0	716.0	41.5	23.0	201.0	21.0	260.0	2182.75	833.0	436.0	3414.0	772.0	286.0	709.0	101.0	117.0	837.75	351.0	306.0	1354.0	198.0	197.0	1226.0	107.0	226.5	1449.0	33.0	90.0	583.0	241.5	711.0	1206.0	87.0	268.0	1208.0	44.25	80.0	2054.0	124.0
K01075	26.0	16.0	8.6	22.8	27.0	15.0	9.0	11.4	7.4	12.0	0.0	4.0	27.0	0.0	10.799999999999999	8.0	8.8	19.55	49.0	35.8	13.6	55.0	9.5	10.6	13.0	21.8	15.22	33.0	34.0	17.0	91.4	41.6	28.2	38.8	23.0	3.0	22.8	11.2	19.0	71.3	37.4	68.4	28.4	27.0	25.4	44.25	21.0	18.4	13.0
K01077	3187.5	11755.0	2784.38	2937.25	5258.0	3619.25	5517.1	6137.63	2070.25	5949.24	1625.12	2878.0	2210.87	1713.38	401.62	3257.25	6362.87	5963.5	10233.0	9717.12	10841.75	7897.0	6431.58	8568.070000000002	7426.0	8484.37	1338.25	6599.25	5546.03	6856.12	10523.15	7188.75	6659.1900000000005	5303.4	6259.2	3312.0	8437.33	5024.75	2271.5	11501.75	10581.87	4450.71	7084.25	8318.95	4977.81	6619.75	5332.25	6225.63	8163.0
K01078	0.0	0.0	0.0	0.0	2.0	0.0	0.0	0.0	0.0	0.0	0.0	0.0	0.0	0.0	0.8	0.0	0.0	4.0	0.0	0.0	0.0	0.0	0.0	0.0	0.0	0.0	0.0	0.0	0.0	0.0	0.0	0.0	0.0	0.0	0.0	0.0	0.0	0.0	0.0	6.0	0.0	0.0	2.0	0.0	0.0	0.0	0.0	0.0	0.0
K01079	7689.5	28165.21	8391.48	7013.05	12711.0	7791.75	12814.3	13732.029999999999	6351.55	16503.739999999998	4544.62	12936.43	5512.87	5089.38	1641.9199999999998	7330.25	17189.17	9333.8	18315.0	22145.92	10676.35	14387.5	12749.98	12676.240000000002	16399.5	19656.17	5306.55	14328.75	14203.33	11388.119999999999	23940.35	21164.85	16337.89	15402.5	17969.1	7039.5	23511.629999999997	15515.95	7211.0	38212.05	29179.5	7479.34	18677.55	23815.85	12050.14	18254.65	14087.75	9361.26	19450.0
K01081	7371.67	26639.870000000003	8576.68	6777.8	12377.58	7844.58	12442.83	13342.82	6931.55	16278.51	4694.83	12688.09	5342.58	4922.42	1709.6699999999998	6997.5	16440.710000000003	11503.05	18838.92	21960.549999999996	17450.85	15067.08	12649.67	13687.52	15448.0	18846.3	5249.47	14314.0	14140.0	13925.5	22500.41	20033.010000000002	17516.54	14923.8	17602.76	10996.92	23217.3	15470.03	7526.5	37405.54	29539.9	10006.509999999998	17913.82	23143.58	14520.230000000001	17641.57	13641.75	12630.93	19087.5
K01082	3066.5	10566.21	2256.48	2711.05	4380.0	3020.75	5293.3	5650.03	1343.8000000000002	6156.74	1771.62	1924.9299999999998	1969.87	1505.38	95.12	3374.75	5995.17	2617.8	8016.0	7364.92	3832.35	6317.5	5097.9800000000005	6004.240000000001	6686.0	7115.17	323.22	5815.75	4604.33	3834.12	10888.349999999999	7283.35	4467.79	5231.5	5825.1	260.5	8609.63	5140.95	1430.0	10900.55	9032.5	2149.44	6966.15	7234.85	2092.71	5916.65	4503.75	2446.28	8037.0
K01083	26.0	16.0	3.0	21.0	25.0	6.0	9.0	9.0	7.0	12.0	0.0	6.0	25.0	0.0	7.0	8.0	7.0	26.0	49.0	38.0	3.0	55.0	10.0	6.0	13.0	20.0	30.0	37.0	34.0	3.0	89.0	40.0	36.6	44.0	23.0	0.0	25.0	16.0	8.0	65.5	28.0	17.0	29.0	29.0	7.5	43.0	21.0	16.0	9.0
K01085	146.5	109.96000000000001	91.88	46.25	58.0	21.25	124.5	75.13	20.0	134.99	43.620000000000005	480.43	34.870000000000005	14.88	23.619999999999997	46.75	94.37	19.25	132.0	94.7	32.75	57.0	29.88	38.87	146.5	213.37	48.5	87.0	52.13	40.620000000000005	77.5	39.92	61.75	28.5	38.0	25.0	246.25	195.75	1334.5	85.75	42.25	10.5	38.75	46.25	29.0	0.0	1.33	0.0	0.0
K01086	0.0	0.0	0.0	0.0	0.0	0.0	0.0	0.0	0.0	0.0	0.0	0.0	0.0	0.0	0.0	0.0	0.0	3.0	0.0	0.0	0.0	0.0	0.0	0.0	0.0	0.0	0.0	0.0	0.0	0.0	0.0	0.0	0.0	0.0	0.0	0.0	0.0	0.0	0.0	0.0	0.0	0.0	0.0	0.0	0.0	0.0	0.0	0.0	0.0
K01087	103.5	413.96000000000004	134.48000000000002	69.05	87.0	35.25	154.5	111.53	39.4	150.99	52.620000000000005	567.4300000000001	61.870000000000005	14.88	36.419999999999995	70.75	338.16999999999996	121.05	421.0	653.1700000000001	54.35	284.0	336.88	98.14	169.5	249.17000000000002	125.3	194.0	275.13	60.620000000000005	287.9	498.85	155.95	125.3	126.0	29.0	300.05	225.95	1353.5	274.55	341.65	76.9	181.15	313.25	76.4	93.0	194.0	19.4	76.0
K01089	2830.5	9101.71	2167.38	2492.25	3954.5	2969.75	4919.8	5155.13	1315.75	5810.24	1502.12	1740.4299999999998	1814.37	1341.38	73.12	3060.75	5244.87	2468.25	7038.5	6306.62	3790.75	5568.0	4572.4800000000005	5836.97	5889.5	6480.87	260.0	5342.75	4055.83	3792.12	9233.95	5992.25	4309.1900000000005	4637.7	5124.1	257.0	8329.83	4821.25	1397.5	9590.75	7820.6	2085.94	6019.25	6150.35	2042.41	5282.0	3962.75	2430.53	7520.5
K01090	2135.21	8107.48	4989.0	1743.0	3548.37	4089.83	2642.3	3117.91	6291.91	3359.75	1327.75	5577.1	1623.8400000000001	1254.7	3691.55	1102.75	2639.9	10147.5	8979.43	7074.0199999999995	21255.22	5996.58	3420.52	6711.780000000001	5461.15	4560.75	10340.73	3370.41	3785.7	9547.48	7658.35	4800.68	13093.65	4467.63	7029.379999999999	19969.5	991.0	3145.4	10991.83	6290.1	9660.69	10915.67	4435.58	6526.1	16211.33	3672.91	3653.25	13052.75	2300.9
K01091	19855.670000000002	78955.95000000001	30033.44	18401.2	34004.89	23075.23	32942.76	35713.89	22837.84	44810.259999999995	11673.279999999999	47652.15000000001	15785.39	13651.27	10723.560000000001	17776.75	44070.990000000005	35209.95	55845.31	63588.229999999996	47162.53	40368.479999999996	34459.85	38612.060000000005	44954.85	50841.32	23063.67	35864.81	37425.28	36847.78999999999	70797.12	58698.61	57119.92	47341.82	56695.34	39514.84	57837.53	42974.81	25425.0	101032.43000000001	84910.07	29703.449999999997	51234.06	69149.61	53781.39	49139.43	41150.83	43203.78999999999	47704.59999999999
K01092	4979.62	22101.27	11934.19	4334.3	8519.279999999999	6369.58	8646.18	10111.66	9685.8	11784.49	3523.0699999999997	21917.690000000002	3965.5699999999997	3144.63	3362.3100000000004	5034.75	13131.099999999999	11723.05	16126.52	19073.809999999998	14304.400000000001	11169.83	10857.130000000001	12851.380000000001	13557.65	16172.039999999999	10769.67	9279.75	9382.16	10377.64	22044.46	16962.190000000002	18090.23	13949.8	15129.16	15882.42	18941.129999999997	13242.179999999998	13693.33	26987.29	23023.1	10062.15	14426.57	20638.53	20257.769999999997	14073.720000000001	12980.17	13923.74	13872.9
K01093	653.1700000000001	4161.91	4472.21	434.25	1448.33	1274.58	1197.83	1836.8	3415.0	2118.0	843.95	9827.66	580.2	588.55	1480.29	673.75	3180.0299999999997	3175.25	2371.67	4281.04	2976.75	1441.33	2116.55	2317.54	2285.5	3805.37	4552.5	1088.0	1639.1299999999999	2226.62	3681.51	4017.24	5613.75	3056.5	3021.01	5908.67	5424.25	3962.08	6752.5	6714.74	5103.58	2994.5	2773.42	5503.58	7582.67	3111.67	3125.67	4073.0	2452.0
K01095	3342.17	13308.119999999999	6317.3099999999995	2708.05	5633.33	3843.08	6174.83	7111.2	4567.3	6632.5	2126.45	10825.09	2390.7	1890.5500000000002	1556.59	3928.75	8895.33	5497.3	10675.67	12321.17	6714.35	7802.83	7569.55	8722.31	9761.0	11784.17	4755.55	7035.5	6390.63	5873.62	14318.91	10974.51	9558.25	8217.8	8719.01	6126.17	12615.88	8173.28	6837.5	17465.54	13814.48	4962.55	9764.32	13156.08	9412.67	9689.82	8224.5	6379.3	9926.0
K01096	53.5	108.96000000000001	91.88	46.25	58.0	21.25	124.5	68.13	20.4	140.99	43.620000000000005	480.43	34.870000000000005	14.88	23.619999999999997	46.75	94.37	21.25	141.0	93.37	33.75	61.0	29.88	40.54	146.5	213.37	50.0	87.0	52.13	40.620000000000005	69.5	38.25	61.75	28.5	38.0	24.0	246.58	195.75	1335.0	85.75	42.25	10.5	36.75	46.25	29.0	0.0	0.0	0.0	0.0
K01101	525.0	868.0	2259.0	232.75	552.25	1112.0	347.5	721.5	3809.25	582.0	715.75	3416.5	143.0	142.75	1066.75	114.25	546.0	3763.25	1342.25	852.5	7830.25	915.75	452.0	1755.5	1313.0	1479.0	8360.25	607.75	640.75	3012.0	705.25	812.0	5717.0	219.0	920.75	13275.0	547.75	1317.5	10258.5	596.0	1701.75	5922.0	271.4	751.0	7995.0	184.25	276.75	4635.0	241.0
K01104	13234.08	45978.17	23025.96	11659.6	21211.239999999998	18438.66	21497.6	23958.129999999997	26825.17	27440.98	10317.49	33573.630000000005	9266.92	7839.9	9254.49	11740.25	25356.64	28778.1	35079.86	34691.21000000001	48438.39	25617.66	20003.050000000003	27946.99	32185.05	34095.59	47261.67	23259.82	22049.66	28807.449999999997	43248.0	34420.979999999996	51258.490000000005	25171.36	32989.01	67908.5	33852.35	28856.199999999997	59386.66	56582.7	52020.18	37115.08	30218.71	38349.7	56536.869999999995	27300.97	21712.83	31983.329999999998	29184.8
K01113	26.0	16.0	9.0	21.0	29.0	16.0	9.0	9.0	12.4	12.0	0.0	6.0	25.0	0.0	7.0	8.0	7.0	34.75	49.0	40.0	6.0	63.0	12.5	6.0	13.0	20.0	47.09	37.0	34.0	3.0	97.0	40.0	49.6	44.0	23.0	0.0	25.0	20.0	8.0	59.5	28.0	26.0	31.0	29.0	22.0	49.25	21.0	18.0	9.0
K01114	3.0	178.5	1506.0	20.75	160.25	1281.0	28.0	58.0	1449.5	13.0	0.0	130.5	11.0	14.25	1441.8	14.5	39.5	3539.5	1619.75	891.5	8555.5	1497.5	554.75	1515.25	0.75	15.75	984.84	484.75	525.25	3876.75	252.75	240.25	3297.75	135.0	327.0	3219.5	0.0	2.0	25.0	381.0	1242.25	2947.25	189.25	469.0	3040.5	77.75	116.25	4565.25	135.0
K01115	0.0	0.0	0.0	0.0	0.0	2.0	0.0	0.0	0.0	0.0	0.0	0.0	0.0	0.0	0.0	0.0	0.0	0.0	0.0	0.0	0.0	5.0	0.0	0.0	0.0	0.0	0.0	0.0	0.0	0.0	0.0	0.0	0.0	0.0	0.0	0.0	0.0	0.0	0.0	0.0	0.0	0.0	0.0	0.0	0.0	0.0	0.0	0.0	0.0
K01117	0.0	33.0	43.0	7.0	38.0	27.0	5.0	15.0	17.0	0.0	0.0	0.0	2.0	2.0	64.0	3.0	10.0	1075.0	795.0	423.0	3192.0	735.0	253.0	576.0	0.0	5.0	4.0	236.0	238.0	1227.0	121.0	91.0	638.0	65.0	123.0	1182.0	0.0	0.0	5.0	187.0	580.0	1038.0	87.0	175.0	932.0	27.0	44.0	1516.0	63.0
K01118	222.0	1650.96	3607.6800000000003	338.15	813.0	2896.75	532.0	729.91	3920.6000000000004	637.99	1026.12	3181.4300000000003	230.37	217.76	3135.62	148.75	775.27	7551.9	3527.5	2500.27	14530.05	2957.25	1404.38	2961.84	422.0	564.77	3125.15	1224.5	1434.13	7005.12	1291.7	1515.05	7346.95	622.4	1309.5	6485.5	440.65	1090.85	4981.83	1276.65	3261.95	5635.2	908.45	1782.25	7329.2	319.25	553.5	8628.7	497.5
K01119	6805.5	22883.96	5253.38	6466.25	11134.5	7011.75	11500.8	11723.130000000001	4919.0	14618.49	4035.12	5287.93	4835.87	4376.38	732.12	6412.25	13505.869999999999	9875.25	17706.0	18373.7	20337.75	14507.0	10931.98	12667.970000000001	14529.5	16456.87	7478.5	13606.0	12863.33	13807.119999999999	19201.2	16342.42	15300.09	12020.7	14940.1	11968.0	18531.08	12480.25	10178.5	31104.75	25189.35	11045.689999999999	15401.65	17974.35	11077.41	14629.0	10574.83	10379.279999999999	16744.5
K01120	0.0	0.0	0.0	0.0	0.0	0.0	0.0	0.0	0.0	0.0	0.0	0.0	0.0	0.0	0.8	0.0	0.0	0.0	0.0	0.0	0.0	0.0	0.0	0.0	0.0	0.0	0.67	0.0	0.0	0.0	0.0	0.0	0.0	0.0	0.0	0.0	0.0	0.0	0.0	0.0	0.0	0.0	0.0	0.0	0.0	0.0	0.0	1.0	0.0
K01126	6176.01	20191.75	8297.11	5583.3	8842.92	8167.08	10962.6	11310.15	8201.21	12564.98	3600.99	7598.36	4207.33	2936.01	2939.5899999999997	6665.75	11507.789999999999	14389.05	19925.58	15957.789999999999	27501.269999999997	15481.83	10873.380000000001	16040.04	14594.75	14284.289999999999	10748.970000000001	12762.66	10273.16	15698.32	24591.8	15973.1	19378.989999999998	12313.029999999999	14768.03	18666.75	16400.379999999997	11540.2	13738.16	24150.05	24530.27	14444.090000000002	15264.73	16635.45	16790.059999999998	12438.41	10043.08	16889.6	16099.0
K01129	9417.720000000001	36302.93000000001	10057.81	8784.05	15865.869999999999	10249.74	15405.13	16160.36	7440.370000000001	20689.75	5269.45	15712.69	7404.88	6260.25	3710.59	8456.25	19080.730000000003	12268.55	23643.93	27104.86	12903.990000000002	17143.489999999998	14984.490000000002	15965.670000000002	21437.9	22449.67	6401.5	16558.239999999998	16861.83	13283.68	32478.260000000002	24847.770000000004	21680.79	21228.760000000002	25883.47	10581.67	23973.129999999997	17917.679999999997	7954.5	43833.64	36447.34	8995.51	22938.079999999998	29284.68	18278.64	22029.989999999998	18115.25	13301.43	21364.899999999998
K01130	2621.25	6934.5	1743.65	2089.2	3153.0	2344.5	5296.95	4931.6	1241.35	5531.0	1460.5	1639.0	1465.75	922.39	86.6	3883.75	5185.45	2472.2	8188.0	5839.95	3556.15	6098.75	4472.4	5426.049999999999	7569.25	7130.2	342.87	6459.25	4028.8	3364.5	12068.650000000001	6653.15	4068.29	5268.5	5595.9	239.0	8740.2	4663.55	1460.5	9844.95	7740.17	2179.06	6813.35	6311.65	1889.74	5997.25	4215.25	2264.31	8278.0
K01133	455.0	2084.0	310.1	471.8	760.5	520.5	440.5	663.4	155.4	1135.5	330.5	296.5	316.5	298.5	17.5	138.5	553.3	263.55	438.0	680.8	285.6	316.0	337.5	502.1	301.0	513.3	35.55	276.0	356.0	429.5	628.9	424.6	462.2	315.8	400.0	30.0	853.3	554.7	29.5	862.3	745.9	208.9	377.9	491.5	247.4	335.25	325.5	265.9	694.5
K01134	0.0	5.0	0.0	0.0	0.0	0.0	7.8	0.0	0.0	0.0	9.0	0.0	0.0	0.0	0.0	0.0	0.0	0.0	0.0	12.0	0.0	0.0	6.6	7.6	0.0	0.0	2.0	0.0	3.2	0.0	2.2	0.0	0.0	1.2	0.6	0.0	0.0	0.0	0.0	0.0	3.27	1.67	0.0	3.6	0.0	2.0	8.0	4.0	0.0
K01135	0.0	0.0	0.0	0.0	0.0	0.0	0.0	0.0	0.0	0.0	0.0	0.0	0.0	0.0	0.0	0.0	0.0	0.0	0.0	0.0	0.0	0.0	0.0	0.0	0.0	0.0	2.0	0.0	0.0	0.0	0.0	0.0	0.0	0.0	0.0	0.0	0.0	0.0	0.0	0.0	0.67	1.67	0.0	0.0	0.0	0.0	0.0	1.0	0.0
K01138	88.42	195.66000000000003	157.46	64.25	98.33	42.08	196.58	124.80000000000001	45.75	220.25	73.45	943.6600000000001	50.95	20.42	36.29	68.5	176.28	27.5	160.17	177.54000000000002	65.5	82.83	52.05	105.78999999999999	221.75	302.37	88.75	121.5	97.63	77.12	230.01	163.49	172.5	87.0	192.01	62.67	617.5	462.83	2676.0	332.48999999999995	256.83	31.0	131.17000000000002	195.82999999999998	84.67	203.67000000000002	221.67000000000002	43.0	191.99999999999997
K01139	265.5	1293.46	139.38	263.25	481.5	57.25	486.0	528.63	41.4	487.49	304.12	581.4300000000001	191.37	180.88	32.62	344.75	607.87	127.25	884.5	634.87	56.75	648.5	252.88	154.54	940.0	834.87	98.0	503.0	411.63	65.62	1633.5	914.75	191.25	563.5	678.0	25.5	493.58	497.25	1348.5	1293.75	982.75	44.5	877.25	884.75	61.5	583.4	368.0	26.0	449.5
K01141	666.5	4134.96	4473.48	457.05	1458.0	1280.25	1196.5	1837.53	3421.4	2099.99	835.62	9820.43	597.87	588.88	1487.82	671.75	3146.17	3190.8	2409.0	4256.17	2981.35	1480.0	2115.38	2284.4700000000003	2298.5	3827.17	4569.55	1104.0	1649.13	2228.62	3689.9	3995.85	5610.55	3072.3	2934.0	5906.0	5322.38	3907.95	6767.0	6631.05	4999.65	3045.9	2746.15	5427.25	7602.4	3137.25	3136.0	4090.4	2421.0
K01142	10439.380000000001	39734.600000000006	19118.41	8999.85	17423.7	13583.91	16390.129999999997	18597.010000000002	18523.86	22341.75	7266.7	29942.190000000002	7589.04	6706.75	6986.94	9032.5	23110.53	20317.85	26676.6	32212.489999999998	28745.17	19191.41	17585.07	20417.690000000002	25080.65	28874.72	27151.47	17976.410000000003	18861.33	20472.6	34499.159999999996	29574.79	35854.74	22410.73	27352.39	38325.67	30180.68	23522.879999999997	32528.83	50519.94	42326.07	22171.66	25119.799999999996	34838.68	37494.71	24843.88	20771.75	22668.08	23841.899999999998
K01144	6664.0	22526.75	3738.5	6360.0	10831.5	6366.5	11218.3	11372.0	2549.75	14039.25	3418.5	2522.0	4766.5	4338.5	98.3	6346.0	13287.5	5961.0	14959.5	16875.25	7606.0	12208.0	10105.6	10212.1	13252.0	15147.5	462.0	12792.75	12039.7	9058.5	18620.45	15865.0	10313.64	11754.2	14255.1	709.0	17917.25	11241.5	131.5	30344.0	22990.35	4366.04	14999.5	17291.1	3670.3100000000004	14529.0	10429.75	5175.13	16512.5
K01146	53.5	108.96000000000001	91.88	46.25	58.0	21.25	124.5	68.13	20.0	140.99	43.620000000000005	480.43	34.870000000000005	14.88	23.619999999999997	46.75	94.37	19.25	141.0	93.37	32.75	57.0	29.88	38.87	146.5	213.37	49.5	87.0	52.13	40.620000000000005	69.5	38.25	61.75	28.5	38.0	24.0	246.25	195.75	1334.5	85.75	42.25	10.5	36.75	46.25	29.0	0.0	0.0	0.0	0.0
K01147	923.1700000000001	5917.62	4605.21	699.25	2326.83	1550.08	1608.33	2424.3	3453.5	2166.0	860.95	9846.09	866.2	838.55	1497.59	815.75	3945.0299999999997	3284.75	3708.17	6543.54	3308.75	2139.33	3264.05	3459.04	3648.5	5599.87	4567.0	1735.5	2518.13	2639.62	4462.51	4760.74	5812.25	3471.0	3553.01	5917.67	5449.08	3992.58	6755.0	7960.74	6093.58	3083.5	3482.42	6936.58	7662.17	4297.57	4299.17	4254.5	2871.5
K01150	705.1700000000001	4194.62	4480.8099999999995	478.05	1498.33	1285.58	1215.83	1857.2	3422.4	2148.0	843.95	9833.09	630.2	588.55	1489.4899999999998	689.75	3195.83	3190.8	2478.67	4348.84	2990.35	1551.33	2133.05	2334.14	2311.5	3847.17	4567.05	1154.0	1707.1299999999999	2243.62	3853.91	4098.84	5649.95	3133.3	3067.01	5911.67	5468.05	3983.2799999999997	6771.5	6842.54	5171.98	3048.9	2828.82	5557.58	7606.07	3190.92	3167.67	4090.4	2474.0
K01151	7399.04	26720.940000000002	6250.88	7305.75	12595.869999999999	8199.58	12957.3	12798.04	4999.16	15411.74	3554.87	4604.530000000001	5855.71	4950.58	2394.37	7142.0	14875.77	10533.0	20129.93	21042.39	15062.47	15197.08	12063.900000000001	13516.150000000001	17244.15	17861.620000000003	3164.95	14953.41	14318.33	12844.099999999999	24288.85	19000.43	15842.539999999999	15344.630000000001	19268.38	6203.5	17437.58	12413.65	2667.83	34373.35	28508.440000000002	7780.96	18062.43	21404.85	8890.64	17471.66	13344.25	12002.380000000001	17514.4
K01153	19536.09	70467.62000000001	18552.93	17651.3	32098.58	18256.58	30014.980000000003	31758.4	15331.45	40165.759999999995	11665.83	28893.090000000004	14215.33	13517.17	4388.47	15992.75	39643.46	22432.55	43133.92	54002.549999999996	25484.1	32981.58	28820.97	27941.510000000002	38353.75	45164.3	12012.970000000001	33212.0	35449.100000000006	27166.0	54063.009999999995	49481.26	39551.87	37562.9	46084.06	22327.42	50072.880000000005	35822.28	18883.66	92242.39	72173.28	18669.32	43936.47	57352.130000000005	30790.61	43807.22	34128.25	25156.0	42686.5
K01154	28486.84	105046.62000000001	20038.56	27743.55	48739.58	26677.83	44628.43	46272.11	16458.3	60308.5	15998.95	23403.090000000004	21499.45	20715.92	4040.1900000000005	23030.25	55950.08	28511.05	60745.92	75313.58	33759.1	47435.08	39684.75	37635.46000000001	53133.5	62370.17	9157.720000000001	49278.0	52512.03	38697.12	73705.81	68988.6	50752.07	50988.7	65137.46	23871.92	68362.88	48414.78	13535.16	132447.99	103035.18	23062.02	61910.97	78354.53	31043.809999999998	61318.72	46093.41	31537.300000000003	61525.5
K01155	6942.0	22464.0	3735.5	6342.0	10825.5	6359.5	11210.5	11373.0	2536.0	13998.5	3409.5	2518.5	4766.5	4327.5	93.3	6344.5	13284.5	5899.0	14855.0	16789.0	7591.0	12192.0	10054.0	10204.5	13245.0	15120.5	427.0	12767.0	12032.0	9055.5	18564.5	15810.5	10267.14	11753.0	14209.0	709.0	17875.5	11241.5	131.5	30273.5	22934.5	4380.79	14950.5	17203.5	3651.1400000000003	14464.8	10424.5	5163.21	16496.5
K01156	2406.34	6327.04	2072.0	1835.0	2990.67	2420.33	4315.0	4375.33	1701.6599999999999	4238.0	1060.0	1236.4299999999998	1422.3400000000001	928.0	83.0	2866.0	4705.0	2827.0	6522.33	5597.0	3933.67	5170.33	4188.67	5382.33	5434.0	5878.0	557.0	4974.33	3609.0	3378.33	8353.0	5358.0	4090.7000000000003	4230.33	4715.33	1900.0	7026.33	3966.0	755.5	8424.0	7111.34	2245.3199999999997	5485.33	5543.0	2469.4300000000003	5078.0599999999995	3871.33	2579.4	6823.0
K01159	8464.34	30858.370000000003	10529.310000000001	7342.3	14188.08	10126.08	13337.13	14816.7	8255.55	16749.25	4771.45	14465.09	5853.7	5455.3	3978.59	7666.75	18568.83	12170.8	20125.42	25089.92	13786.35	15399.33	14239.900000000001	14752.26	18266.75	21965.42	6717.72	15266.0	15443.08	13777.869999999999	25295.61	22426.760000000002	20641.14	16015.0	19153.11	9455.17	23755.129999999997	15913.28	7573.0	40139.14	31041.75	8950.76	19746.07	26297.18	16060.980000000001	19835.07	15585.5	12210.18	20180.5
K01160	111.25	169.46	241.25	45.0	85.0	57.5	308.75	125.0	83.75	221.25	92.5	2261.43	43.75	21.63	55.0	38.75	116.25	41.25	42.5	52.5	39.75	49.75	32.5	26.25	376.25	445.0	201.25	87.5	67.5	82.5	347.5	191.25	308.75	142.5	190.0	120.0	1231.58	978.75	6673.0	428.75	211.25	57.5	183.75	231.25	145.0	0.0	0.0	0.0	0.0
K01163	4596.21	20109.640000000003	8427.33	4344.75	7911.95	6167.16	8246.63	9055.5	6296.91	10674.26	2942.83	11246.76	3820.17	2965.12	2927.17	4833.0	10564.06	7468.0	14416.85	15085.189999999999	9930.470000000001	9839.66	8742.69	10938.35	12672.65	13204.75	6061.2	8489.66	8003.95	8257.48	20339.11	13954.17	12998.289999999999	11793.630000000001	13486.64	7340.67	13805.75	10207.73	5567.0	22600.49	19545.1	6418.79	13077.35	16645.93	11621.31	12129.08	10501.17	9375.380000000001	12214.4
K01166	24.0	289.0	35.0	0.0	2.0	8.0	12.0	32.0	15.4	0.0	9.0	89.0	0.0	0.0	9.0	16.0	235.0	102.0	240.0	529.0	12.0	173.0	300.0	48.67	10.0	14.0	66.5	74.0	189.0	6.0	125.0	419.0	71.0	58.0	65.0	2.0	31.33	20.0	8.5	116.0	262.0	21.0	114.0	240.0	13.0	50.0	173.0	20.0	63.0
K01167	0.0	0.0	0.0	0.0	2.0	0.0	0.0	0.0	0.0	4.0	0.0	0.0	0.0	0.0	1.6	0.0	0.0	0.0	0.0	0.0	0.0	0.0	0.0	0.0	0.0	0.0	0.0	0.0	0.0	0.0	0.0	0.0	0.0	0.0	0.0	0.0	0.0	0.0	0.0	0.0	0.0	5.0	0.0	0.0	0.0	0.0	0.0	0.0	0.0
K01169	53.5	108.96000000000001	91.88	46.25	58.0	25.25	124.5	68.13	20.0	134.99	43.620000000000005	480.43	34.870000000000005	14.88	24.42	46.75	94.37	19.25	132.0	93.37	35.75	57.0	29.88	38.87	146.5	213.37	48.5	87.0	52.13	40.620000000000005	69.5	38.25	61.75	28.5	38.0	24.0	246.25	195.75	1334.5	85.75	42.25	16.5	36.75	46.25	31.0	0.0	0.0	0.0	0.0
K01170	0.0	0.0	0.0	0.0	0.0	0.0	0.0	0.0	0.0	0.0	0.0	0.0	0.0	0.0	0.0	0.0	0.0	0.0	0.0	0.0	0.0	0.0	0.0	0.0	0.0	0.0	0.0	0.0	0.0	0.0	0.0	0.0	0.0	0.0	0.0	0.0	0.0	0.0	0.0	0.0	0.0	0.0	0.0	0.0	0.0	0.0	0.0	0.0	0.0
K01173	9668.25	31532.96	5863.63	8825.25	14765.0	9327.75	16068.55	16497.129999999997	3834.15	19762.49	4893.12	3813.4300000000003	6575.12	5662.63	162.22000000000003	9397.5	18506.120000000003	8373.75	21876.0	23091.45	11380.0	17752.25	14622.48	16045.890000000001	19059.25	21512.370000000003	638.6700000000001	18092.25	16074.33	12834.119999999999	27714.95	21766.17	14536.04	16362.2	19295.1	940.0	25958.75	15870.0	202.0	39774.0	30712.85	6424.34	20933.0	23307.6	5694.01	19745.25	14377.58	7613.68	24017.0
K01174	270.0	1755.0	131.0	265.0	874.5	271.5	401.5	587.5	33.5	38.0	17.0	19.0	284.0	248.0	18.5	142.0	765.0	106.5	1327.5	2262.5	328.0	697.0	1147.5	1141.5	1356.5	1794.5	11.0	647.5	879.0	413.0	774.0	743.5	195.5	414.5	530.0	9.0	24.5	32.5	2.0	1242.5	987.0	73.0	709.0	1427.0	74.5	1190.5	1173.5	174.5	419.5
K01175	53.5	108.96000000000001	91.88	46.25	60.0	25.25	124.5	68.13	20.4	140.99	43.620000000000005	480.43	34.870000000000005	16.88	23.619999999999997	46.75	94.37	23.25	141.0	93.37	36.75	61.0	29.88	40.54	146.5	213.37	50.0	87.0	52.13	40.620000000000005	69.5	38.25	62.35	28.5	38.0	24.0	246.58	195.75	1337.0	87.25	42.25	17.5	36.75	46.25	31.0	0.0	0.0	0.0	0.0
K01176	4833.0	17059.42	3066.01	4671.25	8460.0	4947.25	7378.8	7714.01	2225.25	10034.48	2598.49	4012.86	3467.49	3485.76	1399.49	3779.25	9283.49	5683.5	9533.0	12119.49	5345.0	7629.0	6316.36	5634.59	8993.0	10405.24	1177.75	8497.75	8929.21	6667.74	11221.45	11247.25	9730.2	7887.2	10366.6	4184.25	11391.75	7866.5	3633.5	22826.25	16840.02	3600.3199999999997	9902.15	12834.85	5788.52	10324.75	7155.0	5728.57	10115.5
K01178	0.0	0.0	0.0	0.0	0.0	2.0	0.0	0.0	0.0	0.0	0.0	0.0	0.0	0.0	0.0	0.0	0.0	4.0	0.0	0.0	0.0	5.0	0.0	0.0	0.0	0.0	0.0	0.0	0.0	0.0	0.0	0.0	0.0	0.0	0.0	0.0	0.0	0.0	0.0	1.5	0.0	2.0	0.0	0.0	0.0	5.0	0.0	0.0	0.0
K01179	1110.79	5880.6900000000005	4897.01	734.0	1999.87	1583.33	1515.75	2243.09	3645.91	2372.73	1007.24	10456.03	883.83	808.8299999999999	1864.64	908.75	3916.39	4734.75	3987.4299999999994	5720.01	6836.719999999999	2775.08	2836.4300000000003	3650.8199999999997	2697.65	4596.74	4821.129999999999	1677.83	2463.26	3833.9700000000003	4298.9	4495.18	6992.09	3490.9300000000003	3688.0299999999997	7633.5	5349.25	4096.65	6848.0	7251.25	6741.93	4511.7	3171.6800000000003	6353.25	9486.07	3696.66	3824.0	6351.110000000001	2785.4
K01181	625.25	2829.5	468.13	676.75	1058.5	703.25	645.25	907.13	213.25	1609.2399999999998	469.62	415.5	438.62	435.75	28.619999999999997	236.5	783.62	426.0	705.5	998.87	394.0	475.0	445.38	690.12	502.25	815.87	128.25	453.5	521.63	588.12	876.5	586.5	690.9399999999999	397.0	525.0	30.0	1123.5	753.5	11.5	1195.0	957.5	244.19	503.5	647.5	328.24	414.0	390.5	332.61	909.5
K01182	1136.04	4785.23	719.75	1096.0	1218.1200000000001	613.08	1734.3	1069.83	1253.1599999999999	2667.0	536.0	720.6	1145.09	682.45	184.0	737.0	774.15	1588.25	3854.68	2098.02	4377.219999999999	2399.58	834.77	1473.6799999999998	2322.4	865.0	730.2	1315.6599999999999	1457.2	1839.73	5091.6	2238.6800000000003	2030.9	3406.63	4743.38	3734.25	422.0	1683.4	870.5	3351.25	4865.27	1883.75	2693.18	2815.35	3133.75	2019.16	2006.75	2850.17	1207.8999999999999
K01183	618.25	2859.5	462.13	694.75	1056.5	703.25	653.05	908.88	194.25	1645.2399999999998	478.62	409.5	437.62	447.13	22.619999999999997	236.5	783.62	315.75	787.5	1044.87	406.0	466.25	499.48	689.72	488.25	833.87	30.0	419.5	524.83	582.12	833.7	605.5	592.64	406.7	552.6	27.0	1154.5	753.5	11.5	1199.5	1008.1	243.79	535.5	718.1	318.64	480.25	398.5	316.21	925.5
K01185	843.75	4542.38	4935.38	553.25	1643.75	1462.5	1549.25	2079.88	3883.15	2354.99	1004.12	12799.29	662.37	634.14	1692.9199999999998	730.0	3506.37	4359.75	2459.25	4303.1900000000005	3233.75	1529.75	2166.38	2434.87	2762.75	4362.37	5584.75	1303.25	1772.13	2439.12	4031.25	4278.43	6524.0	3221.0	3206.25	6297.25	6574.25	4968.5	14004.0	7049.75	5318.75	3248.5	2912.75	5737.25	8033.75	3130.5	3170.8199999999997	4717.0	2472.0
K01186	2861.2	9064.15	2079.5	2446.0	3900.7	2948.5	4795.3	5087.0	1291.5	5669.25	1458.5	1262.1	1778.5	1327.7	45.5	3012.5	5152.9	2448.0	6955.1	6233.179999999999	3770.7999999999997	5513.0	4542.6	5814.1	5748.4	6267.5	203.2	5255.75	4010.7	3754.9	9232.849999999999	5990.27	4235.04	4617.799999999999	5096.299999999999	231.0	8087.25	4629.9	62.5	9497.5	7779.6900000000005	2043.3799999999999	5982.1	6100.1	1997.14	5282.0	3964.08	2396.71	7522.9
K01187	12006.78	42527.32	10370.64	10835.75	16622.440000000002	12187.41	17735.1	19072.879999999997	9854.82	27164.97	7902.86	11445.23	7798.79	6087.360000000001	1333.3600000000001	10290.75	17790.81	11538.25	26021.96	21954.08	21005.989999999998	18462.66	13555.68	19464.97	23266.7	23138.11	16244.1	17652.82	13855.789999999999	15162.720000000001	36701.1	21234.879999999997	21387.65	17600.36	21030.96	19731.5	27716.75	19278.95	18966.33	32968.25	30036.63	14657.54	20871.21	21679.45	17962.53	17889.32	14222.33	11511.470000000001	25627.7
K01190	30040.469999999998	101500.89	25625.27	27459.249999999996	42877.45999999999	32372.99	52993.45	54650.67	20275.23	64550.46000000001	16527.23	19330.6	20826.25	14976.58	2147.73	32190.5	54131.130000000005	28653.0	77633.34	66982.66	47403.31	59773.24	46905.43	62449.62	66728.15	67285.98000000001	18415.2	56141.979999999996	43623.57	41570.87000000001	106197.20000000001	65949.01999999999	52898.35	55662.89000000001	63656.84	24825.0	82580.08	52535.15	20389.66	103055.75	89283.18	30081.12	66771.34	67562.65	33962.700000000004	57491.229999999996	44447.82	30815.059999999998	78354.9
K01191	2395.34	7957.83	1729.0	2126.0	3219.67	2313.83	4729.4	4552.41	1133.1599999999999	4215.5	1105.5	898.0	1593.3400000000001	1145.5	72.0	2976.0	4704.5	2198.5	7136.83	5978.67	3522.17	5768.83	4340.47	5468.13	5437.5	5689.5	203.0	5106.66	3915.1	3330.33	9466.6	6518.83	4022.5	4682.93	5263.63	229.0	7048.0	4505.5	64.33	9753.5	8651.970000000001	1882.0	6456.33	7015.3	1919.33	5582.66	4248.0	2286.0	7149.5
K01192	2850.34	10594.58	2115.5	2718.0	4239.17	3008.33	5266.5	5386.33	1321.1599999999999	5695.75	1541.0	1265.5	2004.8400000000001	1560.0	46.3	3173.5	5392.0	2494.5	7554.33	6764.92	3871.17	6181.83	4686.67	6094.83	5810.5	6303.0	203.0	5435.41	4393.0	3870.83	9825.25	6755.33	4462.639999999999	5067.83	5688.33	253.5	8135.25	5221.0	62.5	10063.0	8836.92	2099.04	6672.83	7254.0	2156.6400000000003	5728.66	4443.75	2513.13	7847.0
K01193	1657.2299999999998	9109.01	4009.51	1981.25	3514.39	3920.66	2943.75	3271.58	4996.82	4389.73	1751.49	8000.9	1720.6699999999998	1299.06	3858.49	1311.0	2183.09	7160.5	5185.8099999999995	3751.4799999999996	6136.04	2810.16	1466.6000000000001	3467.6499999999996	5303.35	3015.74	10155.3	2203.5699999999997	2541.51	3420.0	10320.35	5377.8099999999995	12289.35	5997.5599999999995	8503.21	15073.5	1291.33	4471.85	12875.66	5464.75	8354.34	6046.5	4723.21	6521.25	14847.66	3317.5699999999997	3781.75	7470.0	2340.6
K01194	133.0	233.92000000000002	183.76	113.5	141.0	42.5	267.0	145.26	41.0	285.98	87.24000000000001	960.86	94.74000000000001	29.76	48.839999999999996	101.5	195.74	41.25	313.0	220.74	68.5	169.0	69.25999999999999	83.74	306.0	446.74	99.75	207.0	138.26	81.24000000000001	220.0	116.5	139.0	95.0	99.0	48.0	513.5	401.5	2669.0	234.0	112.5	29.0	100.5	123.5	65.0	44.25	21.0	0.0	9.0
K01195	476.45	2176.15	349.75	479.0	779.7	519.0	502.25	686.0	162.5	1179.75	349.0	747.6	325.25	305.95	18.5	146.25	577.15	252.25	504.1	709.0999999999999	304.54999999999995	323.75	341.5	494.75	381.65	600.5	80.45	293.5	376.5	444.4	767.4	495.85	526.15	352.1	448.2	51.0	1097.75	755.65	1345.0	932.25	778.75	161.75	414.85	544.75	260.0	339.0	325.5	247.5	692.9
K01197	764.0	3495.75	493.5	868.0	1233.5	779.5	912.3	1062.0	249.5	2295.25	566.5	482.5	682.5	519.5	25.5	276.5	848.5	347.0	1344.5	1155.58	564.0	698.0	509.6	724.1	853.0	1066.5	281.0	606.75	613.7	616.5	1284.45	753.67	641.64	745.2	1247.1	142.0	1232.25	1033.5	39.5	1837.5	1388.02	300.71000000000004	776.5	825.1	467.14	619.0	476.08	418.71	946.5
K01198	175.0	1914.5	299.01	365.0	550.75	171.25	502.0	580.8399999999999	98.5	243.98000000000002	141.74	70.0	250.99	270.63	73.74	231.0	408.49	91.25	605.75	755.99	202.75	534.75	360.76	635.49	254.0	356.24	28.5	264.0	302.76	125.74000000000001	165.5	205.25	160.5	187.0	319.25	39.25	16.0	150.5	14.33	398.75	1064.5	94.75	346.75	592.25	137.25	307.5	386.75	253.0	135.0
K01200	7781.67	23189.5	4433.25	6512.75	11203.0	6884.75	11397.8	11774.75	3708.0	14283.5	3919.25	3911.5	4878.75	4471.0	706.25	6455.25	13546.75	8938.0	16792.0	17959.08	14979.5	13790.0	10749.6	11765.85	13494.0	15583.5	1128.25	13467.75	12816.95	12180.5	19363.45	16578.42	13449.84	12006.2	14976.6	6171.25	18017.25	11793.0	2373.5	30994.75	24675.85	7447.69	15295.65	18066.35	8543.990000000002	14747.75	10752.33	10096.61	16759.5
K01201	489.0	2486.75	380.5	583.0	953.5	585.5	556.1	865.0	160.75	1212.25	348.5	293.0	355.5	394.5	11.5	164.0	607.5	260.0	735.5	1027.25	345.0	413.0	553.2	727.7	301.0	559.5	24.0	301.75	393.9	415.5	699.65	564.0	475.78	338.4	512.7	37.0	924.25	565.5	10.5	1085.0	1210.95	207.07999999999998	556.5	804.7	267.28	470.0	372.75	260.16999999999996	725.5
K01202	0.0	0.0	0.0	0.0	0.0	0.0	0.0	0.0	0.0	0.0	0.0	0.0	0.0	0.0	0.0	0.0	0.0	0.0	0.0	0.0	0.0	0.0	0.0	0.0	0.0	0.0	0.0	0.0	0.0	0.0	0.0	0.0	2.0	0.0	0.0	0.0	0.0	0.0	0.0	0.0	0.0	0.0	0.0	0.0	0.0	0.0	0.0	0.0	0.0
K01205	993.0	3316.0	422.5	885.0	1268.5	715.5	1581.5	1538.0	287.75	2818.5	845.5	677.0	501.5	432.5	7.5	1258.5	1429.5	508.0	2331.0	1311.0	487.0	1386.0	697.0	884.5	2585.0	2113.5	74.0	1882.0	968.0	641.5	4388.5	1772.5	874.14	1412.0	1469.0	27.0	2607.5	1337.5	12.5	2443.0	1741.8400000000001	403.88	1727.5	1357.5	392.14	1478.0	1009.5	434.71	2544.5
K01206	16428.7	60008.65	10872.0	15728.0	25767.2	17157.0	24937.8	27674.0	6495.25	35935.25	9429.0	7725.1	11248.0	9979.2	316.0	13752.0	28656.4	12913.0	32695.1	35550.01	17724.300000000003	26190.0	22056.6	26412.6	27747.4	32502.0	995.2	25786.25	23502.7	20472.4	42827.850000000006	31855.94	22988.379999999997	23863.800000000003	28269.800000000003	1397.5	41914.25	25848.4	336.0	57398.0	45343.36	10179.79	30357.6	33920.6	9748.99	27988.0	21222.41	12439.23	37977.4
K01207	1622.01	8725.45	6788.81	1366.3	3464.75	3440.41	2642.83	3565.03	6041.96	3379.5	1588.45	12318.09	1452.04	1257.8000000000002	3188.79	1148.75	5112.83	6180.8	6101.25	8566.51	6456.52	3563.66	4141.97	4974.889999999999	4881.25	6610.92	7157.22	2673.91	3516.88	4678.7	7155.16	7303.42	9656.4	4564.13	5481.34	8188.17	5797.88	5403.280000000001	9085.5	11617.039999999999	10369.74	4775.99	5348.4	9682.08	11406.4	5921.73	5775.92	7006.65	4176.0
K01209	8108.0	26213.25	6384.25	7108.5	11691.75	8662.75	14396.8	15530.41	4158.75	15437.75	3934.0	3844.5	5188.75	3934.25	257.8	8977.5	15099.75	7263.25	20630.75	18752.0	11216.75	16639.75	13699.6	18003.35	16996.0	18210.0	806.0	15572.75	11738.7	10821.5	27436.45	17953.75	12776.18	13655.2	15224.35	1135.75	23081.75	13334.0	486.65999999999997	28914.25	25044.85	6081.879999999999	18178.25	18692.35	6719.400000000001	15627.5	11893.5	7238.64	21896.0
K01210	144.0	539.0	413.0	24.0	381.0	714.0	26.0	337.0	331.0	33.0	145.0	946.0	7.0	65.0	852.0	24.0	111.0	1044.0	40.0	206.0	278.0	33.0	125.0	201.0	16.0	173.0	258.0	36.0	100.0	322.0	177.0	243.0	1662.0	33.0	314.0	1239.0	55.0	199.0	290.0	151.0	337.0	269.0	64.0	585.0	2189.0	54.0	116.0	722.0	25.0
K01212	10.0	1.0	0.0	0.0	0.0	0.0	0.0	0.0	0.0	0.0	0.0	0.0	1.0	0.0	0.8	0.0	0.0	0.0	0.0	1.33	0.0	0.0	0.0	0.0	0.0	0.0	0.0	0.0	0.0	0.0	0.0	1.67	12.2	0.0	0.0	1.0	0.0	0.0	0.0	0.0	0.0	16.4	0.0	0.0	19.6	0.0	1.33	14.4	0.0
K01215	425.4	283.8	1277.0	28.0	133.4	576.0	132.0	243.57999999999998	2325.0	443.0	585.0	2314.2	43.0	47.4	407.0	36.0	82.8	753.0	339.2	176.2	3168.6	43.0	35.0	678.0	1126.8	1060.0	6989.4	24.0	95.0	1030.8	314.8	258.2	3078.8	65.7	296.4	7687.5	370.0	1055.8	8731.33	137.0	436.0	3576.0	114.6	127.0	4595.0	13.0	18.0	612.0	21.8
K01216	0.0	0.0	0.0	0.0	0.0	0.0	0.0	0.0	0.0	0.0	0.0	0.0	0.0	0.0	0.0	0.0	0.0	0.0	0.0	0.0	0.0	0.0	0.0	0.0	0.0	0.0	0.0	0.0	0.0	0.0	0.0	0.0	0.0	0.0	0.0	0.0	0.0	0.0	0.0	3.0	0.0	0.0	0.0	0.0	0.0	0.0	0.0	0.0	0.0
K01218	2233.0	6567.0	1736.0	1885.0	3068.0	2325.0	4312.8	4417.0	1101.75	4146.0	1014.0	877.5	1406.0	973.0	38.0	2839.0	4488.0	2164.0	6427.0	5512.0	3434.0	5183.0	4235.6	5373.6	5326.0	5582.0	174.0	4914.0	3543.2	3198.0	8364.2	5425.0	3702.0	4233.2	4597.6	210.0	6949.0	3886.0	54.0	8509.0	7183.6	1818.0	5587.0	5618.6	1751.5	4869.0	3587.0	2082.25	6614.0
K01220	449.0	540.5	1683.75	122.75	325.5	799.25	165.5	428.83	2476.25	239.0	154.75	1977.5	87.25	102.5	852.75	74.75	244.25	1554.0	355.0	309.75	3865.5	127.0	164.0	998.75	1143.0	1243.0	7363.25	188.75	286.75	1472.0	443.75	554.25	4271.0	110.5	545.0	9691.75	356.75	763.5	7847.33	267.75	616.75	4179.75	134.75	370.25	5371.25	124.75	183.5	2410.0	114.0
K01222	180.0	877.46	722.89	296.5	448.5	347.0	380.5	459.22	492.75	328.47	106.61	832.9300000000001	146.36	107.64	629.61	184.5	446.86	2851.25	2187.0	1341.8600000000001	7318.25	1763.5	711.64	1602.86	407.0	746.11	459.25	919.75	837.14	3082.86	761.25	676.0	2652.75	259.0	590.0	4719.75	291.0	300.25	1808.83	652.5	1531.0	2832.25	291.5	700.5	3376.25	215.75	310.5	4810.0	261.0
K01223	1217.69	6633.7	10591.54	1689.75	3424.77	5506.08	2264.75	3954.18	14885.16	3009.67	2760.21	17180.16	869.8	816.51	6009.71	805.0	3252.16	14984.75	5948.63	4138.68	27644.82	3139.58	1939.21	7649.79	7344.95	8486.96	40566.6	2805.91	2794.29	11251.99	7345.45	6887.13	27657.45	1276.13	4189.93	54253.75	2991.5	6635.95	49840.81	8191.0	11558.17	24547.25	3206.93	6257.0	34528.58	2602.41	3052.5	18267.0	2667.2
K01224	232.08999999999997	1555.33	421.13	474.75000000000006	683.6700000000001	384.58000000000004	593.25	630.79	395.40999999999997	516.74	215.12	853.0	276.46	307.25	180.42	181.5	607.12	1194.5	942.8299999999999	805.04	414.67	648.5799999999999	250.05	525.45	310.25	437.37	843.25	413.16	471.63	363.95	922.0	1058.33	1038.7	442.83	703.3299999999999	286.5	396.0	811.0	609.3299999999999	930.5	1159.67	388.4	703.8299999999999	1223.0	603.4300000000001	583.66	522.5	737.4	699.5
K01226	53.5	320.96	134.88	53.25	118.0	57.25	144.5	102.21000000000001	43.0	144.99	43.620000000000005	502.43	63.870000000000005	32.88	111.62	49.75	124.37	1110.25	1013.0	545.37	3247.75	796.0	297.88	641.87	159.5	221.37	69.5	326.0	327.13	1279.62	658.5	474.25	782.75	137.0	294.0	1236.5	246.25	212.75	1375.83	1098.75	1512.25	1096.5	395.15	586.25	1035.0	189.0	237.0	1607.0	231.0
K01227	12.0	0.0	0.0	0.0	0.0	0.0	0.0	0.0	0.0	0.0	0.0	2.0	0.0	0.0	0.0	0.0	0.0	0.0	0.0	0.0	0.0	0.0	0.0	0.0	0.0	0.0	0.0	0.0	0.0	0.0	0.0	0.0	0.0	0.0	0.0	0.0	0.0	0.0	0.0	0.0	0.0	0.0	0.0	0.0	0.0	0.0	0.0	0.0	0.0
K01230	0.0	0.0	0.0	0.0	0.0	0.0	0.0	0.0	0.0	0.0	0.0	0.0	0.0	0.0	0.0	0.0	0.0	0.0	0.0	0.0	0.0	0.0	0.0	0.0	0.0	0.0	0.0	0.0	0.0	0.0	0.0	0.0	0.0	0.0	0.0	0.0	0.0	0.0	0.0	0.0	0.0	2.0	0.0	0.0	0.0	0.0	0.0	0.0	0.0
K01232	546.75	624.75	1626.51	231.5	323.0	708.0	349.25	465.34000000000003	2367.25	495.73	286.74	2835.0	138.99	81.13	631.24	144.75	518.49	1811.25	518.5	341.24	3365.75	222.25	116.25999999999999	903.49	1431.75	1511.74	7790.75	320.5	216.76	1167.74	349.5	339.25	3686.75	118.0	489.0	7640.5	623.25	1018.75	9189.83	317.75	505.25	3612.5	118.75	247.25	4245.0	115.0	113.0	1193.0	138.0
K01233	0.0	4.0	0.0	0.0	0.0	0.0	0.0	0.0	0.0	0.0	0.0	0.0	0.0	0.0	0.0	0.0	0.0	0.0	0.0	0.0	0.0	0.0	0.0	0.0	0.0	0.0	0.0	0.0	0.0	0.0	0.0	0.0	0.0	0.0	0.0	0.0	0.0	0.0	0.0	0.0	0.0	0.0	0.0	0.0	0.0	0.0	0.0	0.0	0.0
K01235	2777.0	8943.0	2075.5	2429.5	3892.5	2941.5	4787.5	5082.0	1284.0	5628.5	1449.5	1259.5	1779.5	1313.5	47.0	3012.5	5147.5	2444.0	6799.0	6134.0	3745.0	5502.0	4491.0	5791.5	5743.0	6243.5	193.0	5247.0	3996.0	3753.0	9123.5	5905.5	4233.34	4608.0	5044.0	230.0	8041.5	4627.5	61.5	9450.0	7722.5	2008.19	5940.5	6018.5	1991.24	5217.0	3946.5	2417.61	7504.5
K01236	26.0	16.0	10.6	22.8	27.0	14.0	9.0	11.4	7.4	16.0	0.0	4.0	25.0	0.0	10.8	8.0	8.8	19.55	49.0	35.8	10.6	60.0	9.5	10.6	13.0	21.8	17.89	33.0	34.0	17.0	93.4	43.1	28.2	38.8	23.0	3.0	22.8	11.2	19.0	75.8	37.4	59.4	30.4	29.0	31.4	49.25	21.0	21.4	13.0
K01239	1434.2	1567.4	4965.25	414.75	921.2	3009.75	660.0	977.8299999999999	7568.5	1112.0	1030.0	6105.1	347.25	201.7	2730.4	312.0	887.65	9647.0	4534.6	2341.8500000000004	22207.050000000003	3426.25	1248.75	4478.0	3239.15	2606.75	17020.95	1468.75	1423.25	8817.15	2794.65	2127.6	12439.15	887.1	1899.45	23438.75	976.0	2123.4	17994.83	4180.75	6279.25	12919.0	1692.1	2390.75	15602.25	1071.0	948.5	10332.25	1138.4
K01241	2856.5	9117.71	2175.98	2515.05	3983.5	2982.75	4937.8	5166.53	1326.15	5820.24	1502.12	1744.4299999999998	1840.37	1339.38	82.92	3067.25	5253.67	2504.8	7078.5	6342.42	3803.35	5627.0	4584.9800000000005	5847.570000000001	5902.5	6502.67	290.05	5379.75	4089.83	3809.12	9327.349999999999	6033.85	4348.09	4682.5	5147.1	260.0	8356.3	4835.45	1416.0	9661.55	7858.0	2118.94	6047.65	6175.35	2046.7100000000003	5326.25	3983.75	2428.53	7533.5
K01243	9086.91	32277.09	12984.380000000001	8133.25	14747.57	11383.08	14386.5	15508.04	12139.46	19288.489999999998	5506.37	17622.629999999997	6581.21	5785.280000000001	5213.17	7834.5	18048.67	20036.0	24867.53	25770.57	34455.270000000004	19156.08	14476.3	18352.620000000003	19255.05	21609.620000000003	15227.15	16544.16	16508.63	21449.0	28556.8	23430.699999999997	29077.940000000002	18531.53	23205.48	27472.5	24064.83	18140.05	17827.83	41496.25	36486.92	19023.940000000002	20886.93	27211.25	27876.739999999998	19650.559999999998	15847.33	23343.78	20543.8
K01246	4135.5	14662.21	3355.73	4145.05	7356.75	4166.0	6808.3	6821.36	4078.8	9083.74	2675.62	4870.43	3148.62	3105.13	715.42	3457.75	8895.92	5461.05	8981.75	11622.17	7396.6	7098.75	6047.98	5412.49	8953.0	10398.17	8203.220000000001	7912.75	8520.83	6584.62	10520.35	11115.6	10032.89	7420.0	9862.35	8637.75	10600.13	8022.95	10770.83	22168.8	17021.17	6294.76	9630.8	12169.6	6853.5599999999995	9851.15	7178.5	4261.68	9524.0
K01247	703.1700000000001	4537.62	4598.8099999999995	471.05	1555.33	1341.58	1237.83	1910.2	3471.4	2141.0	852.95	9916.09	611.2	592.55	1624.0899999999997	703.75	3443.83	5441.8	4297.67	5688.84	9382.35	3139.33	2939.05	3527.14	2308.5	3851.17	4645.72	1667.0	2338.13	4700.62	4157.91	4659.84	6988.95	3283.3	3357.01	8280.67	5478.05	3992.2799999999997	6781.5	7271.54	6568.98	5142.9	3089.82	6126.58	9486.07	3259.92	3407.67	7129.4	2654.0
K01250	102.5	366.46000000000004	902.13	162.25	277.75	406.0	327.5	401.88	1586.0	346.99	203.62	1434.43	100.62	53.75	176.12	92.25	408.12	1477.5	442.25	275.12	1165.5	106.75	59.879999999999995	239.62	247.5	429.37	1259.5	266.0	147.13	440.62	526.0	456.0	1039.75	75.5	458.25	3687.75	495.25	469.75	2890.5	1018.5	1380.25	903.75	283.0	574.0	1659.25	184.5	200.25	949.5	222.0
K01251	5287.92	16496.410000000003	1997.06	4519.55	8210.83	3835.08	8006.38	7716.2	1495.55	9984.5	2481.95	1984.1599999999999	3446.45	3322.3	205.59	4702.5	10049.08	4097.05	11893.67	14197.59	4555.1	8817.08	7428.15	6015.26	11513.25	12359.17	523.47	10037.75	9766.83	5962.62	14332.36	12537.09	6989.3	8823.5	11020.11	772.67	11602.05	7399.53	178.5	24105.390000000003	17606.92	2780.49	11328.07	13918.93	2340.07	12108.42	8767.92	3405.9	11473.5
K01252	110.75	232.45999999999998	180.51	111.5	162.0	58.0	201.25	135.26	44.25	237.73000000000002	68.74000000000001	507.43	91.99000000000001	27.13	100.24	96.75	182.49	1107.25	1107.5	631.24	3252.75	893.0	313.26	654.49	230.75	362.74	72.75	425.5	362.76	1291.74	279.5	169.25	712.75	131.5	184.0	1206.0	267.25	205.75	1339.5	333.75	650.25	1053.5	152.75	248.25	964.0	67.0	65.0	1516.0	72.0
K01253	0.0	9.0	3.0	0.0	0.0	0.0	0.0	0.0	5.0	0.0	0.0	3.0	0.0	0.0	2.0	0.0	0.0	55.0	6.0	10.0	0.0	5.0	0.0	0.0	7.0	3.0	36.0	17.0	0.0	3.0	24.0	6.0	30.0	0.0	4.0	0.0	0.0	0.0	0.0	14.0	0.0	0.0	7.0	0.0	4.0	0.0	0.0	0.0	0.0
K01255	1402.29	7878.02	4815.9400000000005	977.3	2850.5299999999997	1640.83	2072.58	3031.33	3524.55	2616.2400000000002	1166.57	10144.69	1059.32	1018.0	1607.01	1192.75	5028.85	4625.3	5914.7699999999995	8670.31	6605.15	3857.08	4377.43	4282.93	4531.65	6383.54	4741.67	2603.0	3539.26	3952.1400000000003	6499.3099999999995	6615.94	6728.55	4206.4	4466.71	7108.17	5759.88	4341.68	6792.5	9605.039999999999	8158.48	4231.9	4644.92	8438.08	8701.07	5021.82	5087.17	5824.9	3534.4
K01256	6345.0	23255.21	8786.73	5620.05	10494.75	6854.0	8957.3	10183.28	8752.8	13754.74	4312.62	15379.43	4427.62	4409.13	2183.62	4437.75	13168.92	9379.05	12207.75	17314.17	11389.1	9176.75	8858.98	8752.49	11811.0	15226.17	13089.220000000001	9500.75	10891.83	9853.619999999999	15013.35	15714.6	16838.190000000002	11097.5	13744.85	16632.75	17730.13	13139.95	16969.5	29871.3	23046.5	9946.69	12917.8	18392.6	16132.46	13298.15	10572.5	8886.779999999999	13180.0
K01258	9325.96	33799.44	17371.010000000002	8174.0	15246.369999999999	14923.83	14495.55	16034.17	17226.91	19288.48	6263.49	20854.53	6529.83	5958.71	8971.49	8025.0	18381.39	21373.0	22658.43	25114.089999999997	32613.47	17249.33	14122.28	18368.77	20434.4	22718.989999999998	24015.7	15942.91	16228.46	21987.22	28365.35	23708.1	35776.24	18356.13	23213.38	34297.5	24488.25	19207.65	26587.33	41051.85	35786.94	21592.86	20901.33	27967.85	33733.41	20065.66	16263.08	23407.45	20663.4
K01259	1569.0	7308.21	8116.6	1028.05	2622.75	4168.5	2170.5	2937.9	8738.9	4469.5	2254.5	13681.93	1233.5	983.25	4311.8	1185.0	3870.3	10024.05	6573.75	7059.3	18918.6	4566.75	3583.25	5661.85	5083.25	5265.05	13072.220000000001	2504.75	3338.75	8989.25	7643.15	5786.85	14980.25	5778.8	6897.5	21651.0	5798.8	6063.7	16470.0	8399.3	9360.15	11571.55	4523.65	7705.0	20096.5	4155.9	4531.25	12623.55	3136.0
K01261	0.0	20.0	16.0	14.0	6.0	0.0	11.0	19.08	6.0	0.0	0.0	24.0	7.0	0.0	31.0	0.0	16.0	5.0	8.0	17.0	16.0	10.0	0.0	11.0	22.0	27.0	17.0	15.0	0.0	14.0	25.0	14.0	45.0	4.5	37.0	20.5	8.0	18.0	36.33	28.0	6.0	0.0	0.4	18.0	29.0	26.0	15.0	63.0	20.0
K01262	17359.379999999997	63258.850000000006	20273.809999999998	16155.55	28461.2	21361.41	27822.93	29237.61	17843.96	37127.0	9952.2	21355.190000000002	12816.039999999999	11274.75	7928.14	15400.5	34112.23	26290.05	41917.1	46463.270000000004	38001.56999999999	31888.91	26350.17	30052.19	37182.65	40222.92	17807.84	30838.66	30537.03	31015.1	53547.21	42558.36	43050.380000000005	34074.63	42065.49	26859.67	43720.630000000005	31287.18	18106.83	76283.64	62666.520000000004	22699.699999999997	39289.9	48356.78	32177.89	37471.479999999996	29375.83	28610.129999999997	39360.4
K01263	421.0	139.0	1277.0	28.0	125.0	576.0	132.0	237.0	2325.0	443.0	585.0	2289.0	43.0	41.0	407.0	36.0	78.0	748.0	224.0	133.0	3125.0	37.0	35.0	678.0	1116.0	1060.0	6968.0	24.0	81.0	1012.0	156.0	189.0	3040.0	43.0	276.0	7685.0	370.0	1047.0	8712.0	137.0	436.0	3576.0	111.0	120.0	4595.0	13.0	18.0	612.0	17.0
K01265	13029.13	48463.850000000006	17545.940000000002	11985.05	21440.95	16992.16	21377.68	23035.239999999998	15475.61	27406.739999999998	7743.32	20814.690000000002	9611.66	8152.25	7618.26	12019.5	25614.85	23488.3	35044.85	36407.310000000005	35418.56999999999	26187.16	21037.300000000003	25954.73	29359.15	30992.04	16948.34	23526.739999999998	22697.910000000003	25485.47	44718.96	33693.44	37306.729999999996	27038.629999999997	33439.49	28202.17	32913.130000000005	24670.18	18352.33	56286.14	49779.770000000004	20974.949999999997	30950.15	38812.28	32774.22	28594.48	23270.25	26596.21	30140.4
K01266	0.0	4.0	0.0	0.0	12.0	0.0	0.0	4.0	16.0	4.0	0.0	0.0	4.5	0.0	0.8	0.0	5.0	20.75	0.0	9.0	0.0	0.0	5.0	0.0	0.0	0.0	26.75	2.0	0.0	0.0	24.0	0.0	20.0	0.0	9.5	0.0	0.0	0.0	0.0	14.5	0.0	7.0	0.0	0.0	0.0	1.25	0.0	0.0	6.0
K01267	1055.38	4393.389999999999	2194.68	1162.8	1574.45	1937.9099999999999	1641.83	1350.1499999999999	2012.3100000000002	2575.01	384.58	653.2600000000001	1109.42	686.12	1778.6200000000001	679.25	875.1100000000001	2266.55	3072.35	1973.9900000000002	3608.5699999999997	1705.66	756.59	1749.1	2289.65	921.05	1645.67	1267.1599999999999	1352.5	2325.98	5302.81	2624.5199999999995	4149.549999999999	3315.73	4585.04	3496.42	444.55	1565.9300000000003	536.0	3444.54	4574.9	2109.3	2625.5	2853.08	3387.92	1826.58	1840.92	4210.22	1174.9
K01269	0.0	33.0	43.0	7.0	38.0	27.0	5.0	15.0	17.0	0.0	0.0	0.0	2.0	2.0	64.0	3.0	10.0	1075.0	795.0	423.0	3192.0	735.0	253.0	576.0	0.0	5.0	4.0	236.0	238.0	1227.0	121.0	91.0	638.0	65.0	123.0	1182.0	0.0	0.0	5.0	187.0	580.0	1038.0	87.0	175.0	932.0	27.0	44.0	1516.0	63.0
K01270	14904.380000000001	50900.19	11149.380000000001	14141.5	23747.12	15253.58	24707.6	24814.71	9681.16	31412.99	7764.62	8396.53	10856.710000000001	9567.83	2216.12	13756.75	28336.27	16547.25	34778.18	36671.8	25066.72	27357.83	21390.0	23391.15	30765.65	32927.12	10099.2	27453.91	25993.78	22478.6	44025.05	35130.270000000004	27784.079999999998	27437.33	34185.729999999996	13249.5	37036.08	25342.15	10037.0	65433.75	52474.869999999995	15061.13	33584.93	38420.45	15063.150000000001	31353.91	23048.91	15651.810000000001	34677.4
K01271	1169.0	3918.46	4198.23	825.3	1471.5	3165.5	1304.0	1439.8600000000001	5540.9	2605.49	1242.12	5684.93	772.12	457.88	3076.8199999999997	704.25	1451.92	7907.55	3986.5	2602.92	13249.6	2701.0	1358.13	3204.5699999999997	3616.75	2096.42	10250.55	1655.75	1680.88	5868.37	5023.15	2602.85	10035.9	2896.8	4165.75	14721.75	1030.38	2385.45	12098.83	3625.8999999999996	5477.9	7777.4	2305.55	2979.0	11538.15	1578.0	1779.0	8081.65	1245.0
K01273	611.54	4518.23	2214.35	1151.8	1559.6200000000001	1937.08	1615.3	1307.48	2038.3100000000002	2615.0	401.25	728.6	1103.09	717.8299999999999	1898.05	708.25	1091.4499999999998	3429.05	4046.18	2545.82	6885.570000000001	2367.83	1092.02	2380.1299999999997	2371.65	1192.05	1737.34	1443.1599999999999	1572.7	3546.98	5617.5	2871.0299999999997	4814.95	3279.4300000000003	4534.13	4687.25	337.55	1516.6	539.0	4186.15	5518.17	3141.9	2854.33	3244.35	4331.98	1984.9099999999999	2107.25	5856.15	1405.9
K01274	0.0	0.0	0.0	0.0	0.0	0.0	0.0	0.0	0.0	0.0	0.0	0.0	0.0	0.0	1.0	0.0	0.0	5.0	0.0	0.0	8.0	0.0	0.0	0.0	0.0	0.0	17.0	0.0	0.0	12.0	0.0	0.0	9.0	0.0	0.0	0.0	0.0	0.0	0.0	0.0	0.0	0.0	0.0	7.0	0.0	0.0	0.0	0.0	0.0
K01277	6737.0	22518.75	3739.5	6360.0	10829.5	6364.5	11218.3	11372.0	2541.75	14039.25	3418.5	2519.0	4767.5	4338.5	95.5	6346.0	13287.5	5902.0	14953.5	16866.58	7605.0	12198.0	10105.6	10212.1	13245.0	15144.5	430.0	12775.75	12039.7	9055.5	18594.45	15860.67	10289.84	11754.2	14251.1	710.0	17917.25	11241.5	131.5	30327.0	22990.35	4380.4400000000005	14992.5	17291.1	3683.91	14529.0	10431.08	5184.530000000001	16512.5
K01278	10181.0	34361.25	6341.5	9462.0	15760.5	10124.5	16629.9	17361.0	4399.75	21283.75	5351.5	4570.0	6967.5	6099.5	192.5	9564.0	19165.5	8762.0	22542.5	24056.41	11797.0	18148.0	15124.8	16688.3	19471.0	22184.5	920.0	18399.25	16534.1	13430.5	28683.35	22489.34	15429.92	16788.6	19991.3	1379.0	27184.75	16675.5	488.5	41035.0	31791.05	6685.92	21528.5	24145.3	6683.460000000001	20295.0	14801.91	7962.02	24965.5
K01281	470.0	421.5	1838.25	130.0	350.75	861.75	265.0	484.75	3385.0	570.0	703.0	3130.0	109.25	75.25	648.0	75.5	376.75	3113.25	1186.25	654.75	7042.75	825.75	329.5	1421.75	1217.0	1232.0	8010.0	418.0	409.0	2521.0	358.5	395.75	4456.0	153.0	661.25	10965.75	511.0	1233.0	9825.5	457.75	1394.0	5169.25	211.65	468.75	6548.75	72.5	106.25	2920.0	150.0
K01283	0.0	0.0	0.0	0.0	0.0	0.0	0.0	0.0	0.0	0.0	0.0	0.0	0.0	0.0	0.0	0.0	0.0	7.0	0.0	3.0	0.0	0.0	3.0	0.0	0.0	0.0	17.67	4.0	0.0	0.0	0.0	0.0	12.6	6.0	0.0	0.0	4.0	3.0	0.0	7.5	0.0	3.0	2.0	2.0	0.0	0.0	0.0	1.0	0.0
K01284	14057.5	47936.46	7994.38	13422.25	22734.5	13450.75	23151.4	23676.129999999997	5312.5	29767.99	7334.12	5903.93	9981.369999999999	9128.380000000001	223.12	12934.75	27381.870000000003	12186.25	30709.0	34802.53	15626.75	24882.0	20717.68	21118.17	27060.5	31214.870000000003	994.5	26009.5	24617.73	18711.12	38123.1	32371.09	21288.17	23941.1	29096.8	1471.0	37239.25	23433.25	1608.0	61961.25	47031.05	8994.17	30564.25	35348.55	7709.960000000001	29530.0	21260.66	10685.27	33950.5
K01286	613.4	4843.3	2262.0	1126.75	1773.15	1941.0	1610.0	1326.0	1760.0	2571.5	388.5	520.7	1096.5	685.15	2075.3	710.5	1261.8	12540.0	11294.95	6695.2	34824.1	9089.5	3540.75	7342.75	2320.05	1005.25	1414.74	3508.75	3728.75	14106.55	6954.05	4103.45	9419.55	3845.2	5602.4	13012.0	295.0	1463.3	135.0	6670.0	11720.75	11724.25	3917.75	5100.5	11267.0	2054.25	2443.25	17798.25	1934.3
K01295	1248.3400000000001	8367.32	8986.66	856.0	2901.66	2641.66	2183.66	3671.34	7113.0	4021.0200000000004	1679.66	19414.32	1125.6599999999999	1168.34	3052.34	1276.0	6432.32	7495.75	4573.34	8418.34	6126.0	2811.66	4216.84	4708.34	4386.0	7299.0	9924.42	2143.0	3250.0	4507.0	7720.02	8388.98	11820.0	6114.0	6093.02	12042.34	10397.33	7636.66	11414.5	14067.48	11009.66	6189.0	5713.34	11303.66	15430.34	6398.59	6445.34	8750.0	5120.0
K01297	2854.5	10569.46	7629.48	2251.8	4492.25	4821.25	5415.5	6129.53	5966.65	6243.99	1853.62	10931.43	1987.37	1520.13	2954.62	3531.75	7844.67	7893.8	9564.75	10206.67	11811.85	7335.5	6592.63	8555.720000000001	7720.25	9643.92	5787.72	6275.75	5506.38	8125.37	12079.65	9447.1	11926.7	7327.3	7660.5	8149.5	12223.05	7779.95	6842.5	15141.55	12489.9	6756.65	8293.4	11161.25	11446.57	7983.9	6837.25	9324.57	9151.0
K01299	266.25	1426.0	971.38	178.0	712.5	1024.0	191.25	689.9599999999999	791.5	147.74	191.87	1355.5	80.37	152.13	1371.1699999999998	125.75	643.37	2822.0	1423.5	1458.62	4333.0	1069.25	829.38	1215.37	209.25	606.37	648.5	591.25	807.38	2107.12	1146.75	1488.25	3686.0	230.5	854.5	4771.25	127.75	305.5	756.3299999999999	1403.75	2366.75	2127.75	570.75	1644.25	4664.75	420.75	676.5	4045.5	417.0
K01301	0.0	0.0	0.0	0.0	0.0	0.0	0.0	0.0	0.0	0.0	0.0	0.0	0.0	0.0	0.0	0.0	0.0	0.0	0.0	0.0	0.0	0.0	0.0	0.0	0.0	0.0	0.0	0.0	0.0	0.0	0.0	0.0	0.0	0.0	0.0	0.0	0.0	0.0	0.0	0.0	0.0	0.0	0.0	0.0	0.0	5.0	0.0	0.0	0.0
K01303	43.0	426.5	404.75	88.75	217.5	252.25	71.5	224.75	440.25	12.0	12.75	283.5	43.25	67.5	414.75	38.75	162.25	659.0	160.0	187.75	787.5	80.0	129.0	322.75	74.0	226.0	391.25	173.75	231.75	497.0	337.75	399.25	1237.0	66.0	244.0	2325.25	28.75	66.5	445.0	134.75	301.75	749.75	59.75	275.25	1449.25	85.75	150.5	1704.0	77.0
K01304	701.9200000000001	1608.5	3697.38	219.75	934.75	2907.0	312.25	924.9599999999999	4615.0	384.74	345.87	3425.0	159.37	213.38	3129.37	167.25	523.87	5025.0	1425.25	1120.12	9653.0	1012.75	624.13	2246.62	1345.0	1657.12	8806.5	576.0	762.63	4579.87	979.5	1045.0	8836.75	288.5	1288.0	13380.25	435.75	1046.5	8323.33	704.75	1733.0	6373.5	361.0	1335.25	10392.75	251.0	452.75	6117.25	245.0
K01305	1208.25	8070.46	8810.25	799.0	2761.0	2508.5	2198.75	3560.08	6804.75	3945.25	1602.5	19140.43	1084.75	1148.25	2938.0	1241.75	6123.25	6320.25	4504.5	8289.5	5883.25	2753.75	4160.5	4486.25	4375.25	7297.0	9048.25	2003.5	3139.5	4362.5	7527.5	8179.25	11213.75	6045.0	5840.5	11788.0	10360.25	7615.75	12170.83	13794.25	10610.25	5996.0	5627.75	11059.25	15176.5	6364.0	6399.0	8245.5	4994.0
K01308	32.5	533.5	57.5	118.5	231.0	66.5	178.5	220.0	23.5	59.0	16.0	92.0	116.0	143.0	45.0	76.5	317.0	77.5	719.0	626.5	149.0	402.0	227.0	345.5	108.0	268.0	38.0	151.0	256.0	78.5	762.0	697.0	178.5	236.5	367.0	12.0	0.0	6.0	0.0	1043.5	1330.0	111.0	620.5	801.0	155.5	301.0	338.5	142.0	354.5
K01318	0.0	33.0	43.0	7.0	38.0	27.0	5.0	15.0	17.0	0.0	0.0	0.0	2.0	2.0	68.0	3.0	10.0	1075.0	795.0	423.0	3192.0	735.0	253.0	576.0	0.0	5.0	4.0	236.0	238.0	1227.0	121.0	91.0	638.0	65.0	123.0	1182.0	0.0	0.0	5.0	187.0	580.0	1038.0	87.0	175.0	932.0	27.0	44.0	1516.0	63.0
K01322	3953.0	13525.0	1662.0	3914.0	6933.0	3418.0	6423.0	6285.0	1260.0	8370.0	1960.0	1259.0	2989.0	3014.0	54.6	3333.5	8137.0	3472.0	8056.0	10658.0	3846.0	6688.0	5566.0	4422.0	7502.0	8877.0	282.34000000000003	7524.0	8036.0	5304.0	9460.0	9906.5	6094.3	7151.0	9165.0	482.0	9838.0	6619.0	69.0	20836.0	15212.0	2344.4	9014.0	11193.0	1713.1	9257.4	6467.0	2790.4	8992.0
K01338	10130.05	40317.76000000001	11485.74	9730.6	17248.28	10804.24	16790.46	17264.6	8689.11	22521.26	5472.78	13977.85	8395.869999999999	6827.17	4022.2599999999998	9074.25	20809.69	13805.35	27993.52	30654.16	19604.920000000002	19684.989999999998	16641.239999999998	18472.13	24513.65	25634.72	7754.150000000001	18572.66	18799.079999999998	16601.1	35936.92	27075.280000000002	23153.739999999998	22902.23	28286.65	14101.34	24421.93	18501.21	7998.0	47825.03	39777.979999999996	11839.49	25053.57	31402.010000000002	18002.88	24115.65	19848.67	18243.079999999998	22457.899999999998
K01342	0.0	0.0	0.0	0.0	0.0	2.0	0.0	0.0	0.0	0.0	0.0	0.0	0.0	0.0	0.0	0.0	0.0	0.0	0.0	0.0	0.0	5.0	0.0	0.0	0.0	0.0	0.0	0.0	0.0	0.0	0.0	0.0	0.0	0.0	0.0	0.0	0.0	0.0	0.0	0.0	0.0	0.0	0.0	0.0	0.0	0.0	0.0	0.0	0.0
K01347	0.0	0.0	0.0	0.0	0.0	0.0	0.0	0.0	0.0	0.0	0.0	0.0	0.0	0.0	0.0	0.0	0.0	0.0	0.0	0.0	0.0	0.0	0.0	0.0	0.0	0.0	0.0	0.0	0.0	0.0	0.0	0.0	0.0	0.0	0.0	0.0	0.0	0.0	0.0	0.0	0.0	0.0	0.0	0.0	0.0	1.2000000000000002	0.0	0.0	0.0
K01354	221.5	195.96	209.48000000000002	69.05	102.0	149.25	159.5	112.53	405.4	168.99	64.62	896.4300000000001	68.87	16.88	74.62	64.25	115.16999999999999	208.8	218.0	142.17000000000002	101.35	137.0	44.379999999999995	72.47	232.5	301.17	365.05	146.0	86.13	127.62	278.9	137.35	449.55	94.3	160.0	432.0	288.05	263.95	1637.5	187.55	88.65	96.9	96.15	103.25	774.9	49.25	23.0	52.4	20.0
K01356	2499.71	6420.1900000000005	4883.98	1455.55	2534.87	3785.08	2244.0	2510.69	6257.3099999999995	3449.99	1369.37	6127.530000000001	1368.71	934.96	3551.67	1023.0	2183.0699999999997	6969.55	5197.43	3860.94	11420.07	3058.58	1710.3000000000002	3858.2499999999995	4320.65	3003.42	10418.17	2130.16	2367.13	5501.6	6952.3	4287.03	11263.7	3831.23	6083.78	16462.0	1233.1299999999999	3406.8500000000004	12345.83	5409.75	7731.82	7876.15	3535.83	4773.75	13549.23	2570.41	2719.0	8490.15	1846.9
K01358	10645.560000000001	40470.26	14850.560000000001	9766.55	17226.29	13264.32	17206.13	17687.519999999997	14387.529999999999	22442.75	6343.95	18675.190000000002	8237.470000000001	6938.5	6178.1900000000005	9120.25	20429.980000000003	18451.3	28353.51	29853.78	27923.910000000003	20555.07	16064.16	19157.250000000004	23992.4	24649.67	16720.34	18131.730000000003	18534.83	19904.510000000002	36008.259999999995	27816.850000000002	29929.29	22993.59	29112.049999999996	25295.42	24998.129999999997	20754.18	18328.33	47373.39	41826.51	17141.76	25578.559999999998	32774.43	27467.219999999994	23845.05	19654.0	20374.93	22908.399999999998
K01361	135.0	0.0	2.0	0.0	0.0	0.0	0.0	0.0	1.5	0.0	0.0	4.0	0.0	0.0	3.0	0.0	0.0	7.0	1.0	0.0	10.5	0.0	2.0	1.5	0.0	1.5	17.0	0.0	0.0	13.5	3.5	2.0	11.5	0.0	0.0	0.0	0.0	0.0	0.0	0.0	0.0	0.0	0.0	7.0	5.0	0.0	3.0	6.5	2.0
K01372	8667.0	27147.0	9507.25	7243.0	13170.75	10610.75	12398.6	13873.83	11831.75	16936.5	5610.0	12643.5	5356.75	5006.25	3297.0	6702.5	14768.75	11905.25	16545.25	18731.91	18667.75	12893.75	10973.2	13522.95	17223.0	19627.0	23316.0	13435.5	12996.4	13659.0	20482.4	17686.09	24465.68	12421.9	16671.95	28845.25	20431.5	15427.0	27069.83	32307.75	26217.7	16286.130000000001	16006.65	19702.95	23827.239999999998	15185.5	11163.41	9616.48	17637.0
K01387	0.0	99.0	129.0	21.0	114.0	81.0	15.0	45.0	51.0	0.0	0.0	0.0	6.0	6.0	192.0	9.0	30.0	3225.0	2385.0	1269.0	9576.0	2205.0	759.0	1728.0	0.0	15.0	12.0	708.0	714.0	3681.0	363.0	273.0	1914.0	195.0	369.0	3546.0	0.0	0.0	15.0	561.0	1740.0	3114.0	261.0	525.0	2796.0	81.0	132.0	4548.0	189.0
K01392	0.0	0.0	0.0	0.0	0.0	0.0	0.0	0.0	0.4	0.0	0.0	0.0	0.0	0.0	0.0	0.0	0.0	4.0	0.0	0.0	0.0	3.0	0.0	0.0	0.0	0.0	0.67	0.0	0.0	0.0	0.0	0.0	0.0	0.0	0.0	0.0	0.0	0.0	0.0	0.0	0.0	0.0	0.0	0.0	5.0	0.0	0.0	1.0	0.0
K01399	0.0	0.0	0.0	0.0	0.0	0.0	0.0	0.0	0.0	0.0	0.0	0.0	0.0	0.0	0.0	0.0	0.0	2.75	0.0	2.0	0.0	0.0	2.5	0.0	0.0	0.0	2.75	0.0	0.0	0.0	0.0	0.0	2.0	0.0	0.0	0.0	0.0	0.0	0.0	0.0	0.0	0.0	0.0	0.0	0.0	1.25	0.0	0.0	0.0
K01401	0.0	0.0	0.0	0.0	0.0	0.0	0.0	0.0	0.0	0.0	0.0	0.0	0.0	0.0	1.0	0.0	0.0	0.0	0.0	0.0	0.0	0.0	0.0	0.0	0.0	0.0	0.0	0.0	0.0	0.0	0.0	0.0	0.0	0.0	0.0	0.0	0.0	0.0	0.0	0.0	0.0	0.0	0.0	0.0	0.0	0.0	0.0	0.0	0.0
K01406	0.0	0.0	0.0	0.0	0.0	0.0	0.0	0.0	0.0	0.0	0.0	0.0	0.0	0.0	0.0	0.0	0.0	2.75	0.0	2.0	0.0	0.0	2.5	0.0	0.0	0.0	2.75	0.0	0.0	0.0	0.0	0.0	2.0	0.0	0.0	0.0	0.0	0.0	0.0	0.0	0.0	4.0	0.0	0.0	0.0	1.25	0.0	0.0	0.0
K01407	53.5	108.96000000000001	91.88	46.25	58.0	21.25	124.5	68.13	20.0	134.99	43.620000000000005	480.43	34.870000000000005	14.88	23.619999999999997	46.75	94.37	19.25	141.0	93.37	33.75	58.0	29.88	38.87	146.5	213.37	50.0	87.0	52.13	40.620000000000005	69.5	38.25	61.75	28.5	38.0	24.0	246.58	195.75	1335.0	87.25	42.25	10.5	36.75	46.25	29.0	0.0	0.0	0.0	0.0
K01408	0.0	33.0	43.0	7.0	38.0	27.0	5.0	15.0	17.0	0.0	0.0	0.0	2.0	2.0	64.0	3.0	10.0	1077.0	795.0	423.0	3192.0	735.0	253.0	576.0	0.0	5.0	4.0	236.0	238.0	1227.0	121.0	91.0	638.0	65.0	123.0	1182.0	0.0	0.0	5.0	187.0	580.0	1038.0	87.0	175.0	932.0	27.0	44.0	1516.0	63.0
K01409	9982.880000000001	35998.600000000006	14626.310000000001	8654.3	16154.95	12945.41	15325.63	16730.61	13660.46	19978.75	5893.7	18439.690000000002	7094.54	6264.0	6469.34	8552.5	20220.230000000003	17726.05	24725.35	27990.689999999995	24581.07	18109.91	15453.32	18193.840000000004	22296.4	24451.67	16490.17	17153.16	17348.58	18728.85	31173.510000000002	25491.940000000002	29360.29	19581.43	24463.89	23969.17	24605.879999999997	18736.679999999997	17944.83	44208.64	37136.92	16189.509999999998	22734.149999999998	29721.68	26098.309999999998	22013.23	17681.5	19548.43	21697.399999999998
K01414	666.5	4144.96	4476.48	457.05	1462.0	1286.25	1205.5	1837.53	3424.8	2103.99	835.62	9826.43	599.87	588.88	1495.62	671.75	3146.17	3210.8	2409.0	4269.17	2981.35	1483.0	2115.38	2286.14	2305.0	3827.17	4574.22	1104.0	1649.13	2231.62	3696.9	3995.85	5621.55	3072.3	2936.0	5906.0	5322.38	3910.95	6775.0	6654.05	5000.99	3067.24	2746.15	5433.25	7611.4	3137.65	3136.0	4106.4	2421.0
K01415	0.0	0.0	0.0	0.0	0.0	0.0	0.0	0.0	0.0	0.0	0.0	0.0	0.0	0.0	0.0	0.0	0.0	0.0	0.0	0.0	0.0	0.0	0.0	0.0	0.0	0.0	0.67	0.0	0.0	0.0	0.0	0.0	0.0	0.0	0.0	0.0	0.0	0.0	0.0	0.0	0.0	0.0	0.0	0.0	5.0	10.0	0.0	0.0	0.0
K01416	0.0	0.0	0.0	0.0	0.0	0.0	0.0	0.0	0.0	0.0	0.0	0.0	0.0	0.0	0.0	0.0	0.0	0.0	0.0	0.0	0.0	0.0	0.0	0.0	0.0	0.0	0.0	0.0	0.0	0.0	0.0	0.0	0.0	0.0	0.0	0.0	0.0	0.0	0.0	0.0	0.0	0.0	0.0	0.0	0.0	0.0	0.0	0.0	0.0
K01419	1258.17	3903.12	1881.31	657.05	1676.33	1087.08	1171.83	1571.2800000000002	2743.9	1140.5	1026.45	3803.09	568.6999999999999	494.55	684.5899999999999	674.75	2171.33	3260.3	3755.67	4103.84	7001.35	2508.83	2068.55	2865.24	3931.0	3903.17	8004.55	1781.5	1956.63	2958.62	3227.9100000000003	2610.8399999999997	4824.55	1325.3	1972.0100000000002	9221.67	1121.88	1831.2800000000002	10697.83	3483.14	3670.48	4996.9	2136.32	3167.08	6062.07	2165.42	1870.17	2973.4	1291.0
K01420	2126.21	14962.68	8822.09	2433.4	5367.86	4880.16	4384.16	5448.83	9112.7	6341.51	3151.2799999999997	15278.85	2457.7799999999997	2065.92	4456.76	2266.75	6818.74	9163.15	9783.94	11088.96	13722.6	6048.91	5280.97	7062.71	8893.65	9309.02	14224.35	4154.25	5276.38	7509.77	13545.869999999999	10068.130000000001	15127.1	8087.5	10413.470000000001	19785.59	6967.48	7994.91	18363.33	15136.579999999998	15328.36	10214.2	8455.39	13047.66	19212.29	7443.24	7410.34	10608.95	5229.4
K01421	2353.45	7799.36	5795.25	1676.25	3155.94	5611.91	2473.0	2841.99	6266.07	4357.0	1150.25	5554.3	1741.43	1029.1	5676.25	1015.25	1928.95	10141.0	6318.96	3883.3900000000003	14676.74	3773.16	1765.3400000000001	4426.41	3996.2	2631.5	5517.85	2564.5699999999997	2537.75	7681.36	6841.45	3526.21	13185.2	4341.46	7484.26	13364.25	745.75	2950.2	3058.83	4864.25	6974.59	6782.25	3064.11	4595.25	15091.41	2449.5699999999997	2521.0	12251.5	1422.2
K01424	18338.21	74933.61	38463.86	16397.8	32446.37	23752.83	30911.3	35800.57	31250.46	42817.229999999996	13056.49	67071.89	13890.08	12954.08	12420.789999999999	17503.75	47054.94	37463.3	47457.43	61746.22	43910.82	35329.08	34105.78	37459.19	43639.65	55138.79	37761.17	33497.91	35644.46	36520.72	65167.25	58954.62	64243.43	45107.93	51037.380000000005	52631.0	67681.46	48145.1	46084.33	103872.3	82082.42	34229.13	49288.98	71070.1	65016.45	49942.81	41989.41	42987.56	49186.9
K01425	2887.0	9468.46	5532.26	2611.25	4328.75	5024.0	5282.3	5648.59	5976.65	6335.23	1759.74	4207.93	1896.24	1391.13	1879.54	3149.0	5498.74	6002.25	8380.25	7150.49	13152.0	6431.5	4936.610000000001	7547.76	7090.75	7801.99	8587.75	5738.5	4441.21	7702.49	9550.2	6327.25	10146.630000000001	4773.2	5925.1	13056.0	9111.75	5858.0	10989.83	10081.5	9302.77	8112.75	6236.25	6682.6	9321.619999999999	5314.5	4039.0	6276.76	7609.5
K01426	530.1700000000001	803.1600000000001	1917.49	133.45	339.08	1530.33	226.83	324.11	1864.0	244.49	104.57	792.6600000000001	108.07	82.06	1780.5100000000002	166.0	499.09999999999997	4206.2	2303.92	1758.6100000000001	9039.9	1838.08	949.18	1772.2300000000002	189.25	334.69	1349.2	813.75	913.51	4229.99	1352.3600000000001	1447.6399999999999	4325.65	258.7	701.51	3764.17	175.2	210.13	242.32999999999998	2330.69	3262.18	3562.35	884.42	1570.83	4054.77	508.92	716.4200000000001	5341.85	611.9999999999999
K01428	263.5	1540.75	218.98	244.05	456.5	72.25	498.0	560.03	44.8	473.49	313.12	736.0	166.37	180.5	43.62	352.75	837.67	376.8	1060.5	1109.67	71.35	748.5	545.38	200.14	930.0	827.67	178.72	523.0	566.63	82.62	1645.9	1290.85	312.45	578.3	716.0	30.5	501.05	504.45	1475.0	1341.55	1226.15	102.9	956.65	1103.75	91.57	594.25	520.0	149.07	507.5
K01429	53.5	117.25	145.48000000000002	48.05	64.0	38.25	133.5	70.53	35.8	138.99	43.620000000000005	558.0	34.870000000000005	16.5	36.62	46.75	96.17	312.8	138.0	107.17	46.35	67.0	32.379999999999995	45.14	153.5	218.17000000000002	178.05	104.0	52.13	60.620000000000005	107.9	47.35	226.95	29.3	42.0	27.0	248.05	196.95	1463.5	117.55	51.65	75.9	45.15	54.25	63.07	4.25	0.0	123.07	4.0
K01430	53.5	117.25	145.48000000000002	48.05	64.0	38.25	133.5	70.53	35.8	138.99	43.620000000000005	558.0	34.870000000000005	16.5	36.62	46.75	96.17	316.8	138.0	107.17	46.35	67.0	32.379999999999995	45.14	153.5	218.17000000000002	178.05	104.0	52.13	60.620000000000005	105.9	47.35	229.95	29.3	42.0	27.0	248.05	196.95	1463.5	117.55	51.65	75.9	45.15	54.25	63.07	4.25	0.0	123.07	4.0
K01432	0.0	0.0	0.0	0.0	2.0	0.0	0.0	0.0	4.0	0.0	0.0	0.0	2.0	0.0	0.8	0.0	0.0	2.0	0.0	0.0	0.0	0.0	0.0	0.0	0.0	0.0	12.0	0.0	0.0	0.0	12.0	0.0	5.0	0.0	0.0	0.0	0.0	0.0	0.0	0.0	0.0	2.0	0.0	0.0	0.0	0.0	0.0	0.0	0.0
K01433	3319.5	11979.46	2367.08	2959.85	5250.5	3303.25	5684.0	6208.93	1379.45	6164.99	1770.62	1866.4299999999998	2255.87	1740.38	117.02	3499.25	6523.97	2716.85	9010.0	9034.970000000001	4147.95	6852.5	5908.38	7099.08	8046.0	8882.470000000001	343.1	6405.5	5286.63	4264.12	11550.8	7577.45	4648.889999999999	5593.6	6257.0	270.5	8571.18	5164.65	1451.0	12006.35	9717.05	2225.84	7527.55	8341.25	2177.94	6993.0	5488.0	2617.51	8387.5
K01434	24.0	313.0	80.6	8.8	40.0	39.0	17.0	49.4	28.4	0.0	9.0	86.0	6.0	2.0	77.2	20.5	246.8	1135.3	1029.0	944.8	3207.6	894.0	558.0	627.6	3.0	17.8	43.97	293.0	427.0	1244.0	225.4	505.6	680.8000000000001	123.8	184.0	1190.0	32.8	18.2	24.0	306.8	851.4	1097.4	197.4	413.0	968.4	84.5	217.0	1542.4	130.0
K01436	141.0	260.5	1592.0	34.75	230.25	1346.0	20.0	88.0	1488.9	10.5	0.0	140.5	15.0	20.25	1565.0	20.5	59.5	5684.0	3265.75	1751.0	14947.5	2973.0	1066.75	2670.59	0.75	25.75	988.0	962.75	1001.25	6330.75	872.75	718.75	4630.35	265.0	619.0	5583.5	0.0	4.0	40.0	1515.0	3136.25	5039.25	596.25	1113.0	4941.17	261.25	368.75	7643.92	419.0
K01437	0.0	0.0	0.0	0.0	0.0	0.0	0.0	0.0	0.0	0.0	0.0	0.0	0.0	0.0	0.0	0.0	0.0	0.0	0.0	0.0	0.0	0.0	0.0	0.0	0.0	0.0	0.0	0.0	0.0	0.0	0.0	0.0	0.6	0.0	0.0	0.0	0.0	0.0	0.0	3.0	0.0	1.0	0.0	0.0	0.0	0.0	0.0	0.0	0.0
K01438	2956.75	9647.21	2366.21	2575.1	4125.5	3071.5	5088.55	5294.06	1379.8	6013.98	1563.24	1954.43	1875.49	1356.01	237.74	3198.75	5636.59	4775.35	9293.0	7845.09	10262.95	7472.5	5436.860000000001	7138.79	6376.25	6712.84	391.02000000000004	6119.25	4825.46	6327.24	10243.75	6985.45	5775.989999999999	4970.299999999999	5494.1	2653.0	8416.43	4855.65	1457.5	11192.85	10038.4	4337.74	6690.05	7102.35	4064.210000000001	5825.5	4414.75	5566.33	8024.5
K01439	3204.42	16907.120000000003	13566.44	2501.3	6635.83	6294.33	4983.08	7233.16	13612.05	8006.24	3403.07	25619.590000000004	2741.32	2358.3	6374.71	2701.25	9498.949999999999	13167.3	11530.67	14723.21	17133.85	6609.08	7218.93	9247.43	10742.75	13072.04	18747.47	5211.5	6693.76	9799.74	17372.41	14482.34	23278.65	10421.3	13122.51	34297.17	11886.380000000001	10970.28	24467.33	23453.04	22157.48	14635.4	10837.62	18642.08	32260.57	10729.32	10761.67	17764.4	7809.0
K01442	3309.04	12422.48	7456.75	3345.0	5420.12	6209.08	6428.9	6828.74	9771.81	8530.25	3481.75	8755.6	2607.59	1820.95	2966.75	3431.75	6294.65	7680.0	10183.18	7869.2699999999995	14444.970000000001	6928.83	5090.22	8500.630000000001	9584.15	9792.25	17454.95	6481.91	5097.6	8413.48	12260.25	8486.43	15466.43	5976.03	8318.33	22144.75	9358.0	8471.9	20880.66	12990.25	12025.720000000001	11903.83	7852.43	8637.55	17203.03	6671.66	4994.0	8443.34	8518.4
K01443	7202.54	24363.940000000002	8828.630000000001	6362.75	10345.619999999999	9618.33	11738.4	12575.789999999999	8317.41	14781.240000000002	4291.87	8971.03	4891.96	3578.33	3694.9700000000003	6962.5	12292.02	13565.0	19527.18	16058.640000000001	21661.72	14607.33	10797.099999999999	16005.0	15851.15	15556.62	11344.7	12797.41	10359.73	14061.6	25509.75	16137.68	20369.78	13026.53	16096.83	16303.25	17308.58	12489.15	12474.83	25065.0	23956.14	12472.25	15621.58	17123.3	17483.36	13389.91	10777.0	14847.67	17175.9
K01444	50.0	449.5	411.75	103.75	222.5	254.25	80.5	229.75	433.25	19.0	12.75	283.5	47.25	67.5	418.75	45.25	162.25	658.0	224.0	192.75	803.5	94.0	131.0	322.75	74.0	226.0	372.25	179.75	231.75	506.0	722.75	703.25	1293.0	76.0	244.0	2328.25	28.75	66.5	445.0	882.75	1016.75	772.75	301.75	569.25	1489.75	245.75	316.5	1735.0	241.0
K01446	0.0	0.0	0.0	0.0	0.0	0.0	0.0	0.0	0.0	0.0	0.0	0.0	0.0	0.0	1.0	0.0	0.0	0.0	0.0	0.0	0.0	0.0	0.0	0.0	0.0	0.0	0.0	0.0	0.0	0.0	0.0	0.0	0.0	0.0	0.0	0.0	0.0	0.0	0.0	0.0	0.0	0.0	0.0	0.0	0.0	0.0	0.0	0.0	0.0
K01447	5406.0	16244.75	4282.5	4541.5	7251.5	5456.5	10159.3	10228.0	3475.0	11376.25	3358.5	3322.5	3258.5	2240.5	358.5	6925.5	10621.5	9437.0	18438.5	14191.25	20574.5	14665.0	10198.6	13552.1	13311.0	13409.5	765.0	12746.75	9170.7	12123.0	21728.45	13317.0	11030.64	10156.2	11282.1	7315.5	16674.25	9559.5	2094.0	20058.5	18272.36	8573.05	13169.5	13249.1	8874.64	11307.0	8488.75	10887.21	16065.5
K01448	14674.130000000001	56729.060000000005	22304.82	14206.55	23976.86	21271.15	24871.43	25344.11	18206.79	33404.479999999996	8350.189999999999	19372.75	11519.05	9210.660000000002	11286.33	14168.75	28317.520000000004	30135.3	42802.53999999999	40290.64	48415.17999999999	31182.4	23114.190000000002	30261.149999999998	35043.2	33681.41	14811.07	27807.64	25619.79	33430.380000000005	54683.51	37384.38	42823.73	32318.32	39585.88	24225.92	35816.880000000005	26089.98	11919.33	63189.29000000001	56307.03	23317.300000000003	35315.48999999999	41752.03	31237.689999999995	32284.010000000002	25899.25	36784.64	34074.7
K01449	253.54000000000002	2077.23	1825.5	504.75	964.6200000000001	1570.33	762.5	753.3299999999999	1590.66	857.5	145.0	421.1	524.84	364.45	1689.0	253.0	852.9	5903.0	5046.18	3069.27	15440.970000000001	3845.83	1521.42	3461.38	671.15	918.75	1324.2	1489.4099999999999	1657.25	6602.48	2178.65	1830.18	4994.65	1020.93	2031.53	5735.0	150.0	824.4	72.0	2985.3	4888.92	5237.25	1544.1799999999998	2476.0	5352.83	1001.91	1098.25	8013.75	1015.9000000000001
K01451	2900.75	17633.0	18531.239999999998	1814.3	6229.5	6003.5	4653.75	7801.62	14399.4	8203.220000000001	3437.11	38854.5	2290.61	2452.39	7161.009999999999	2737.75	12964.41	14571.3	9965.5	17761.489999999998	12946.1	6107.75	8962.14	9678.21	9284.75	15242.91	18879.3	4605.25	6920.639999999999	9633.36	15408.15	17106.52	25282.2	12309.3	12186.0	27117.75	20375.55	15114.7	22422.33	27359.05	21344.15	13108.15	11327.15	22867.25	34065.32	12993.25	13106.83	18888.07	10125.0
K01452	0.0	0.0	8.6	1.8	0.0	11.0	0.0	2.4	7.4	0.0	0.0	4.0	0.0	0.0	9.2	0.0	1.8	12.8	0.0	1.8	7.6	0.0	0.0	4.6	0.0	1.8	11.8	0.0	0.0	17.0	10.4	1.6	18.2	0.8	0.0	3.0	1.8	1.2	19.0	14.8	9.4	51.4	1.4	0.0	23.4	0.0	0.0	12.4	4.0
K01453	0.0	84.0	92.0	14.0	78.0	56.0	10.0	30.0	47.0	0.0	0.0	6.0	4.0	4.0	132.0	6.0	20.0	2268.0	1602.0	866.0	6387.0	1485.0	506.0	1152.0	14.0	16.0	80.0	506.0	476.0	2460.0	290.0	194.0	1348.0	130.0	254.0	2364.0	0.0	0.0	10.0	402.0	1160.0	2076.0	188.0	350.0	1872.0	54.0	88.0	3032.0	126.0
K01455	31.25	83.5	46.63	37.25	41.0	11.75	62.75	49.13	8.25	90.74000000000001	25.12	30.0	28.12	10.25	15.42	39.0	71.12	74.0	128.5	92.87	25.0	56.0	23.38	33.62	78.25	127.37	47.25	86.5	38.63	27.12	24.0	7.5	30.0	0.0	4.0	0.0	0.0	0.0	0.0	15.5	0.0	0.0	7.0	0.0	4.0	0.0	0.0	0.0	0.0
K01457	0.0	0.0	5.0	0.0	0.0	10.0	0.0	0.0	3.4	0.0	0.0	6.0	0.0	0.0	7.8	0.0	0.0	21.0	1.0	3.0	0.0	14.25	0.0	0.0	0.0	0.0	1.0	0.0	0.0	3.0	8.0	0.0	11.0	0.0	0.0	0.0	0.0	3.0	8.0	4.5	0.0	19.0	0.0	0.0	9.0	3.0	0.0	13.0	0.0
K01458	0.0	9.0	3.0	0.0	2.0	0.0	9.0	0.0	5.0	4.0	0.0	3.0	2.0	0.0	5.2	0.0	0.0	58.0	6.0	10.0	0.0	5.0	0.0	0.0	7.0	3.0	36.0	17.0	0.0	3.0	24.0	6.0	30.0	0.0	4.0	0.0	0.0	0.0	0.0	20.0	0.0	8.0	7.0	0.0	4.0	0.0	0.0	0.0	0.0
K01459	0.0	9.0	3.0	0.0	0.0	0.0	0.0	0.0	8.0	0.0	0.0	3.0	0.0	0.0	2.0	0.0	0.0	55.0	6.0	10.0	0.0	5.0	0.0	0.0	7.0	3.0	36.0	17.0	0.0	3.0	24.0	6.0	30.0	0.0	4.0	0.0	0.0	0.0	0.0	14.0	0.0	0.0	7.0	0.0	4.0	0.0	0.0	0.0	0.0
K01460	53.5	108.96000000000001	91.88	46.25	58.0	21.25	124.5	68.13	20.0	134.99	43.620000000000005	480.43	34.870000000000005	14.88	23.619999999999997	46.75	94.37	19.25	132.0	93.37	32.75	57.0	29.88	38.87	146.5	213.37	48.5	87.0	52.13	40.620000000000005	69.5	38.25	61.75	28.5	38.0	24.0	246.25	195.75	1334.5	85.75	42.25	10.5	36.75	46.25	29.0	0.0	0.0	0.0	0.0
K01461	0.0	0.0	0.0	0.0	0.0	0.0	0.0	0.0	0.0	0.0	0.0	0.0	2.0	0.0	0.8	0.0	0.0	0.0	0.0	0.0	0.0	0.0	0.0	0.0	0.0	0.0	0.0	0.0	0.0	0.0	0.0	0.0	0.0	0.0	0.0	0.0	0.0	0.0	0.0	0.0	0.0	0.0	0.0	0.0	0.0	0.0	0.0	0.0	0.0
K01462	10613.08	39169.5	17841.41	9255.35	17660.9	15252.41	16245.13	18401.089999999997	18681.510000000002	21413.25	6928.95	24068.29	7602.54	6652.950000000001	8622.69	8765.25	21220.930000000004	22889.85	27300.199999999997	30078.089999999997	33238.22	19651.16	16558.82	20715.110000000004	24220.8	26616.47	25911.010000000002	18121.910000000003	18452.83	22350.25	33252.56	27642.640000000003	37623.89	20361.83	26857.839999999997	39693.67	25334.43	20626.28	29158.66	46718.44	41139.74	22701.58	23769.049999999996	31975.68	38227.38	22588.73	18540.25	25363.5	22224.799999999996
K01464	171.7	1654.15	2040.88	183.0	754.45	2050.25	290.5	719.13	1787.5	234.99	212.62	1658.1	128.37	191.32999999999998	2198.02	125.25	561.27	2518.0	787.35	1153.47	2599.55	383.5	632.63	959.12	184.65	403.12	1282.1200000000001	210.75	472.38	1803.77	1670.65	1802.1	4001.9	208.1	689.2	2154.0	328.25	450.15	1639.5	2785.75	3327.5	1259.25	1039.6	2073.25	3563.0	586.5	865.25	2402.75	597.4
K01465	9464.380000000001	33340.310000000005	9020.67	8563.85	15177.2	10526.91	14711.63	15519.85	8892.26	18444.729999999996	5384.4400000000005	9014.62	6721.780000000001	5836.01	3789.38	8182.5	17677.270000000004	14264.35	24174.1	25168.23	22633.170000000002	18069.16	14022.830000000002	16163.100000000002	20611.65	21434.96	10991.470000000001	16778.41	16451.09	16324.34	29542.16	23136.79	22586.239999999998	17124.73	22281.39	18395.17	19805.35	15312.38	12536.83	39641.44	34445.24	13432.83	21088.799999999996	25620.18	18242.709999999995	19468.48	15170.25	15405.079999999998	19812.899999999998
K01466	525.0	1983.96	183.38	548.75	484.0	170.25	858.0	360.13	69.0	1869.49	282.12	560.4300000000001	593.37	266.0	43.62	485.25	372.87	112.25	1408.5	668.87	249.25	689.25	251.38	361.37	1858.0	474.87	72.17	632.0	558.63	194.12	3850.5	1196.25	536.25	2380.5	2687.0	180.5	355.25	804.25	1353.5	2328.25	2572.75	202.0	1667.25	1208.75	297.5	1080.0	1180.5	737.0	706.0
K01467	22.25	33.75	56.85	10.8	23.0	24.5	61.75	27.4	33.15	48.25	18.5	463.0	13.75	4.63	34.0	7.75	27.05	31.8	8.5	14.3	23.35	17.75	9.0	9.85	75.25	93.8	71.8	17.5	13.5	45.5	79.9	39.85	91.55	29.3	44.0	43.0	248.05	196.95	1370.5	111.55	51.65	60.9	40.55	53.25	68.4	1.25	0.0	38.4	4.0
K01468	6732.25	23027.46	5281.73	6412.8	10990.75	7646.25	11298.05	11492.529999999999	3992.55	14136.99	3452.62	2764.43	4801.62	4361.38	1500.12	6448.5	13741.92	8464.55	16159.75	17950.75	13025.1	13179.0	10734.23	11259.57	13320.0	15292.42	1463.47	13191.0	12588.58	11809.369999999999	18908.6	16447.02	13005.689999999999	11883.0	14570.1	2771.5	17950.05	11315.7	173.5	30640.3	24029.0	6310.1900000000005	15269.15	17887.1	5816.210000000001	14621.5	10684.33	8259.529999999999	16667.5
K01469	24.0	280.0	29.0	0.0	2.0	2.0	12.0	32.0	3.0	0.0	9.0	80.0	0.0	0.0	0.0	16.0	235.0	20.0	234.0	513.0	11.0	164.0	297.0	47.0	3.0	11.0	1.0	53.0	189.0	0.0	95.0	413.0	21.0	52.0	61.0	2.0	27.0	14.0	0.0	96.0	262.0	9.0	107.0	240.0	12.0	50.0	173.0	7.0	63.0
K01470	655.45	4585.9	5967.73	441.8	1525.95	2551.75	1145.75	1892.53	4927.65	2052.74	837.62	9816.1	569.12	601.7	2892.8199999999997	682.0	3377.3199999999997	4772.3	2779.35	4816.27	5309.4	1626.25	2455.13	2718.4700000000003	2226.4	3747.42	5600.92	1136.25	1869.38	3718.77	4881.55	5354.95	7990.99	3082.4	3088.2	6974.0	5081.8	3753.1	5490.0	8846.8	7452.15	4095.44	3508.25	6641.5	9196.54	3610.25	3810.75	5895.860000000001	2962.4
K01471	0.0	0.0	0.0	0.0	0.0	0.0	0.0	0.0	0.0	0.0	0.0	0.0	0.0	0.0	0.8	0.0	0.0	0.0	0.0	0.0	0.0	0.0	0.0	0.0	0.0	0.0	0.0	0.0	0.0	0.0	0.0	0.0	0.0	0.0	0.0	0.0	0.0	0.0	0.0	0.0	0.0	0.0	0.0	0.0	0.0	0.0	0.0	0.0	0.0
K01473	0.0	8.0	2.0	0.0	0.0	7.0	0.0	0.0	3.0	11.0	0.0	3.0	0.0	0.0	3.2	0.0	0.0	42.0	47.0	8.0	3.0	5.0	0.0	0.0	0.0	0.0	0.0	3.0	0.0	0.0	17.0	0.0	12.0	0.0	23.0	0.0	0.0	14.0	0.0	3.0	15.0	10.0	0.0	0.0	3.0	5.0	0.0	11.0	0.0
K01474	0.0	8.0	2.0	0.0	0.0	7.0	0.0	0.0	3.0	11.0	0.0	3.0	0.0	0.0	3.2	0.0	0.0	42.0	47.0	8.0	3.0	5.0	0.0	0.0	0.0	0.0	0.0	3.0	0.0	0.0	15.0	0.0	12.0	0.0	23.0	0.0	0.0	14.0	0.0	6.0	15.0	10.0	0.0	0.0	3.0	5.0	0.0	11.0	0.0
K01476	671.6700000000001	3555.41	1870.33	723.75	1311.58	1843.83	881.9300000000001	1229.17	1891.5	1799.7600000000002	1060.33	1219.6599999999999	468.33	504.8	1384.17	450.0	1145.1599999999999	2856.0	2206.42	1866.92	5744.5	1634.33	961.62	1608.6200000000001	1146.25	1241.75	1094.0	957.5	1026.6499999999999	3150.25	2428.4100000000003	1593.7399999999998	3387.25	910.4	1420.7100000000003	2408.67	1325.25	1274.3300000000002	1490.0	2472.49	2686.03	2214.5	1467.92	1906.53	3064.67	1045.92	779.67	3368.75	1279.0
K01477	26.0	16.0	5.0	21.0	29.0	8.0	9.0	9.0	3.4	12.0	0.0	6.0	25.0	0.0	8.6	8.0	7.0	21.75	49.0	37.0	3.0	63.0	9.5	7.67	13.0	20.0	3.42	33.0	34.0	3.0	81.0	40.0	21.0	38.0	23.0	0.0	21.0	13.0	8.0	58.0	28.0	21.0	27.0	27.0	9.0	44.25	21.0	14.0	9.0
K01478	211.17000000000002	715.21	1044.35	110.8	562.25	1035.75	164.0	602.23	1338.4	133.0	221.5	1737.93	56.75	94.25	1255.7	89.5	317.05	1715.3	307.75	440.05	1289.35	137.25	183.5	385.35	73.0	329.3	687.55	179.0	257.5	796.5	813.9	765.35	2703.7	103.3	767.75	3868.75	201.8	477.7	990.3299999999999	1104.05	1599.9	1191.15	407.65	1239.25	4086.32	332.75	432.75	1768.07	265.0
K01479	55.25	388.21000000000004	124.23	46.05	85.0	49.75	79.75	92.53	32.05	96.74000000000001	34.120000000000005	112.43	28.12	12.63	91.62	59.5	317.92	1134.3	1161.5	1027.67	3235.6	949.25	581.38	661.22	74.25	142.17000000000002	53.55	362.5	465.63	1268.12	227.4	507.1	686.8000000000001	123.8	184.0	1190.0	32.8	18.2	26.0	297.8	851.4	1093.4	197.4	413.0	964.9	79.5	217.0	1538.4	130.0
K01480	885.87	5571.0199999999995	6112.81	692.8	1915.2800000000002	2681.08	1581.83	2214.2	4918.9	2904.5	978.95	10236.19	911.2	750.9999999999999	2937.5899999999997	816.75	3824.7299999999996	5799.55	4330.52	5773.9400000000005	8643.650000000001	2726.83	2925.8	3640.49	2838.65	4453.92	5844.84	1712.75	2389.38	5027.77	4474.5599999999995	4812.6900000000005	8473.6	3553.4	4152.71	8074.67	5520.05	4269.68	6823.5	7819.639999999999	6805.23	5070.65	3285.17	6309.58	10038.74	3388.3199999999997	3525.42	7381.32	2676.4
K01481	0.0	0.0	0.0	0.0	0.0	0.0	0.0	0.0	0.0	0.0	0.0	0.0	0.0	0.0	0.0	0.0	0.0	0.0	0.0	0.0	0.0	0.0	0.0	0.0	0.0	0.0	0.67	0.0	0.0	0.0	0.0	0.0	0.0	0.0	0.0	0.0	0.0	0.0	0.0	0.0	0.0	0.0	0.0	0.0	0.0	0.0	0.0	1.0	0.0
K01482	136.25	122.0	156.38	44.25	81.75	79.0	82.75	87.38	177.25	90.74000000000001	36.620000000000005	261.5	34.870000000000005	20.5	136.12	50.0	80.37	168.5	152.25	115.12	209.75	62.5	38.379999999999995	70.37	71.25	135.37	78.5	92.5	78.13	123.62	20.0	45.25	332.0	11.0	68.25	272.75	0.0	28.5	45.0	13.75	65.0	179.25	16.25	63.75	471.25	30.75	40.75	351.0	11.0
K01483	103.5	571.96	152.48000000000002	87.05	121.0	50.25	160.5	169.53	46.8	167.99	58.620000000000005	570.4300000000001	85.87	30.5	52.22	78.75	388.16999999999996	87.8	491.0	692.1700000000001	94.35	282.75	354.38	161.14	175.5	246.17000000000002	63.72	173.0	328.13	70.62	716.9	856.85	189.95	169.3	224.0	56.0	296.05	252.95	1363.5	1042.55	1162.65	113.9	427.15	634.25	131.4	272.25	399.0	111.4	250.0
K01484	53.5	108.96000000000001	100.48	48.05	60.0	36.25	124.5	70.53	31.4	140.99	43.620000000000005	484.43	34.870000000000005	14.88	33.62	46.75	96.17	43.8	141.0	100.17	43.35	60.0	35.379999999999995	43.47	146.5	215.17000000000002	92.05	91.0	52.13	57.620000000000005	89.9	39.85	99.55	35.3	38.0	27.0	252.05	199.95	1355.5	102.05	51.65	72.9	38.15	48.25	54.4	1.25	0.0	12.4	4.0
K01485	553.75	628.46	1917.36	154.05	261.0	1437.75	310.25	328.41	2200.15	329.73	131.74	845.9300000000001	130.74	70.63	1404.24	160.75	479.53999999999996	1717.05	708.5	882.62	2770.6	398.5	403.51	539.09	270.0	455.29	1267.3	330.25	404.01	1652.49	318.15	597.52	2426.7	134.3	418.75	2701.25	412.05	356.95	1904.0	413.3	696.9	1329.9	207.65	534.0	2015.65	151.4	264.83	1805.65	114.0
K01486	983.0699999999999	5569.21	2854.21	1203.25	2001.23	2755.08	1774.6299999999999	1694.88	2551.25	3537.5	710.7	2479.3599999999997	1311.2	752.4499999999999	2913.14	801.5	1374.33	4648.0	4505.87	2633.24	7481.599999999999	2293.58	1197.4	2583.49	2988.55	1943.12	2311.65	1690.5	1714.3300000000002	3985.67	6931.51	3473.19	6838.3	3400.4	5350.26	6345.67	738.0	1796.38	2240.83	6842.34	7662.68	3530.75	3361.37	4019.68	7056.34	2184.17	2401.67	7037.42	1556.8000000000002
K01487	831.2	2739.9	1716.98	703.3	806.45	1522.25	1008.8	666.53	1527.3	1932.24	306.12	697.1	699.87	404.83	1389.4199999999998	553.75	502.57	1577.55	1791.35	1097.02	2547.1499999999996	894.0	478.23	1043.4900000000002	1912.15	550.4200000000001	1073.67	716.5	747.58	1650.27	3851.0	1234.2	2662.7	2515.1	3031.8	1064.0	427.8	892.85	1404.5	1975.05	2583.25	1171.9	1653.5	1375.35	1577.4	1111.75	1229.0	2347.65	627.4
K01488	1152.7	6590.57	7495.98	1080.3	2200.45	3347.25	2123.0	2505.5299999999997	7519.3	4318.49	1723.12	13042.96	1214.87	889.8299999999999	3388.62	1148.75	3778.5699999999997	6538.8	3993.85	5047.77	8730.15	2230.0	2440.13	3793.89	5250.15	5290.42	13409.92	1815.75	2341.88	4967.27	7468.05	5250.7	11733.8	5528.9	6045.7	14867.0	5846.05	5654.85	16083.5	8326.05	7514.4	7844.15	4283.9	6636.75	13924.4	4127.5	4255.75	7529.65	3073.4
K01489	7852.21	27719.940000000002	6196.38	7532.0	12747.119999999999	8865.08	12982.8	13036.29	4515.41	16787.239999999998	3997.62	4494.53	5907.21	5088.33	2550.2200000000003	7141.25	14812.27	10878.25	20013.18	20547.72	17261.22	15561.33	11819.900000000001	13295.650000000001	15762.65	16526.12	2090.87	14580.16	14089.58	13801.6	24172.6	18957.6	16319.34	15245.63	19294.13	5557.0	18525.83	13179.15	1875.83	34251.85	29162.02	8058.69	17971.33	21165.85	9790.240000000002	16661.91	12835.83	11672.779999999999	18033.4
K01491	9787.880000000001	35720.100000000006	13198.310000000001	8627.55	16007.7	11704.41	15299.63	16673.61	12506.96	20058.75	6293.7	18802.190000000002	7051.04	6226.75	5116.74	8395.0	19783.730000000003	16223.05	24344.6	27628.189999999995	22312.57	17844.41	15259.07	17555.260000000002	21858.65	24184.92	15452.17	16923.41	17157.33	17217.1	30922.760000000002	25361.690000000002	27322.54	19455.43	24297.39	23401.67	24620.879999999997	19031.679999999997	19359.83	43862.14	36927.67	15388.759999999998	22536.899999999998	29454.68	25426.809999999998	21699.98	17521.25	17902.68	21457.399999999998
K01492	2936.0	9046.0	2120.5	2449.0	3958.5	2985.5	4796.5	5139.0	1301.0	5680.5	1465.5	1351.5	1812.5	1346.5	90.5	3056.5	5399.5	2515.0	6960.0	6414.0	3858.0	5570.0	4609.0	6003.5	5851.0	6511.5	231.0	5300.0	4095.0	3805.5	9143.5	5940.5	4230.639999999999	4621.0	5059.0	239.0	8041.5	4631.5	62.5	9503.5	7841.5	2053.04	5965.5	6099.5	2014.14	5278.0	4057.5	2486.21	7573.5
K01493	9151.380000000001	34038.64	12859.33	8354.5	15476.2	11490.16	14717.63	16019.58	11806.16	19325.26	5514.58	17035.760000000002	6844.67	6039.87	5019.92	8026.25	18905.06	15867.25	23162.1	26445.519999999997	22128.22	17016.91	14690.69	17311.450000000004	20779.15	23198.25	15009.619999999999	16330.41	16533.7	17016.48	29034.86	23927.840000000004	26626.489999999998	18809.13	23446.39	22626.17	24025.5	18091.229999999996	16259.33	42418.090000000004	35534.520000000004	15108.86	21491.25	28245.93	23917.91	21060.33	16967.25	17748.28	20927.899999999998
K01494	621.5	1655.46	282.98	265.05	508.5	183.25	533.0	602.03	414.8	517.49	336.12	1077.43	202.37	178.88	92.42	368.75	866.67	285.8	1145.5	1154.67	129.35	822.5	568.38	229.14	1015.5	916.67	373.55	569.0	600.63	149.62	1833.9	1389.85	548.05	643.3	839.0	438.5	541.38	577.45	1651.5	1416.05	1269.15	137.4	1012.65	1163.75	808.9	639.65	554.0	81.4	529.5
K01495	8686.34	28927.04	6585.33	7838.6	13172.17	9112.83	13559.8	13584.01	5393.110000000001	17905.739999999998	4429.62	4954.43	6261.96	5223.38	2592.12	7441.25	15013.220000000001	10273.6	19985.83	20297.97	14725.87	15305.08	11618.900000000001	12584.77	16853.75	17251.22	2681.27	14879.16	14124.58	12724.7	25218.0	19196.95	16065.34	15842.130000000001	20271.68	6521.25	18955.43	13829.15	2474.5	34994.7	28782.32	7583.74	18316.78	21196.1	9942.79	16864.91	12701.08	10477.58	17904.0
K01496	1055.17	7761.16	5688.93	921.05	3243.08	2778.83	1831.83	3277.57	4790.65	2153.01	1032.58	11421.66	1048.83	1109.8000000000002	3023.2200000000003	954.25	4720.96	6476.3	5570.92	8494.47	7941.85	3585.58	4292.67	4979.77	3789.0	6168.3	5561.3	2379.25	3554.25	4910.0	5699.16	6389.09	10028.2	3971.7999999999997	4784.76	11334.67	5359.05	4185.03	6510.0	8819.289999999999	8139.15	5400.07	4208.97	8759.33	13418.57	4726.07	5025.92	8676.9	3331.0
K01497	289.5	1548.46	173.98	265.05	481.5	70.25	498.0	569.03	40.8	487.49	313.12	662.4300000000001	193.37	180.88	40.62	360.75	844.67	113.8	1112.5	1134.67	71.35	799.5	555.38	206.14	942.5	844.67	81.72	543.0	600.63	79.62	1702.9	1323.35	187.04999999999998	622.3	735.0	30.5	526.05	515.45	1367.0	1386.05	1254.15	101.9	978.65	1130.75	87.4	639.65	541.0	38.4	516.5
K01499	0.0	0.0	0.0	0.0	2.0	0.0	0.0	0.0	0.0	0.0	0.0	0.0	0.0	0.0	0.8	0.0	0.0	0.0	0.0	0.0	0.0	0.0	0.0	0.0	0.0	0.0	0.0	0.0	0.0	0.0	0.0	0.0	2.0	0.0	0.0	0.0	0.0	0.0	0.0	0.0	0.0	10.0	0.0	0.0	0.0	0.0	0.0	4.0	0.0
K01501	587.0	4020.0	4376.0	388.0	1379.0	1252.0	1072.0	1758.0	3400.0	1947.0	792.0	9342.0	540.0	572.0	1463.6	617.0	3043.0	3171.75	2225.0	4142.0	2934.0	1372.0	2080.5	2235.0	2139.0	3592.0	4506.75	984.0	1563.0	2174.0	3536.0	3916.0	5533.0	3005.0	2875.0	5879.0	5053.0	3704.0	5421.0	6472.5	4920.0	2992.0	2679.0	5360.0	7557.0	3094.65	3115.0	4091.0	2408.0
K01502	0.0	9.0	3.0	0.0	0.0	2.0	0.0	0.0	5.0	0.0	0.0	3.0	4.0	0.0	3.5999999999999996	0.0	0.0	55.0	6.0	10.0	0.0	10.0	0.0	0.0	7.0	3.0	36.0	17.0	0.0	3.0	24.0	6.0	30.0	0.0	4.0	0.0	0.0	0.0	0.0	15.5	0.0	4.0	7.0	0.0	4.0	0.0	0.0	0.0	0.0
K01505	26.0	16.0	8.6	22.8	29.0	11.0	9.0	11.4	7.4	22.0	0.0	4.0	25.0	0.0	11.0	9.5	8.8	19.55	49.0	35.8	10.6	55.0	9.5	10.6	13.0	21.8	15.55	33.0	34.0	17.0	91.4	41.6	34.8	38.8	23.0	3.0	22.8	11.2	21.0	71.3	37.4	54.4	28.4	27.0	24.9	44.25	21.0	15.4	13.0
K01507	1135.75	6484.46	5178.360000000001	822.05	2283.0	1744.25	1772.25	2721.91	4274.3	2624.23	1181.99	10817.93	881.24	886.63	2046.79	1119.0	4450.04	4196.8	3860.0	5889.29	4057.85	2401.75	2923.26	3084.51	3443.75	5173.04	5313.72	1862.25	2580.01	2949.74	5818.65	5777.1	7381.05	3781.3	4120.5	8690.75	5632.13	4371.95	7530.5	8163.3	6714.9	3916.65	3810.4	6950.0	9918.32	3925.4	3987.5	6040.07	3116.5
K01512	1519.8400000000001	8521.29	3269.98	1781.7999999999997	3418.92	2545.58	2781.0	3217.44	4349.3099999999995	3697.99	1560.37	5355.93	1639.71	1225.13	2017.87	1259.0	3119.17	4256.05	5842.08	5822.34	5991.77	3176.08	2638.55	3851.47	5916.5	5170.67	9087.470000000001	2603.91	2962.88	2963.95	7853.15	4942.68	7860.95	4300.13	6326.58	13694.5	1395.6299999999999	3468.95	11967.33	6084.05	7350.07	5641.9	4310.38	5936.25	10058.73	3419.66	3511.25	5068.9	2043.5
K01515	4830.21	18320.190000000002	12675.48	4027.3	7722.62	9260.08	8135.0	9243.939999999999	12441.71	10303.99	3400.87	17230.03	3685.71	2734.83	7113.87	4578.0	9768.07	14540.05	15066.68	13738.94	20233.57	10310.58	7954.05	12023.570000000002	12188.4	12644.67	16484.17	8396.91	7756.88	12634.85	19486.05	13800.78	23810.45	11762.73	14932.279999999999	24539.5	13287.13	11355.349999999999	18120.83	20408.65	19828.239999999998	13599.82	12292.48	16472.25	25878.73	10550.06	9285.75	16748.4	10873.9
K01520	9784.880000000001	35649.100000000006	13099.310000000001	8612.55	15946.7	11646.41	15245.63	16606.61	12202.96	19842.75	5850.7	18108.190000000002	7045.04	6218.75	5050.34	8392.0	19761.730000000003	15078.05	23509.6	27177.189999999995	19065.57	17104.41	15006.07	16964.590000000004	21794.65	24109.92	15376.17	16663.41	16896.33	15939.099999999999	30742.760000000002	25226.690000000002	26522.44	19387.43	24162.39	21882.67	24566.879999999997	18668.679999999997	17905.83	43647.64	36223.0	14204.09	22413.899999999998	29230.68	23781.309999999998	21672.98	17488.25	16309.68	21394.399999999998
K01521	53.5	108.96000000000001	93.88	46.25	58.0	21.25	124.5	68.13	20.0	134.99	43.620000000000005	480.43	34.870000000000005	14.88	25.220000000000002	46.75	94.37	19.25	132.0	93.37	32.75	57.0	29.88	38.87	146.5	213.37	48.5	87.0	52.13	40.620000000000005	69.5	38.25	61.75	28.5	38.0	24.0	246.25	195.75	1334.5	85.75	42.25	14.5	38.75	46.25	32.0	0.0	0.0	0.0	0.0
K01523	757.0	5545.0	5541.1	558.55	2174.25	2471.5	1250.5	2516.4	4743.65	2076.0	1007.25	11398.0	673.5	749.75	3007.8500000000004	769.75	3848.3	6418.3	3720.75	5842.8	7565.85	2540.25	3025.5	3662.1	2433.0	4376.8	5580.3	1636.75	2494.25	4460.5	4517.15	5250.6	9748.2	3310.8	3833.75	11317.0	5205.55	4085.2	6501.0	7230.3	6631.15	5291.4	3104.8	6837.0	13307.9	3433.9	3760.25	8484.4	2742.0
K01524	4316.18	14490.91	10021.44	2982.05	6282.0	6701.91	6876.33	8248.41	10383.71	7588.99	3484.0699999999997	16387.52	2472.66	2073.4300000000003	4360.01	4124.5	9662.449999999999	11497.3	12324.0	13257.130000000001	14616.02	9020.41	7882.85	9885.11	9082.75	11243.289999999999	8338.39	7439.41	6916.01	9581.82	15684.16	13100.92	16719.93	8540.630000000001	10327.09	17179.92	13528.63	10374.53	14162.5	18828.64	17826.32	9254.65	10633.9	15255.58	19964.6	9442.73	8455.67	12074.99	10475.0
K01525	666.5	4144.96	4476.48	457.05	1462.0	1286.25	1205.5	1837.53	3424.8	2103.99	835.62	9826.43	599.87	588.88	1495.62	671.75	3146.17	3210.8	2409.0	4269.17	2981.35	1483.0	2115.38	2286.14	2305.0	3827.17	4569.55	1104.0	1649.13	2231.62	3696.9	3995.85	5621.55	3072.3	2936.0	5906.0	5322.38	3910.95	6775.0	6639.05	4999.65	3063.9	2746.15	5433.25	7611.4	3137.65	3136.0	4103.4	2421.0
K01531	1094.32	1194.84	1888.69	182.3	681.48	1354.08	457.58	757.16	2782.65	832.7399999999999	834.0699999999999	3882.1499999999996	163.07	143.82999999999998	1350.6100000000001	242.25	486.5	1865.05	943.62	721.99	3549.2	439.33	255.42999999999998	1072.51	1788.05	1679.54	7361.7	436.5	392.76	1474.54	948.2099999999999	716.46	4976.75	302.0	859.1599999999999	9003.42	862.05	1551.08	10410.83	923.7900000000001	1050.98	3950.15	436.66999999999996	942.33	6978.82	396.42	228.25	1550.4	272.8
K01533	8945.71	35062.64	13266.43	8140.8	15020.2	9978.16	14847.63	16131.98	9851.31	20580.76	5543.33	22685.260000000002	6898.17	6094.87	3999.87	8264.5	20575.86	13873.8	22625.6	27642.32	14500.07	16684.16	15215.44	15920.7	19890.4	23461.3	10179.67	15953.41	16564.2	14141.23	30980.760000000002	26442.690000000002	24115.54	21089.93	24556.64	14049.67	28520.05	20380.93	11448.33	46679.29	37072.75	11042.34	22993.899999999998	31171.43	21790.809999999998	22428.23	18503.75	15304.93	22444.399999999998
K01534	9801.28	38928.90000000001	13460.560000000001	9494.55	16949.85	11960.66	16506.63	17368.02	12353.31	22307.25	6236.2	18464.89	7966.79	6690.9	5386.04	8917.5	20283.78	19180.55	28145.549999999996	29065.14	29260.92	20368.66	15856.57	19332.270000000004	24001.95	24782.42	16206.15	18311.410000000003	18290.83	19929.9	35024.06	26251.14	29124.739999999998	22478.13	28213.04	25557.42	24724.55	19582.979999999996	18146.989999999998	45716.490000000005	39811.17	17651.01	24317.949999999997	30674.93	26611.059999999998	22719.33	18540.5	22191.93	22127.699999999997
K01535	0.0	0.0	0.0	0.0	0.0	0.0	0.0	0.0	0.0	0.0	0.0	0.0	0.0	0.0	0.8	0.0	0.0	8.0	0.0	0.0	0.0	0.0	0.0	0.0	0.0	0.0	0.0	0.0	0.0	0.0	0.0	0.0	0.0	0.0	0.0	0.0	0.0	0.0	0.0	0.0	0.0	0.0	0.0	0.0	0.0	0.0	0.0	0.0	0.0
K01537	9003.869999999999	32142.65	14241.0	8474.5	15275.2	14033.0	15009.8	15902.0	15883.0	19465.75	5911.75	12771.6	6604.5	5701.7	7217.75	8621.75	17561.9	19281.75	24161.6	24101.18	33316.55	17508.75	13731.35	18780.550000000003	23306.65	23755.75	27211.12	17338.25	16125.7	21117.65	30121.35	22284.52	32378.489999999998	16888.3	22377.05	34708.5	21062.5	16726.4	27345.0	39456.2	35288.020000000004	22109.86	20760.75	24954.6	28338.91	19434.5	15130.58	20173.28	20647.4
K01545	0.0	0.0	8.6	1.8	0.0	11.0	0.0	2.4	7.4	0.0	0.0	4.0	0.0	0.0	9.2	0.0	1.8	12.8	0.0	1.8	7.6	0.0	0.0	4.6	0.0	1.8	11.8	0.0	0.0	17.0	12.4	1.6	18.2	0.8	0.0	3.0	1.8	1.2	19.0	14.8	9.4	49.4	1.4	0.0	23.4	0.0	0.0	12.4	4.0
K01546	3223.37	11121.769999999999	4350.56	3068.05	4847.28	4774.33	5754.63	5897.45	3337.9	7663.25	1724.6999999999998	2620.19	2397.95	1660.0000000000002	2068.8399999999997	3575.5	5979.98	5958.3	9646.52	7910.94	10429.150000000001	7123.83	5370.400000000001	7782.740000000001	8149.65	7285.92	1851.17	6533.25	5201.33	7255.7699999999995	13563.76	7670.4400000000005	8996.739999999998	7214.6	8506.31	5057.42	8641.05	5555.179999999999	1956.5	11989.289999999999	10907.67	5108.28	7692.42	7712.93	6274.96	6454.92	5156.67	8218.61	8422.9
K01547	3223.37	11121.769999999999	4350.56	3072.05	4845.28	4774.33	5758.63	5897.45	3337.9	7663.25	1724.6999999999998	2620.19	2395.95	1660.0000000000002	2068.8399999999997	3575.5	5979.98	5958.3	9646.52	7910.94	10432.150000000001	7123.83	5370.400000000001	7782.740000000001	8149.65	7285.92	1850.5	6533.25	5201.33	7258.7699999999995	13563.76	7670.4400000000005	8998.739999999998	7217.6	8509.31	5057.42	8641.05	5555.179999999999	1956.5	11989.289999999999	10910.67	5105.28	7692.42	7712.93	6274.96	6454.92	5156.67	8220.61	8422.9
K01548	3223.37	11121.769999999999	4350.56	3068.05	4845.28	4774.33	5754.63	5897.45	3337.9	7663.25	1724.6999999999998	2620.19	2395.95	1660.0000000000002	2068.8399999999997	3575.5	5979.98	5958.3	9646.52	7910.94	10429.150000000001	7123.83	5370.400000000001	7782.740000000001	8149.65	7285.92	1851.17	6533.25	5201.33	7255.7699999999995	13563.76	7670.4400000000005	8996.739999999998	7214.6	8506.31	5057.42	8641.05	5555.179999999999	1956.5	11989.289999999999	10907.67	5108.28	7692.42	7712.93	6274.96	6454.92	5167.67	8218.61	8422.9
K01551	62.5	353.0	134.26	81.5	136.0	50.5	145.5	117.26	28.5	181.48000000000002	50.24	54.0	84.24000000000001	38.5	99.24	81.0	170.24	1106.0	1067.0	609.74	3249.0	827.0	305.76	670.24	155.5	253.74	22.5	375.0	352.26	1275.24	196.0	113.5	640.14	101.0	213.0	1191.0	0.0	19.0	5.0	224.0	635.0	1047.29	109.0	204.0	961.14	40.0	85.0	1552.71	73.0
K01555	26.0	25.0	11.6	22.8	25.0	12.0	18.0	11.4	12.4	16.0	0.0	7.0	27.0	0.0	13.799999999999999	9.5	8.8	77.55	55.0	45.8	10.6	63.0	9.5	12.27	20.0	24.8	50.55	50.0	34.0	20.0	117.4	47.6	58.2	38.8	27.0	3.0	22.8	11.2	19.0	83.8	37.4	59.4	35.4	27.0	33.9	46.25	21.0	12.4	13.0
K01556	0.0	33.0	43.0	7.0	40.0	30.0	14.0	15.0	18.0	4.0	0.0	0.0	4.0	2.0	68.8	4.5	10.0	1087.75	795.0	425.0	3195.0	735.0	255.5	576.0	0.0	5.0	11.75	236.0	238.0	1227.0	124.0	91.0	649.6	65.0	123.0	1185.0	0.0	0.0	5.0	196.0	580.0	1048.0	89.0	175.0	942.0	33.25	44.0	1526.0	63.0
K01560	130.0	1119.0	794.0	229.75	467.25	457.0	196.3	468.58	934.25	74.0	100.75	1100.5	110.0	96.75	733.75	103.75	707.0	4087.0	2141.25	1655.5	7514.25	1820.75	991.1	1693.1	214.0	389.0	1298.0	906.75	992.95	3124.0	1265.45	1498.0	3412.7	331.7	753.35	5092.5	100.75	203.5	1076.83	1526.0	2745.35	3148.0	631.0	1316.6	3855.0	438.5	662.75	5491.0	535.0
K01561	24.0	289.0	32.0	0.0	4.0	2.0	21.0	32.0	5.0	4.0	9.0	83.0	0.0	0.0	4.4	16.0	235.0	81.75	240.0	525.0	8.0	169.0	299.5	47.0	10.0	14.0	38.75	70.0	189.0	3.0	121.0	419.0	43.0	52.0	65.0	2.0	27.0	14.0	0.0	110.0	262.0	4.0	114.0	238.0	7.0	51.25	173.0	3.0	63.0
K01563	0.0	9.0	5.0	0.0	4.0	0.0	0.0	0.0	5.0	0.0	0.0	3.0	0.0	0.0	2.0	0.0	0.0	57.0	6.0	10.0	0.0	5.0	0.0	0.0	7.0	3.0	36.67	17.0	0.0	3.0	24.0	6.0	30.6	0.0	4.0	0.0	0.0	2.0	0.0	20.0	0.0	1.0	9.0	0.0	7.0	0.0	0.0	3.0	0.0
K01567	421.54	3405.23	1751.0	852.75	1147.6200000000001	1597.33	1250.0	947.3299999999999	1529.66	1816.5	266.5	329.1	807.3399999999999	573.95	1452.5	585.5	756.4	2673.0	3072.68	2111.27	5851.47	2026.83	928.9200000000001	2018.6799999999998	1838.65	540.25	1037.2	1031.4099999999999	1257.75	2966.48	4419.65	2039.18	3377.15	2856.9300000000003	3627.5299999999997	2234.5	192.0	1152.9	44.0	2585.6	4145.42	2212.75	2271.68	2504.5	2573.83	1501.9099999999999	1689.25	3971.75	1105.8999999999999
K01569	0.0	33.0	43.0	7.0	38.0	29.0	5.0	15.0	17.0	0.0	0.0	0.0	2.0	2.0	64.0	3.0	10.0	1075.0	795.0	423.0	3192.0	740.0	253.0	576.0	0.0	5.0	4.0	236.0	238.0	1227.0	121.0	91.0	640.0	65.0	123.0	1182.0	0.0	0.0	5.0	187.0	580.0	1038.0	87.0	175.0	932.0	27.0	44.0	1519.0	63.0
K01571	1040.54	4357.1900000000005	592.76	1162.5	1412.3700000000001	558.33	1781.3	1285.09	268.65999999999997	2866.23	477.24	695.53	1134.08	686.5799999999999	250.74	796.5	1090.6399999999999	469.5	3540.9299999999994	2246.76	970.47	1847.58	822.53	1398.2699999999998	2850.4	1260.24	471.7	1367.41	1278.96	536.47	5105.35	2259.93	1169.5	3329.13	4360.63	604.5	344.08	1494.4	113.5	3490.1	4286.69	625.9200000000001	2661.43	2611.1	1194.83	2046.6599999999999	1822.25	1407.0	1271.9
K01572	10992.54	39041.44	8257.76	10693.25	17410.12	11814.33	18531.6	18858.59	5636.91	24153.48	5811.24	4848.530000000001	8138.58	6842.33	1598.24	10459.0	20393.14	10381.0	26237.680000000004	26451.010000000002	14782.47	20251.58	16019.38	18689.02	22642.15	23388.489999999998	2073.2	19907.91	17899.41	15271.22	34251.05	25132.68	18167.03	20231.33	24349.23	2205.5	27461.33	18114.4	298.0	45647.0	37406.29	8060.5	24576.18	27180.2	8100.280000000001	22611.91	16776.75	10702.59	26512.4
K01573	2839.5	9149.17	2164.76	2520.5	3980.5	2972.0	4920.8	5173.26	1296.5	5850.73	1508.74	1316.3600000000001	1830.74	1345.38	70.74	3090.5	5292.74	2466.0	7144.5	6375.99	3811.0	5605.5	4589.360000000001	5865.34	5885.5	6516.24	212.0	5394.75	4080.96	3799.74	9153.45	5954.0	4224.24	4609.2	5086.1	230.0	8083.58	4625.5	65.0	9498.0	7778.35	2047.04	5980.5	6100.1	1979.14	5285.0	3962.75	2397.21	7520.5
K01574	0.0	0.0	0.0	0.0	2.0	2.0	0.0	0.0	0.0	0.0	0.0	0.0	0.0	0.0	2.4000000000000004	0.0	0.0	8.0	0.0	0.0	0.0	5.0	0.0	0.0	0.0	0.0	0.0	0.0	0.0	0.0	0.0	0.0	6.0	0.0	0.0	0.0	0.0	0.0	0.0	0.0	0.0	4.0	0.0	0.0	0.0	0.0	0.0	0.0	0.0
K01575	80.25	433.5	1787.63	160.25	314.0	781.75	268.75	451.21000000000004	2992.25	444.74	273.12	2483.0	96.12	49.63	601.9200000000001	78.0	430.12	1949.0	452.5	290.87	3809.5	131.25	86.38	875.62	1241.25	1305.37	7949.25	217.5	147.63	1254.12	199.0	253.0	3600.0	79.5	515.0	9446.0	469.0	861.0	8375.83	212.0	664.0	3964.0	75.4	234.0	4863.0	42.0	53.0	1276.0	92.0
K01576	0.0	9.0	13.6	1.8	2.0	11.0	0.0	2.4	12.4	0.0	0.0	7.0	0.0	0.0	12.8	0.0	1.8	78.55	6.0	13.8	7.6	5.0	2.5	4.6	7.0	4.8	50.55	17.0	0.0	20.0	34.4	7.6	50.2	0.8	4.0	3.0	1.8	3.2	19.0	28.8	9.4	53.4	8.4	0.0	30.4	1.25	0.0	12.4	4.0
K01577	86.25	419.75	2669.25	189.0	451.0	1181.5	530.75	781.0	5006.75	854.25	835.5	3866.0	110.75	70.25	557.8	73.75	474.25	2373.25	660.5	485.5	5141.75	88.75	69.5	948.25	1294.25	1472.0	8559.25	251.5	160.5	1670.5	326.5	348.25	4110.75	103.5	976.0	14753.0	1081.25	1673.75	12457.5	498.75	1538.25	5120.5	154.75	506.25	7453.0	16.0	44.0	1599.0	72.0
K01578	24.0	289.0	32.0	0.0	2.0	4.0	12.0	32.0	5.0	0.0	9.0	83.0	0.0	0.0	2.0	16.0	235.0	80.0	240.0	523.0	11.0	164.0	297.0	47.0	10.0	14.0	36.0	70.0	189.0	3.0	117.0	419.0	37.0	52.0	65.0	2.0	27.0	14.0	0.0	110.0	262.0	7.0	114.0	238.0	9.0	50.0	173.0	3.0	63.0
K01579	7862.71	26622.100000000002	4280.3099999999995	7147.55	12598.7	6944.41	12523.13	12846.529999999999	2774.21	15354.25	3874.45	3440.1899999999996	5559.54	4892.25	349.79	6957.75	14997.73	7467.3	18837.1	20615.859999999997	11569.32	14650.66	11924.32	12411.340000000002	16008.9	18160.67	886.25	14538.91	13877.83	11025.349999999999	21974.76	18036.770000000004	11735.189999999999	13292.43	16698.14	2311.67	18632.8	12219.679999999998	1600.33	34029.64	26687.67	5868.01	17153.25	20271.68	5359.810000000001	16624.48	12208.92	7267.93	17589.899999999998
K01580	2854.5	9175.75	2799.0	2527.0	4042.0	3236.0	5145.8	5387.5	2521.25	6008.75	1606.5	2500.0	1824.0	1347.0	87.3	3115.0	5330.0	2848.0	7315.5	6461.25	4717.5	5699.5	4581.1	5943.6	6301.5	6633.5	715.5	5477.75	4072.7	4071.0	9500.45	6112.5	4708.24	4777.2	5530.6	3701.0	8834.75	5227.0	3717.5	10096.0	8389.02	2784.71	6174.0	6393.1	3422.8100000000004	5540.0	3999.75	2793.13	7680.5
K01581	844.75	5114.42	6074.73	562.05	1717.0	1969.75	1451.25	2262.5299999999997	6067.15	2633.24	1521.12	13444.86	666.62	629.51	2045.62	741.5	3962.42	5137.05	3153.5	5442.67	6342.1	1896.75	2781.88	3194.7200000000003	3603.75	5113.17	12473.3	1385.5	2170.63	3387.12	4208.4	5146.1	9314.7	3288.8	3440.0	13886.0	6029.63	5251.7	17374.5	7067.3	6112.9	6789.4	3112.9	6145.5	12484.4	3253.25	3518.0	5256.4	2619.0
K01582	140.0	340.91999999999996	244.76	106.5	163.0	74.5	320.0	171.26	64.0	352.98	114.24000000000001	1056.8600000000001	75.74000000000001	31.76	112.24	165.5	253.74	1136.5	1269.0	652.74	3291.5	1011.0	334.76	707.74	679.0	491.74	178.0	542.0	374.26	1340.24	443.0	221.5	803.5	233.0	235.0	1254.0	527.5	399.5	2684.0	636.5	703.5	1093.5	280.5	317.5	1057.0	259.0	62.0	1568.0	203.0
K01583	0.0	0.0	0.0	0.0	0.0	0.0	0.0	0.0	0.0	0.0	0.0	0.0	0.0	0.0	0.0	0.0	0.0	0.0	0.0	0.0	0.0	0.0	0.0	0.0	0.0	0.0	0.0	0.0	0.0	0.0	2.0	0.0	8.0	0.0	0.0	0.0	0.0	0.0	0.0	0.0	0.0	3.0	0.0	0.0	5.0	0.0	0.0	0.0	0.0
K01584	48.25	50.46	56.85	31.8	44.0	26.5	79.75	36.4	24.15	60.25	18.5	457.43	41.75	4.25	21.0	15.75	32.05	34.8	57.5	46.3	21.35	64.75	16.0	15.85	88.25	110.8	54.8	50.5	47.5	33.5	167.9	79.85	89.95	67.3	63.0	27.0	269.05	206.95	1353.5	155.55	79.65	72.9	67.15	79.25	54.4	44.25	21.0	12.4	13.0
K01585	7028.17	24022.120000000003	6724.81	6620.55	11482.83	8887.08	11706.83	11970.7	5407.15	14531.0	3721.95	3369.0899999999997	4976.2	4528.55	2748.99	6717.75	13975.83	8729.8	15815.67	17556.67	12009.35	12898.83	10416.55	11132.140000000001	14186.0	15971.67	2444.7200000000003	13299.5	12566.13	11992.619999999999	20283.91	16911.010000000002	14511.39	12350.3	15158.01	2458.17	18499.55	11806.28	1527.5	31740.04	24242.15	6159.51	15906.32	18438.58	6120.980000000001	15064.82	10850.0	8270.43	17018.0
K01586	5327.719999999999	22138.8	10279.24	4703.35	8996.7	7748.07	8793.96	10171.01	8955.02	11292.76	3766.0299999999997	15270.279999999999	4039.21	3173.42	4673.01	5003.0	11503.189999999999	11988.85	16218.6	16964.33	15365.840000000002	11200.07	9686.91	12529.190000000002	13240.65	14249.720000000001	8280.970000000001	9402.07	9079.33	10879.43	21851.17	15700.11	18362.379999999997	12384.560000000001	15037.23	15229.34	14547.68	11384.21	10599.83	23907.43	22329.07	9637.45	13741.300000000001	18598.010000000002	19246.350000000002	12718.31	11254.92	14574.79	12702.4
K01588	9327.380000000001	35543.100000000006	11865.310000000001	8591.55	15859.7	11097.41	15118.63	16371.61	9894.96	19399.75	5265.7	15821.19	7004.04	6179.75	4707.34	8359.0	19693.730000000003	15405.05	24083.6	27467.189999999995	19132.57	17802.41	15224.07	16862.590000000004	20678.65	23054.92	8418.17	16875.41	17053.33	16154.1	30699.760000000002	25128.690000000002	24123.54	19409.43	24009.39	15379.67	24200.879999999997	17621.679999999997	9198.83	43699.14	36367.67	11668.759999999998	22389.899999999998	29289.68	20126.809999999998	21686.98	17503.25	17214.68	21440.399999999998
K01589	1042.5	5047.96	5709.98	668.05	1866.5	1941.75	1515.5	2394.1099999999997	5895.8	2373.99	1101.62	12010.43	725.37	655.38	1967.4199999999998	773.25	3992.67	7062.3	3784.5	5418.67	7687.85	2515.5	2733.38	3278.64	2605.0	4264.17	6943.22	1749.0	2256.13	4086.62	4217.9	4802.85	8216.05	3310.8	3749.5	11682.0	5662.38	4371.95	9283.33	7214.55	6612.65	5252.4	2996.05	6234.75	11314.4	3310.65	3463.5	7265.4	2702.0
K01590	0.0	0.0	0.0	0.0	0.0	0.0	0.0	0.0	0.0	0.0	0.0	0.0	0.0	0.38	0.0	0.0	0.0	0.0	0.0	0.0	0.0	0.0	0.0	0.0	0.0	0.0	0.0	0.0	0.0	0.0	0.0	0.0	0.0	0.0	0.0	0.0	0.0	0.0	0.0	0.0	0.0	0.0	0.0	0.0	0.0	0.0	0.0	0.0	0.0
K01591	9894.880000000001	35744.100000000006	13246.310000000001	8619.55	15999.7	11783.41	15276.63	16645.86	12584.96	19858.75	5871.7	18519.190000000002	7056.04	6220.75	5152.34	8403.0	19783.730000000003	16253.05	24329.6	27600.189999999995	22309.57	17854.41	15261.07	17563.590000000004	21860.65	24177.92	15621.17	16904.41	17134.33	17233.1	30939.760000000002	25367.690000000002	27459.54	19472.93	24380.39	23469.67	24585.879999999997	18722.679999999997	18194.83	43848.14	36812.67	15262.759999999998	22522.899999999998	29437.68	25413.309999999998	21699.98	17523.25	17859.68	21464.399999999998
K01593	0.0	0.0	0.0	0.0	0.0	0.0	0.0	0.0	5.0	0.0	0.0	0.0	0.0	0.0	0.0	0.0	0.0	4.0	0.0	0.0	0.0	0.0	0.0	0.0	0.0	0.0	0.67	0.0	0.0	0.0	0.0	0.0	6.0	0.0	0.0	0.0	0.0	0.0	0.0	0.0	0.0	0.0	0.0	0.0	0.0	5.0	0.0	1.0	0.0
K01595	629.5	2316.46	1972.98	314.05	1012.5	1443.25	691.0	1163.03	3058.8	990.49	1054.12	4317.43	237.37	260.88	1361.4199999999998	406.25	1047.67	2044.8	1406.5	1496.67	3522.35	887.5	726.38	1108.1399999999999	2142.5	2152.67	7620.22	629.0	759.63	1495.62	2169.9	1802.85	5184.05	712.3	1407.0	9378.5	970.38	1796.45	10655.5	1670.05	2019.15	3943.9	1188.0500000000002	1856.75	7570.4	693.65	659.0	1445.4	571.5
K01596	25.0	105.0	52.0	22.5	68.0	44.0	22.0	57.0	18.4	52.0	16.0	98.0	34.0	33.0	54.3	44.0	252.0	97.0	161.0	283.0	113.0	69.0	118.0	215.67	108.0	268.0	56.67	53.0	99.0	58.5	33.0	35.0	79.0	13.0	17.0	9.0	4.0	13.0	13.0	67.0	119.67	71.67	27.0	90.0	66.5	61.0	100.0	125.0	69.0
K01597	637.0	408.5	1811.25	137.0	302.75	832.75	271.0	491.83	3366.0	570.0	703.0	3150.0	102.75	73.25	603.0	74.0	375.75	2041.25	387.25	241.75	3858.75	100.75	72.0	856.75	1239.0	1251.0	8008.67	195.0	171.0	1296.0	270.5	320.25	3857.0	92.5	559.75	9786.25	519.0	1251.0	9839.83	285.25	820.0	4131.25	124.65	304.75	5631.25	71.5	79.25	1442.0	101.0
K01598	0.0	20.0	16.0	14.0	6.0	0.0	11.0	19.08	6.0	0.0	0.0	22.0	5.0	0.0	30.0	0.0	16.0	5.0	8.0	17.0	8.0	10.0	0.0	11.0	22.0	27.0	23.0	15.0	0.0	14.0	25.0	14.0	45.0	4.5	37.0	18.5	8.0	18.0	31.33	28.0	6.67	1.67	0.4	18.0	29.0	26.0	15.0	64.0	20.0
K01599	4892.7	21779.86	8658.23	4614.3	7590.7	6388.0	8654.6	8859.779999999999	6534.3	13007.49	3472.12	12237.53	4072.12	2967.58	3042.42	5304.25	10490.32	8787.05	14939.1	14036.52	12986.900000000001	10673.75	8332.33	10678.94	14170.65	11974.42	6116.42	8959.75	8159.28	9485.27	23585.949999999997	14165.45	14143.34	13993.3	15210.15	8662.25	14830.38	10731.849999999999	6948.5	23516.9	20421.6	7672.1900000000005	13783.75	15718.7	12831.29	12345.4	10551.5	11715.86	13083.9
K01601	11.0	12.0	0.0	0.0	6.0	2.0	9.0	0.0	3.0	0.0	0.0	5.0	0.0	0.0	1.6	0.0	0.0	10.0	0.0	4.0	0.0	5.0	0.0	0.0	0.0	0.0	0.0	0.0	0.0	0.0	0.0	0.0	6.0	0.0	2.0	0.0	0.0	2.0	0.0	3.0	0.0	1.0	0.0	0.0	0.0	0.0	0.0	0.0	0.0
K01602	0.0	6.0	0.0	0.0	4.0	0.0	0.0	0.0	0.0	0.0	0.0	0.0	0.0	0.0	0.8	0.0	0.0	7.0	0.0	4.0	0.0	0.0	0.0	0.0	0.0	0.0	0.0	0.0	0.0	0.0	0.0	0.0	3.0	0.0	2.0	0.0	0.0	0.0	0.0	0.0	0.0	0.0	0.0	0.0	0.0	0.0	0.0	0.0	0.0
K01607	4993.68	22013.9	15017.73	4410.15	8955.33	8175.24	8723.76	11026.220000000001	14161.76	12137.73	4594.89	26692.82	3779.23	3146.1000000000004	5480.87	5115.25	13594.449999999999	14518.4	15793.67	18148.39	21064.47	10824.24	10300.73	13944.57	14498.5	17996.379999999997	25226.15	9082.16	8959.67	12733.31	20648.12	17483.86	26201.44	12289.63	14252.05	32882.59	19766.4	15406.76	28520.33	27207.129999999997	23550.9	17772.059999999998	13962.619999999999	20827.61	31844.030000000002	13269.25	11881.59	16631.23	13837.0
K01608	105.5	149.95999999999998	103.48	90.05	110.0	32.25	142.5	88.53	35.4	158.99	43.620000000000005	487.43	86.87	14.5	35.62	62.75	110.16999999999999	89.8	235.0	171.17000000000002	46.35	170.75	46.379999999999995	55.47	179.5	258.17	99.05	170.0	120.13	60.620000000000005	265.9	125.85	133.95	105.3	88.0	27.0	290.05	216.95	1353.5	224.55	107.65	63.9	99.15	100.25	56.4	84.25	42.0	12.4	22.0
K01609	8049.71	28080.640000000003	4315.43	7420.3	13061.2	7044.66	12939.13	13342.4	2745.71	15392.26	3880.33	3056.2599999999998	5753.17	5151.37	301.96999999999997	7094.5	15516.859999999999	7457.05	20099.6	22079.489999999998	11688.07	15531.16	12551.94	13089.970000000001	16400.9	18300.8	900.75	14835.91	14386.199999999999	11010.23	23291.260000000002	19646.020000000004	11859.439999999999	13823.43	17332.14	2088.17	18543.55	12516.429999999998	220.0	35932.39	28961.59	5896.43	18259.399999999998	21977.93	5319.310000000001	17589.48	13106.92	7373.18	18436.399999999998
K01610	8348.29	31688.440000000002	10577.86	8027.8	14217.619999999999	9508.58	14324.55	15053.82	9170.56	19343.98	5463.74	16646.03	6515.58	5660.58	3158.44	7796.25	17639.44	13356.05	21644.18	23686.64	18039.57	16272.83	13290.53	15194.37	19449.65	21160.54	13472.0	15566.91	15284.96	14362.47	27885.75	22609.2	22703.93	18315.93	22209.38	17336.75	24003.629999999997	17919.35	16560.83	40835.9	33512.17	12865.88	20611.33	26061.6	20010.53	19684.41	15429.83	13821.14	20281.4
K01611	458.0	536.46	1667.48	108.3	299.25	1364.25	222.5	189.53	1494.9	265.99	83.62	815.9300000000001	85.87	62.13	1518.12	175.25	426.67	3718.55	2142.75	1332.67	8741.85	1801.5	719.63	1809.3199999999997	654.75	561.92	1178.8	782.75	700.38	4025.87	585.65	360.1	3534.7	299.3	442.0	3270.5	283.05	212.95	1395.5	853.15	1447.9	3087.65	393.4	650.25	3284.4	361.75	269.25	4753.15	351.0
K01613	9036.21	34548.600000000006	11374.81	8396.05	15202.7	9480.41	15057.13	16007.029999999999	10779.71	20291.25	6320.95	17433.690000000002	6886.04	5991.75	2543.09	8374.25	19257.230000000003	12118.8	23786.6	26794.689999999995	20920.82	17518.16	14907.32	16721.340000000004	22864.4	24732.67	19300.42	16559.91	16587.33	15342.849999999999	30814.260000000002	24450.940000000002	23517.79	19315.43	23379.14	23493.17	24792.129999999997	18854.179999999997	24372.5	43563.14	35764.17	15991.51	22463.25	27869.18	21970.809999999998	21252.48	16881.25	13102.93	21086.399999999998
K01615	160.0	8.0	0.0	0.0	0.0	5.0	4.0	0.0	0.0	0.0	0.0	15.0	0.0	0.0	2.0	0.0	0.0	0.0	0.0	8.0	0.0	0.0	0.0	0.0	0.0	0.0	0.0	3.0	0.0	0.0	3.0	0.0	0.0	0.0	23.0	0.0	0.0	6.0	0.0	0.0	12.0	48.0	0.0	4.0	3.0	0.0	11.0	37.0	0.0
K01616	0.0	0.0	2.0	0.0	0.0	0.0	0.0	0.0	0.0	0.0	0.0	0.0	0.0	0.0	0.0	0.0	0.0	0.0	0.0	0.0	0.0	0.0	0.0	0.0	0.0	0.0	0.0	0.0	0.0	0.0	0.0	0.0	0.0	0.0	0.0	0.0	0.0	0.0	0.0	0.0	0.0	0.0	0.0	0.0	3.0	0.0	0.0	0.0	0.0
K01617	26.0	25.0	3.0	21.0	25.0	2.0	9.0	9.0	5.0	12.0	0.0	3.0	25.0	0.0	2.0	8.0	7.0	57.0	55.0	42.0	3.0	65.0	7.0	6.0	20.0	23.0	36.0	50.0	34.0	3.0	105.0	46.0	38.0	38.0	27.0	0.0	21.0	10.0	0.0	75.0	28.0	4.0	34.0	27.0	4.0	40.0	21.0	0.0	9.0
K01619	8404.46	31431.440000000002	11214.86	8229.3	14602.619999999999	12663.58	13963.05	14993.32	11199.06	18334.48	5245.74	9903.53	6226.08	5608.58	6078.24	7678.25	16170.439999999999	15986.3	20762.68	21319.14	22627.57	15735.83	12182.03	15444.87	18616.65	18931.54	12230.42	15505.91	14910.96	17207.97	27237.25	21325.2	26372.690000000002	15872.93	20671.38	22623.25	20156.629999999997	15123.849999999999	13385.83	38321.4	33159.67	14394.09	19471.23	23836.6	21740.89	18274.16	13796.83	17808.43	19773.9
K01620	4967.01	22180.04	13793.58	4378.35	8602.17	8311.08	8630.8	10341.26	10992.71	12354.24	3663.87	22816.43	3990.21	3178.88	5847.370000000001	5066.5	12845.970000000001	12585.6	14505.33	17176.89	13863.369999999999	9953.58	9941.400000000001	12432.75	12671.25	15121.220000000001	11593.02	8697.91	8836.83	11048.2	22002.25	17125.53	21794.739999999998	13874.13	15691.18	17449.5	18857.85	14096.15	13389.0	26752.35	23347.239999999998	10608.66	14164.630000000001	20617.85	23872.04	13547.66	12554.25	15995.830000000002	13703.5
K01621	868.0	1009.5	2328.25	161.0	692.75	1660.75	327.0	854.8299999999999	4059.0	619.0	869.0	4507.0	113.75	138.25	1479.6	104.5	506.75	3188.25	449.25	447.75	4172.75	154.75	190.0	1080.75	1321.0	1484.0	8484.0	236.0	271.0	1673.0	523.5	613.25	5803.0	142.5	962.75	11416.75	589.0	1506.0	10406.16	446.25	1166.0	4430.25	210.25	914.75	8498.75	130.5	195.25	2176.0	133.0
K01622	34.0	0.0	0.0	0.0	0.0	0.0	0.0	0.0	0.0	0.0	0.0	0.0	0.0	0.0	0.0	0.0	0.0	0.0	0.0	0.0	0.0	0.0	0.0	0.0	0.0	0.0	0.0	0.0	0.0	0.0	0.0	0.0	0.0	0.0	0.0	0.0	0.0	0.0	0.0	0.0	0.0	0.0	0.0	0.0	0.0	0.0	0.0	0.0	0.0
K01623	0.0	169.0	0.0	0.0	16.0	8.0	15.0	16.0	6.0	7.0	0.0	0.0	22.0	16.0	12.600000000000001	0.0	18.0	16.0	77.0	24.0	10.0	5.0	11.0	27.0	13.0	0.0	17.0	4.0	37.0	0.0	447.0	316.0	91.6	42.0	90.0	11.0	4.0	20.0	0.0	794.0	765.0	38.0	257.0	325.0	51.0	162.0	193.0	56.0	168.0
K01624	10993.560000000001	43609.01	14387.7	10070.3	18268.79	13522.07	17963.63	18723.07	12924.779999999999	23896.219999999998	6747.0599999999995	20871.690000000002	8563.08	7286.26	6921.5	9752.75	21355.090000000004	18493.05	29537.51	30601.389999999996	23447.410000000003	20772.32	16359.050000000001	19493.61	26867.65	25615.03	16168.0	19041.73	19325.22	18313.62	42405.259999999995	31023.350000000002	32104.690000000002	25397.59	32043.8	25781.42	25409.129999999997	21651.93	19879.989999999998	53257.14	46975.76	16304.009999999998	28271.059999999998	36161.68	29995.219999999994	26245.8	21756.5	21149.18	24819.399999999998
K01625	3828.54	15314.439999999999	4425.08	3710.35	6470.87	5471.58	6603.8	7514.84	3588.21	8049.24	2619.12	5830.030000000001	2827.71	2197.08	2845.1200000000003	3851.25	6967.87	7147.35	10384.43	9344.32	6778.92	7554.83	6030.150000000001	8194.5	8489.9	7918.97	2529.8	6985.91	6113.83	6002.849999999999	16246.15	10660.550000000001	11788.59	8072.7300000000005	10283.130000000001	8260.0	8904.93	7084.549999999999	4882.83	14862.85	15132.07	4964.99	9370.98	11292.35	11048.37	7686.0599999999995	6585.58	8876.91	9270.4
K01626	2769.29	14893.11	10525.32	2351.6499999999996	5279.37	4255.08	4666.25	5978.3	8539.66	7375.71	2574.73	22612.39	2527.82	2111.09	4451.2300000000005	2426.0	8122.28	8708.9	9123.93	11782.4	7830.02	5468.83	5650.6900000000005	6388.95	8031.65	9784.88	10704.02	4078.91	5309.77	5872.21	14620.35	12139.73	15741.95	10105.83	11532.029999999999	16538.25	11547.56	10145.75	16273.0	18034.4	15924.04	7624.12	9118.93	15247.0	20981.28	8703.06	8709.5	11706.2	6499.4
K01627	8073.5	29859.21	8420.48	7278.05	13570.5	7954.25	13191.8	14286.529999999999	6028.05	16525.739999999998	4540.62	12542.43	5782.87	5339.38	1617.4199999999998	7465.75	17940.17	9332.3	19623.5	24410.75	10944.35	15069.5	13892.48	13794.740000000002	17690.0	21384.67	5069.55	14967.25	15082.33	11722.119999999999	24644.35	21858.52	16234.39	15790.0	18398.1	6631.5	23521.129999999997	15491.45	6912.0	39443.55	30158.17	7555.01	19366.15	25205.85	11415.810000000001	19452.15	15271.58	9495.43	19862.5
K01628	2220.54	11623.519999999999	5474.21	1863.75	3680.5299999999997	2566.58	3627.83	3995.38	4250.5	6245.0	2202.45	12091.69	2011.1999999999998	1653.3700000000001	2534.59	2093.25	5161.93	5795.0	7969.2699999999995	8167.64	7289.549999999999	5047.83	3909.05	4789.139999999999	7113.4	5465.87	5091.95	3356.33	4150.63	4338.52	14312.41	9155.34	9516.15	8948.6	10351.210000000001	9072.17	6099.58	6646.98	8585.83	14068.84	14201.75	5053.67	8035.52	11145.08	12358.67	6904.92	6872.67	8236.0	5210.4
K01629	2976.5	9490.71	2361.88	2587.25	4193.5	3111.25	5043.8	5412.71	1413.0	5804.24	1513.62	1986.9299999999998	1853.37	1419.38	195.12	3084.75	5316.37	2632.25	7211.0	6605.45	4008.75	5723.5	4708.9800000000005	6126.47	5911.5	6515.87	307.5	5405.75	4151.33	3881.62	9396.45	6198.42	4556.59	4738.2	5311.6	508.0	8337.5	4879.75	1456.33	9839.75	8509.6	2243.44	6203.25	6468.35	2410.7400000000002	5408.0	4079.58	2693.61	7584.5
K01630	66.17	166.62	129.21	73.25	101.33	35.58	134.83	141.8	41.0	190.0	60.95	493.09	42.2	16.55	26.89	68.75	185.03	27.25	158.67	201.03999999999996	87.75	74.33	57.55	136.54	146.5	213.37	48.5	107.0	100.13	70.62	179.51	173.24	114.75	72.5	189.01	56.67	371.25	279.08	1341.5	246.73999999999995	282.58	29.5	94.42	149.57999999999998	76.67	37.67	28.67	56.0	53.0
K01631	108.75	463.46000000000004	164.51	83.5	105.0	37.0	199.25	143.26	26.25	229.73000000000002	77.74000000000001	587.4300000000001	60.99	25.51	37.03999999999999	101.75	400.49	61.25	489.5	692.24	71.75	268.25	353.26	119.49	220.75	348.74	73.75	213.5	279.76	64.74000000000001	160.5	451.25	84.75	86.5	99.0	26.0	277.25	212.75	1334.5	184.75	304.25	24.5	143.75	286.25	34.0	50.0	173.0	3.0	63.0
K01633	8178.5	28256.21	10057.73	7053.8	12867.0	9090.5	12886.3	13871.779999999999	8161.05	16569.739999999998	4579.62	12777.93	5545.62	5138.88	3005.72	7377.75	17241.42	11909.05	19235.0	22706.5	16496.6	15151.75	13054.73	13627.84	16334.25	19652.92	6273.22	14619.5	14531.58	14113.869999999999	24004.6	21289.02	18961.64	15467.5	18252.85	10475.75	23612.629999999997	15584.95	7458.5	38508.9	30099.75	9783.84	18773.05	24174.6	14222.560000000001	18314.4	14196.58	12587.68	19524.0
K01635	524.0	660.0	1684.0	197.0	388.0	834.0	184.0	469.83	2679.0	313.0	294.0	3000.0	121.0	79.0	806.0	75.0	598.0	3753.0	1074.0	570.0	6725.0	870.0	351.0	1529.0	1298.0	1273.0	8527.0	492.0	429.0	2470.0	430.0	476.0	4681.0	199.0	649.0	9098.0	402.0	904.0	8378.66	446.0	1166.0	4808.0	162.0	470.0	5435.0	129.0	164.0	3147.0	230.0
K01637	79.5	182.95999999999998	151.48	76.05	129.0	72.25	147.5	94.53	59.8	156.99	43.620000000000005	493.43	63.870000000000005	16.88	106.62	57.75	113.16999999999999	1190.8	991.0	574.1700000000001	3241.35	860.0	295.38	627.14	166.5	243.17000000000002	134.72	377.0	324.13	1290.62	320.9	176.85	803.5500000000001	138.3	188.0	1209.0	273.05	212.95	1368.5	367.05	659.65	1127.9	161.15	250.25	1009.9	71.25	65.0	1542.4	76.0
K01638	151.75	512.71	228.73	106.05	169.0	83.75	230.25	160.53	81.55000000000001	213.24	71.12	1025.4299999999998	97.62	21.13	118.42	89.5	378.41999999999996	1227.05	1285.5	1129.67	3260.1	1083.75	605.88	685.39	257.75	363.17	174.97	480.5	560.63	1307.12	564.4	668.1	878.3000000000001	256.8	310.0	1235.0	567.3	432.7	2703.0	606.8	991.9	1141.4	331.9	561.5	1041.9	169.25	259.0	1545.4	148.0
K01639	1047.29	5630.94	2203.01	1454.25	1926.6200000000001	2202.33	1904.55	1634.59	2020.66	3755.4799999999996	1206.74	1878.53	1157.3300000000002	881.58	1385.74	799.75	1325.3899999999999	2107.75	3061.1799999999994	2318.26	2986.2200000000003	1644.58	913.78	1654.1699999999998	2416.4	1387.49	1215.45	1241.6599999999999	1413.21	2326.72	5501.1	2772.43	3690.04	3124.13	3844.63	1429.0	1653.83	2432.15	2955.5	4116.75	4643.69	1531.71	2840.43	3068.85	2701.9700000000003	2040.9099999999999	2035.0	2894.46	2053.4
K01640	52.0	84.0	56.6	50.8	102.0	49.0	32.0	39.4	39.8	41.0	0.0	7.0	60.5	2.0	82.4	20.5	30.8	1185.55	949.0	513.8	3211.6	858.0	274.0	594.27	33.0	49.8	72.22	321.0	306.0	1247.0	707.4	473.6	783.8000000000001	141.8	182.5	1188.0	43.8	25.2	26.0	1092.8	1355.4	1146.4	384.4	523.0	1016.9	271.25	238.0	1560.4	249.0
K01641	637.0	408.5	1811.25	137.0	302.75	832.75	271.0	491.83	3366.0	570.0	703.0	3150.0	102.75	73.25	602.0	72.5	375.75	2038.25	387.25	241.75	3858.75	100.75	72.0	856.75	1239.0	1251.0	8008.67	195.0	171.0	1296.0	270.5	320.25	3854.0	92.5	559.75	9786.25	519.0	1251.0	9839.83	285.25	820.0	4131.25	124.65	304.75	5631.25	71.5	79.25	1442.0	101.0
K01643	81.17	235.83000000000004	474.46	92.25	151.07999999999998	191.33	285.83	262.54999999999995	976.0	482.0	536.95	1308.52	65.95	33.8	56.79	75.25	199.78	272.5	415.92	294.79	554.0	98.33	44.55	141.29	232.5	359.37	303.5	189.0	124.13	251.62	988.01	758.99	594.75	57.5	366.76000000000005	2064.92	537.25	736.0799999999999	3279.5	1865.9899999999998	1995.58	578.75	609.67	867.3299999999999	1493.42	360.17	337.92	398.0	389.0
K01644	117.84	583.49	522.79	92.25	172.41	205.66	317.16	305.22	994.0	522.01	554.28	1407.18	73.28	35.47	65.66	101.25	477.44	439.5	682.59	894.46	578.0	294.65999999999997	358.22	231.96	249.5	376.37	421.5	301.0	337.13	272.62	1229.02	1246.98	763.75	144.5	547.7700000000001	2072.59	697.25	823.41	3286.5	2156.9799999999996	2401.91	610.75	788.34	1218.6599999999999	1547.09	423.84000000000003	521.59	405.0	495.99999999999994
K01646	81.17	235.83000000000004	474.46	92.25	151.07999999999998	191.33	285.83	262.54999999999995	976.0	475.0	536.95	1308.52	65.95	33.8	56.79	75.25	199.78	269.5	365.92	294.79	554.0	98.33	42.55	141.29	232.5	359.37	303.5	189.0	124.13	251.62	616.01	463.98999999999995	528.75	57.5	366.76000000000005	2064.92	537.25	736.0799999999999	3279.5	1117.9899999999998	1285.58	553.75	376.67	573.3299999999999	1463.42	208.17000000000002	185.92000000000002	377.0	230.99999999999997
K01647	4614.63	18379.27	4043.96	4444.85	7577.04	5067.41	7916.05	8334.970000000001	2867.0200000000004	9756.48	2528.49	4347.530000000001	3714.92	2635.83	1819.89	4436.0	8239.74	7233.6	15280.76	13214.28	12815.590000000002	10760.41	7828.200000000001	10335.470000000001	11420.15	10858.34	1965.5600000000002	8726.82	7700.71	8199.8	18532.9	11661.960000000001	10546.989999999998	9656.060000000001	12344.46	7339.25	9107.68	7282.549999999999	2613.0	17729.7	17387.16	6110.16	11180.460000000001	12935.6	9898.45	9707.22	8116.75	9714.91	10194.4
K01649	9385.96	37523.100000000006	10282.19	8856.05	16630.699999999997	9967.91	15592.88	16921.91	7594.21	19508.989999999998	5242.32	15295.69	7299.41	6423.88	3367.56	8552.5	20404.100000000002	13047.55	25842.6	30322.479999999996	16755.32	18870.91	16736.7	17682.310000000005	22397.15	24869.04	6612.17	17645.66	18126.210000000003	14936.97	31730.51	26298.520000000004	21796.79	19991.93	24446.64	12685.92	24162.379999999997	17480.679999999997	8107.0	45287.990000000005	37352.76	10518.599999999999	23283.899999999998	30759.93	18409.559999999998	23152.98	18827.92	15355.93	21982.899999999998
K01652	10483.27	43595.229999999996	12479.039999999999	10254.7	17876.07	11069.81	17857.29	18330.91	10713.14	22896.23	6142.34	18918.47	8647.95	7265.6900000000005	4077.36	9486.0	21967.08	15431.2	29363.529999999995	32053.939999999995	21118.93	20981.559999999998	17039.690000000002	19295.300000000003	24761.8	26031.550000000003	15040.94	18704.64	19427.100000000002	16404.72	37135.630000000005	29267.89	26377.39	23541.92	29693.35	22261.76	25693.11	20963.34	19214.33	48480.87	43067.29	14936.46	26257.429999999997	33958.59	23819.59	24545.55	20709.760000000002	17534.13	23412.8
K01653	9768.75	39126.29000000001	10311.94	9535.05	16814.57	10056.74	16632.13	17191.239999999998	7607.620000000001	21948.239999999998	5567.82	15627.72	8022.5	6762.83	3330.96	8963.75	20171.75	12969.55	26910.03	29253.249999999996	16892.04	19321.989999999998	15785.87	17458.390000000003	23000.3	23945.04	6788.2	17797.32	18000.710000000003	14748.7	35040.41	26682.2	22045.94	22552.86	27681.67	12711.42	24556.129999999997	19005.329999999998	9429.5	45881.740000000005	38905.84	10552.259999999998	24553.079999999994	30983.68	18503.39	23159.89	18968.42	15847.43	22267.299999999996
K01654	368.84	2576.8199999999997	187.16	383.5	1103.16	315.66	612.66	812.84	63.0	128.02	51.66	127.32	405.66	361.34	20.84	220.0	1157.3200000000002	130.0	2159.84	3267.34	399.5	1281.66	1579.84	1414.34	1372.5	1825.5	14.0	862.5	1307.0	469.5	1466.02	1660.48	346.74	776.0000000000001	1151.52	28.84	322.5	187.16	16.0	1916.4800000000002	1941.66	126.79	1302.84	2287.66	131.98	1399.24	1472.34	202.71	705.0
K01657	8047.21	28242.600000000002	4510.3099999999995	7466.55	13132.2	7177.91	13085.63	13443.529999999999	3128.71	15549.25	3944.95	3950.69	5797.04	5168.25	361.59000000000003	7149.25	15623.23	7522.05	20262.6	22164.859999999997	11764.32	15594.16	12586.32	13151.840000000002	16606.4	18574.17	1147.17	14910.91	14438.33	11112.849999999999	23422.760000000002	19728.270000000004	12183.789999999999	13870.93	17458.64	2513.67	18805.129999999997	12768.179999999998	1839.0	36031.64	29015.17	5931.26	18313.149999999998	22048.18	6025.810000000001	17590.73	13093.92	7387.68	18443.399999999998
K01658	7793.04	26683.480000000003	4208.6	7205.3	12580.369999999999	6962.33	12497.3	12824.23	2717.71	14897.75	3571.5	2775.6	5576.34	4954.7	256.3	6685.5	14676.7	7286.8	19037.43	21214.32	11530.57	14754.33	12194.77	12689.300000000001	15126.4	17371.3	767.6700000000001	14250.91	13913.7	10902.23	21540.25	18680.03	11673.539999999999	13184.43	16557.63	2053.5	18157.879999999997	12158.599999999999	196.0	34300.9	27777.09	5824.76	17243.23	20930.1	5183.640000000001	16752.059999999998	12624.25	7216.68	17745.9
K01659	234.25	1203.96	101.35	227.8	442.5	60.5	432.25	487.9	33.55	396.75	279.0	555.4300000000001	167.25	168.25	28.8	305.75	538.55	76.8	755.0	545.8	38.35	590.25	232.0	125.52	861.75	709.3	55.8	416.5	373.0	55.5	1611.9	910.35	168.04999999999998	564.3	676.0	28.5	495.05	498.45	1367.0	1289.55	992.15	97.9	871.65	890.75	82.9	584.65	368.0	34.4	453.5
K01661	7382.5	26725.71	8658.880000000001	6840.25	12378.5	7846.25	12500.8	13367.630000000001	6659.75	16208.24	4307.62	12694.93	5353.37	4940.38	1763.12	7023.25	16485.37	10478.75	18220.0	21636.449999999997	14393.25	14374.5	12483.98	13140.970000000001	15552.5	19041.870000000003	5250.17	14117.75	13920.33	12708.619999999999	22354.45	19970.92	16913.09	14867.7	17525.6	9762.5	23332.83	15280.75	7416.5	37158.25	28833.27	8903.61	17798.25	22997.35	13224.91	17677.0	13641.58	11194.53	19005.5
K01662	9801.41	38462.0	14417.810000000001	9365.3	16795.65	12826.91	16017.13	17232.61	13222.46	21946.25	6148.2	16969.79	7666.54	6634.700000000001	5447.64	8540.0	20233.130000000005	15753.05	25358.949999999997	28529.289999999997	24452.870000000003	18320.91	15591.82	18295.340000000004	22183.8	24824.17	15504.7	17255.16	17577.58	18735.75	31793.410000000003	25697.54	27585.03	20021.03	25116.589999999997	22515.17	25638.379999999997	19390.579999999998	17048.33	45125.64	37703.42	15889.699999999999	23065.85	29529.18	23847.55	21942.23	17816.0	18441.54	22173.299999999996
K01664	249.5	1459.96	1700.38	256.0	583.75	1413.25	508.0	595.63	1828.5	492.49	325.12	1111.93	182.37	193.13	1433.62	356.25	642.37	2604.25	1676.25	1044.37	5466.25	1358.0	542.63	1109.12	986.75	885.62	1265.0	706.75	664.88	2776.37	1734.25	1069.5	3071.6	616.5	950.0	2468.0	487.58	540.25	1642.5	1418.75	1626.0	1929.25	963.5	1179.75	2868.0	568.25	424.25	3085.25	521.5
K01665	6971.5	23074.21	5330.98	6442.8	11032.75	7664.75	11368.8	11526.529999999999	4017.3	14193.24	3471.12	3219.43	4836.37	4367.63	1512.12	6428.25	13655.17	8427.8	16202.25	17977.92	13026.85	13240.5	10738.73	11249.490000000002	13408.25	15401.42	1489.22	13197.5	12602.08	11765.869999999999	18989.1	16501.1	13060.14	11943.5	14577.1	2778.5	18217.629999999997	11465.45	1515.5	30778.55	23994.92	6348.26	15264.9	17892.35	5871.810000000001	14651.5	10712.0	8265.93	16662.5
K01666	78.51	196.24	115.81	60.05	85.0	72.91	160.83	84.53	37.06	171.0	51.95	495.65999999999997	53.540000000000006	16.17	35.29	58.75	140.83	33.05	183.99999999999997	188.51	59.02	94.66	45.22	106.47	146.5	215.17000000000002	60.3	118.66	76.13	78.95	201.91000000000003	116.16999999999999	167.23	72.63	251.34000000000003	33.67	373.05	262.28	1360.5	302.53999999999996	310.65	142.98	119.15	175.57999999999998	111.67999999999999	51.33	37.67	55.82	72.0
K01667	3943.5	13637.25	1771.88	3978.25	7007.0	3437.25	6547.5	6395.13	1281.0	8520.99	2009.62	1738.0	3022.87	3028.5	74.62	3386.75	8263.37	3477.25	8197.0	10774.37	3909.75	6746.0	5602.88	4496.87	7648.5	9090.37	283.5	7607.0	8104.13	5354.62	9526.5	9991.25	6130.25	7187.5	9215.0	521.0	10080.58	6823.75	1404.0	20915.75	15310.92	2333.17	9054.75	11237.25	1746.17	9263.0	6479.0	2805.67	8998.0
K01668	0.0	4.0	0.0	0.0	0.0	0.0	0.0	0.0	0.0	0.0	0.0	0.0	0.0	0.0	0.0	0.0	0.0	0.0	0.0	0.0	0.0	0.0	0.0	0.0	0.0	0.0	0.0	0.0	0.0	0.0	0.0	0.0	0.0	0.0	0.0	0.0	0.0	0.0	0.0	0.0	0.0	0.0	0.0	0.0	0.0	0.0	0.0	0.0	0.0
K01669	373.5	2204.96	284.48	348.05	969.5	323.75	567.0	715.03	87.30000000000001	194.99	69.62	593.4300000000001	345.87	262.88	82.92	215.75	1117.17	258.3	1765.5	2947.67	396.35	991.0	1486.88	1250.6399999999999	1548.0	2067.67	147.72	856.5	1154.13	478.62	1094.9	1256.35	402.25	539.8	689.0	41.0	332.55	277.45	1370.5	1544.55	1334.65	175.9	890.15	1769.25	183.4	1316.15	1382.5	263.9	515.5
K01671	22.25	34.46	48.25	9.0	17.0	11.5	61.75	25.0	16.75	44.25	18.5	453.43	8.75	4.25	11.0	7.75	23.25	8.25	8.5	10.5	7.75	9.75	6.5	5.25	75.25	89.0	40.25	17.5	13.5	16.5	69.5	38.25	61.75	28.5	38.0	24.0	246.25	195.75	1334.5	85.75	42.25	10.5	36.75	46.25	29.0	0.0	0.0	0.0	0.0
K01673	4348.67	17109.620000000003	8648.79	3534.85	7127.58	6098.83	7061.63	8410.73	6710.2	8359.74	2667.0699999999997	12511.59	2919.0699999999997	2436.94	3184.8099999999995	4245.0	10058.0	9771.35	13529.42	15076.59	15946.2	10135.83	9072.78	11259.73	10421.25	12834.09	6272.360000000001	8116.0	7731.21	10518.99	15845.01	12497.609999999999	14160.59	8932.3	9921.11	10054.17	14104.18	9254.23	8559.0	19476.190000000002	16840.23	8422.49	10794.619999999999	14899.93	13878.210000000001	10327.57	9011.0	11514.66	11072.5
K01674	217.25	1277.0	144.13	254.25	473.5	64.75	431.25	534.71	26.65	425.24	285.62	134.0	159.62	176.25	93.62	332.0	601.62	1120.0	1615.0	1009.37	3234.0	1314.75	492.38	730.29	866.75	751.87	12.25	686.5	602.13	1272.12	1595.0	935.5	745.5	566.5	767.0	1189.0	234.0	306.5	22.83	1335.0	1498.5	1051.0	891.9	997.5	967.5	593.0	406.0	1562.0	523.5
K01676	7520.5	27004.92	8642.74	6924.55	12509.5	7854.25	12685.8	13427.79	6222.55	16413.22	4364.36	13772.86	5439.11	4968.76	1916.16	7115.75	16641.41	10587.3	18440.5	21803.489999999998	14197.85	14544.0	12561.740000000002	13218.98	15843.5	19425.41	5290.72	14310.75	14076.09	12764.36	22598.35	20111.02	17176.89	14970.5	17513.1	8385.0	23735.8	15603.95	9670.0	37343.55	28767.17	8792.01	17906.15	23107.85	13027.810000000001	17695.65	13678.08	11262.93	18996.5
K01677	1315.21	7130.389999999999	2074.33	1531.75	2684.95	2062.66	2348.13	2240.5	1710.16	2970.51	676.8299999999999	796.2600000000001	1509.67	1078.6200000000001	1533.67	1105.0	2210.06	1954.0	5061.85	4815.9400000000005	3412.9700000000003	2853.66	2124.69	2922.45	4430.65	3302.25	1371.7	2124.91	2442.95	2354.98	7212.36	3847.67	3424.15	4172.63	5586.14	1452.17	634.5	1854.73	123.5	5682.09	6322.85	1524.75	4095.85	4936.93	2390.0	3476.08	3348.42	3016.75	2014.9
K01678	1315.21	7130.389999999999	2074.33	1531.75	2684.95	2062.66	2348.13	2240.5	1713.16	2970.51	676.8299999999999	796.2600000000001	1509.67	1078.6200000000001	1533.67	1105.0	2210.06	1954.0	5061.85	4815.9400000000005	3412.9700000000003	2853.66	2124.69	2922.45	4430.65	3302.25	1371.7	2124.91	2442.95	2354.98	7212.36	3847.67	3424.15	4172.63	5586.14	1452.17	634.5	1854.73	123.5	5682.09	6322.85	1524.75	4095.85	4936.93	2390.0	3476.08	3348.42	3016.75	2014.9
K01679	1586.67	9892.96	11353.08	1040.6	3694.25	4226.25	2696.8	4591.43	10679.45	4751.99	2447.37	22990.93	1263.37	1350.63	4750.37	1507.5	7018.97	10234.6	6547.25	10110.470000000001	13867.2	4087.75	5143.98	6493.84	6059.0	9040.970000000001	17013.02	2849.75	4161.08	7706.62	8498.75	9389.95	17978.75	6490.3	7158.85	26092.0	11039.93	9103.65	22175.5	14246.35	12313.4	12134.3	6121.55	12455.85	25166.8	6782.15	6823.75	13078.8	5281.0
K01681	4361.21	16701.35	5350.04	4060.6	7037.45	6182.91	7282.63	7712.81	4224.610000000001	8770.24	2178.8199999999997	4757.6900000000005	3350.66	2403.38	3061.96	4133.25	7786.65	7520.6	13182.85	12216.779999999999	11618.17	9284.16	7380.450000000001	9964.980000000001	10299.65	10012.59	2714.3900000000003	7964.41	7114.96	8417.72	16722.159999999996	10730.62	11845.59	8772.23	11124.640000000001	6932.92	9206.6	7032.129999999999	3948.5	16032.94	15692.82	5875.41	10177.3	12096.68	9912.79	8944.73	7675.67	9592.16	9695.9
K01682	265.5	1284.46	144.98	265.05	479.5	70.25	486.0	537.03	36.8	487.49	304.12	582.4300000000001	193.37	178.88	39.82	344.75	609.67	88.8	879.5	624.67	64.35	639.75	255.38	159.14	933.0	833.67	65.55	486.0	411.63	79.62	1616.9	910.35	171.64999999999998	564.3	676.0	28.5	495.38	498.45	1367.5	1293.05	992.15	99.9	871.65	890.75	84.4	584.65	368.0	37.4	453.5
K01683	0.0	0.0	0.0	0.0	0.0	0.0	0.0	0.0	0.0	7.0	0.0	0.0	0.0	0.0	0.0	0.0	0.0	0.0	50.0	0.0	0.0	0.0	2.0	0.0	0.0	0.0	0.0	0.0	0.0	0.0	374.0	295.0	63.0	0.0	0.0	0.0	0.0	0.0	0.0	748.0	710.0	25.0	233.0	294.0	30.0	152.0	152.0	21.0	158.0
K01684	53.5	108.96000000000001	101.88	55.25	80.0	40.25	124.5	93.13	33.0	157.99	46.620000000000005	480.43	39.370000000000005	14.88	25.22	50.75	115.37	22.25	232.0	113.37	50.75	82.0	41.379999999999995	56.87	146.5	213.37	48.5	89.0	60.13	45.620000000000005	821.5	652.25	206.25	35.5	53.5	33.0	246.25	201.75	1334.5	1593.25	1490.25	107.75	502.75	634.25	104.0	312.0	310.0	59.0	325.0
K01685	2955.45	10669.65	2444.51	2856.0	4646.7	3177.0	5516.25	5897.34	1369.5	5882.23	1527.24	1871.6	2027.99	1638.8300000000002	104.53999999999999	3225.75	5787.389999999999	2627.75	8381.1	7769.339999999999	3993.0499999999997	6409.25	5191.76	6549.49	5998.15	6619.24	309.95	5664.5	4574.76	3896.14	11578.4	8531.35	4864.09	5056.1	5713.2	287.0	8409.75	5389.65	1409.33	13541.25	12509.75	2294.19	7814.35	8785.75	2340.7400000000002	6164.0	4988.0	2577.11	8479.4
K01686	6033.99	19889.34	4742.01	5436.5	8786.57	6324.33	10421.55	11201.0	2968.16	11594.48	3052.74	3715.13	3884.33	3016.9100000000003	305.24	6242.25	10985.289999999999	5889.25	15205.03	13639.689999999999	8040.5199999999995	11901.83	9551.03	12605.42	11885.55	13014.74	1224.15	11052.91	8563.460000000001	7835.87	20614.75	14062.95	9575.17	9772.73	11094.83	790.0	16503.33	10115.55	1961.66	22417.25	19926.77	4524.7699999999995	13567.28	14626.85	4615.85	11423.66	8746.08	5444.53	15918.3
K01687	9290.41	38076.5	11584.560000000001	8960.55	16227.65	11052.16	15760.93	16712.78	8925.86	20909.25	5352.2	15209.79	7437.79	6472.200000000001	4560.54	8688.0	19998.880000000005	14421.3	25774.949999999997	29140.71	18648.620000000003	18744.66	16219.67	17315.610000000004	21900.55	23027.92	7536.7	17348.41	17845.030000000002	15966.0	35166.86	27707.870000000003	24047.940000000002	21607.23	26523.939999999995	13398.42	24186.879999999997	18001.579999999998	8084.0	47454.89	40840.770000000004	11423.009999999998	24587.649999999998	31479.03	19419.559999999998	22998.48	19218.17	17114.68	22440.799999999996
K01689	10350.75	36814.91	14436.64	8854.55	16337.23	12307.74	15675.76	17026.28	14303.96	20889.51	6123.030000000001	19826.45	7382.37	6370.620000000001	5551.01	8515.0	20036.79	16891.05	25406.37	28061.71	25537.370000000003	18159.739999999998	15398.34	18352.860000000004	23301.05	25485.92	22553.37	17167.16	17388.03	18196.5	31672.12	25778.780000000002	30174.440000000002	19898.23	25503.7	30541.34	25124.629999999997	19721.41	25207.83	44869.130000000005	37853.520000000004	18753.68	22953.170000000002	29832.61	28843.48	21933.65	17666.17	18492.68	21563.8
K01690	129.5	420.96	129.48000000000002	90.05	114.0	38.25	163.5	126.53	34.4	168.99	52.620000000000005	564.4300000000001	84.87	14.88	34.419999999999995	78.75	345.16999999999996	64.8	473.0	677.1700000000001	60.35	331.0	346.38	102.47	175.5	266.17	93.05	210.0	309.13	57.620000000000005	340.9	532.85	134.55	163.3	145.0	29.0	321.05	233.95	1355.5	317.05	369.65	74.9	201.15	346.25	69.4	137.65	215.0	15.4	85.0
K01692	210.75	826.75	259.91	153.7	186.0	84.0	247.25	211.86	87.25	261.73	86.74000000000001	697.0	141.99	25.13	90.63999999999999	141.75	663.69	435.7	893.5	1363.44	119.15	619.0	687.76	204.56	290.75	438.94	350.88	445.5	570.76	144.74	656.1	1014.65	399.75	273.7	245.0	40.0	386.45	276.55	1410.5	557.95	687.85	238.1	365.35	607.25	245.6	232.75	409.0	67.6	169.0
K01693	2083.21	12508.89	6088.93	2079.55	4687.95	3208.66	3660.83	4670.4	4939.71	5086.51	1685.58	11831.26	2143.67	1779.1200000000001	3105.7200000000003	1889.75	5856.36	6750.8	8798.35	10335.74	8543.82	5471.91	5008.84	6032.370000000001	7162.4	7481.3	5907.17	3821.91	4795.25	5266.23	11859.060000000001	9033.519999999999	10955.6	7562.23	9295.289999999999	11659.17	5887.05	5938.43	6582.5	13118.39	12729.82	5846.07	7276.4	11571.33	14202.9	7106.33	6965.92	9750.9	4836.9
K01695	8678.66	32399.5	8929.94	7891.8	14550.4	8432.66	14207.58	15244.66	6533.96	17593.989999999998	4762.07	13315.289999999999	6361.16	5753.700000000001	1831.2099999999998	7805.25	18739.75	10746.3	22714.699999999997	26392.329999999994	14744.619999999999	17023.16	14676.6	15415.86	18829.05	22293.54	5694.87	15981.41	16043.76	13316.369999999999	27058.96	23684.870000000003	17744.19	16885.33	20347.739999999998	8396.17	23858.129999999997	16473.579999999998	7250.0	42509.14	33932.57	8916.26	21001.75	27402.58	13592.310000000001	20680.48	16213.92	11484.18	20853.799999999996
K01696	8829.47	32394.089999999997	8941.27	7903.8	14585.2	8450.32	14247.71	15258.66	6548.620000000001	17630.0	4770.4	13333.35	6389.83	5752.17	1860.8799999999999	7817.25	18786.01	10752.3	22712.100000000002	26452.07	14757.490000000002	17057.82	14702.54	15483.460000000001	18823.65	22299.54	5712.67	16004.07	16063.96	13346.3	27445.77	24017.09	17854.79	16914.260000000002	20489.48	8434.84	23983.129999999997	16534.51	7291.0	43428.130000000005	34803.84	8941.93	21295.149999999998	27819.510000000002	13662.310000000001	20876.809999999998	16399.59	11557.18	21070.399999999998
K01697	38.25	136.5	158.23000000000002	39.05	56.0	131.75	88.75	78.53	380.65	106.74000000000001	46.120000000000005	440.0	35.120000000000005	10.63	64.82	50.0	84.91999999999999	131.55	145.5	86.67	84.6	62.25	25.88	61.22	137.25	189.17000000000002	276.14	74.5	38.63	108.12	105.4	51.6	327.2	21.8	95.0	411.0	16.8	57.2	303.0	32.8	18.4	71.4	25.4	28.0	732.4	1.25	0.0	57.4	11.0
K01698	1297.5099999999998	8153.95	6292.31	1134.8	3204.75	2987.91	2334.83	3339.03	4986.46	2650.0	1174.45	10345.59	1125.54	1138.18	2916.09	1312.25	5041.83	6043.3	6035.75	8608.51	8947.52	4070.16	4273.97	4990.49	4831.75	6312.42	5694.72	2726.91	3584.88	5502.7	6940.16	6913.92	8937.8	4455.13	4805.84	8065.17	5850.88	4905.28	6826.0	10322.64	9126.57	5191.32	5140.9	9266.58	10152.9	5677.73	5316.92	7556.15	3946.0
K01699	36.59	89.54	47.63	49.25	58.67	21.08	88.75	50.46	7.91	90.74000000000001	25.12	28.43	39.96	10.25	12.62	41.0	78.12	12.0	154.82999999999998	98.54	33.67	67.58	30.549999999999997	52.949999999999996	71.25	124.37	8.25	75.83000000000001	38.63	30.450000000000003	17.0	7.33	13.0	13.33	38.83	1.0	0.0	0.0	0.0	8.5	16.67	0.0	7.33	13.0	5.33	28.659999999999997	13.0	5.0	23.0
K01703	9537.21	39561.600000000006	14286.56	8968.3	17106.7	10866.16	16220.13	18020.78	10835.46	21234.75	5939.7	24171.690000000002	7559.29	6812.25	4670.54	8922.5	22341.480000000003	15857.3	26747.6	31765.109999999997	19149.82	19418.16	17333.32	18647.590000000004	22692.9	26429.67	10921.17	17743.66	18590.08	16553.35	35528.009999999995	30065.020000000004	27061.79	22570.43	26790.64	18273.92	29103.879999999997	21076.68	13460.0	52439.39	43191.42	13314.259999999998	26010.899999999998	35533.93	25548.559999999998	25256.23	21051.92	19008.93	24345.899999999998
K01704	9525.71	39141.100000000006	14274.06	8870.8	16941.7	10841.66	16050.63	17857.78	10822.96	21227.75	5939.7	24171.690000000002	7477.29	6702.25	4669.74	8890.0	22276.480000000003	15847.8	26189.6	31426.609999999997	19113.82	19082.16	17224.32	18515.090000000004	22692.9	26429.67	10921.17	17648.66	18433.08	16528.85	34802.009999999995	29432.020000000004	26933.29	22346.93	26475.64	18270.92	29103.879999999997	21076.68	13460.0	51491.89	42105.42	13268.759999999998	25433.399999999998	34850.93	25491.059999999998	25016.23	20829.42	18977.93	24062.399999999998
K01706	53.5	116.96000000000001	385.88	67.25	114.0	144.25	199.5	176.63	612.0	244.99	85.62	600.4300000000001	45.870000000000005	21.880000000000003	25.22	55.75	126.37	198.25	378.0	175.37	482.75	57.0	35.879999999999995	71.87	146.5	265.37	238.5	107.0	57.13	168.62	1185.5	930.25	397.75	29.5	186.0	1719.0	354.25	287.75	1823.5	2392.75	2410.25	436.5	735.75	995.25	768.0	462.0	458.0	202.0	474.0
K01707	0.0	0.0	2.0	0.0	6.0	6.0	0.0	0.0	3.0	4.0	0.0	0.0	0.0	0.0	0.8	0.0	0.0	3.0	0.0	0.0	3.0	5.0	0.0	0.0	0.0	0.0	0.0	0.0	0.0	0.0	0.0	0.0	0.0	0.0	0.0	0.0	0.0	0.0	0.0	0.0	0.0	10.0	0.0	0.0	5.0	3.0	0.0	0.0	0.0
K01708	53.5	109.67	91.88	46.25	60.0	21.25	124.5	68.13	23.0	145.99	43.620000000000005	481.86	34.870000000000005	14.88	24.419999999999998	46.75	94.37	26.25	179.0	93.37	32.75	57.0	29.88	38.87	146.5	213.37	48.5	87.0	52.13	40.620000000000005	77.5	38.25	61.75	28.5	38.0	24.0	246.25	195.75	1334.5	85.75	45.25	12.5	36.75	46.25	29.0	3.0	0.0	0.0	0.0
K01709	484.51	2688.2	350.33000000000004	667.4999999999999	1060.5	588.66	803.13	951.0	202.16	1183.5100000000002	350.83000000000004	312.59	442.67	449.17	9.17	218.0	729.1600000000001	262.5	1149.0	1259.8400000000004	374.67	779.6600000000001	473.44	732.6	301.0	511.5	19.67	439.65999999999997	629.2	502.33	1747.71	1623.82	775.64	675.03	1026.44	45.67	1059.5	1131.83	17.5	2384.49	2613.1	309.28999999999996	1290.0	1907.4299999999998	419.64000000000004	985.3299999999999	922.67	356.21000000000004	1314.0
K01710	11359.720000000001	41828.3	13620.64	10427.8	18820.45	12777.07	19504.96	20842.61	12190.72	23888.760000000002	6460.03	18297.780000000002	8404.21	7086.55	3836.81	11159.0	24129.89	16935.05	30675.850000000002	32948.03	23845.74	22910.57	19334.16	22378.670000000002	27055.9	29673.17	14712.17	21755.989999999998	20548.079999999998	18961.68	39127.020000000004	30609.76	28741.93	23674.760000000002	28973.23	23763.84	31706.88	22258.01	16964.83	52315.630000000005	43691.42	16351.8	27934.649999999998	34796.009999999995	25148.12	26578.46	21028.67	18429.809999999998	28092.4
K01711	7270.42	26441.870000000003	4037.68	7040.3	12403.83	6748.33	12380.68	12738.07	2659.9	14585.01	3740.83	3190.0899999999997	5304.08	4927.42	138.47	6875.25	14973.710000000001	6180.8	18085.67	20819.049999999996	8072.35	14039.58	12005.369999999999	11732.22	15460.25	17696.3	583.8	14037.75	13711.9	9599.5	22155.559999999998	19100.510000000002	10991.43	13082.7	16108.710000000001	761.17	18720.8	12352.78	1497.5	34468.04	26948.1	4647.049999999999	17616.32	21320.78	4022.9500000000003	17035.42	12688.75	5473.47	18068.0
K01712	6732.25	23028.17	5290.33	6414.6	10990.75	7659.25	11298.05	11494.93	3999.95	14136.99	3452.62	2769.86	4801.62	4361.38	1509.32	6448.5	13743.720000000001	8477.35	16159.75	17952.55	13032.7	13184.0	10734.23	11264.17	13320.0	15294.220000000001	1475.27	13191.0	12588.58	11826.369999999999	18919.0	16448.62	13021.89	11883.8	14570.1	2774.5	17951.85	11316.9	192.5	30655.1	24038.4	6363.59	15270.55	17887.1	5839.610000000001	14621.5	10684.33	8271.93	16671.5
K01713	618.25	4079.21	4416.63	425.25	1414.0	1253.75	1125.75	1801.13	3400.25	2037.74	817.12	9364.43	564.12	582.63	1468.4199999999998	656.0	3114.12	3174.75	2342.5	4211.87	2959.0	1414.25	2101.88	2268.62	2210.25	3716.37	4515.0	1053.5	1601.63	2195.12	3529.0	3916.0	5519.0	3005.0	2873.0	5879.0	5053.0	3701.0	5411.0	6468.0	4920.0	2983.0	2679.0	5354.0	7548.0	3094.25	3115.0	4078.0	2408.0
K01714	10270.45	43275.48000000001	12917.75	10138.7	17910.77	12223.49	17188.13	18194.78	10589.82	23360.719999999998	6622.0599999999995	17841.89	8341.99	7143.93	5067.4	9307.75	21884.04	18425.95	29240.129999999997	31887.57	26625.89	21242.739999999998	17304.38	19751.83	23440.45	24928.93	8803.720000000001	18757.07	19538.72	19642.09	38280.759999999995	29939.270000000004	27509.83	22872.36	28399.12	18412.17	25884.03	20241.329999999998	12079.33	51546.79000000001	45837.79	14760.75	26397.879999999997	34223.93	23971.979999999996	24726.39	21039.75	22033.09	24455.699999999997
K01715	517.84	1389.83	615.25	346.75	764.6700000000001	454.58000000000004	588.0	744.0799999999999	814.41	386.5	498.75	1176.5	264.59	286.5	471.75	254.75	766.25	994.0	1404.83	1237.92	1106.17	837.33	500.17	949.68	665.0	633.0	618.59	676.4100000000001	756.75	795.3299999999999	1874.25	1799.58	1874.5	628.3299999999999	1096.83	2724.75	204.75	1013.5	1909.0	2089.35	2773.42	1105.25	1268.08	1966.25	2502.75	1114.41	897.5	2070.17	952.5
K01716	103.5	429.96	132.48000000000002	69.05	91.0	38.25	145.5	111.53	39.4	152.99	52.620000000000005	567.4300000000001	59.870000000000005	16.88	34.82	70.75	338.16999999999996	116.8	430.0	662.1700000000001	58.35	282.0	336.38	96.47	169.5	249.17000000000002	112.55	190.0	275.13	60.620000000000005	285.9	498.85	149.55	119.3	126.0	29.0	296.38	220.95	1356.0	278.05	341.65	76.9	181.15	317.25	70.4	94.25	194.0	19.4	76.0
K01719	7630.5	28147.21	8341.48	7020.05	12722.0	7708.75	12784.3	13714.029999999999	6008.55	16480.739999999998	4523.62	12523.43	5500.87	5093.38	1671.12	7328.25	17185.17	10363.8	19094.0	22585.579999999998	13806.35	15112.5	12998.98	13229.240000000002	16340.5	19598.17	5118.55	14576.75	14441.33	12539.119999999999	24016.35	21216.690000000002	16719.89	15446.5	17995.1	7808.5	23496.629999999997	15461.95	6915.0	38400.05	29750.5	8507.34	18751.15	23949.85	12283.810000000001	18293.65	14132.41	10828.93	19506.0
K01720	208.25	1210.96	134.75	212.0	451.5	70.5	419.25	491.5	39.75	378.75	279.0	545.4300000000001	142.25	170.25	79.8	300.75	539.75	1119.0	1492.0	922.0	3219.75	1267.25	478.0	689.25	848.75	692.5	47.0	619.5	577.0	1262.5	1639.5	959.75	768.25	590.5	774.0	1207.5	472.25	484.25	1343.0	1397.75	1534.75	1071.5	930.25	1038.75	985.5	573.25	391.0	1525.0	503.5
K01721	31.25	92.5	49.63	37.25	41.0	13.75	62.75	43.13	13.25	90.74000000000001	25.12	33.0	26.12	10.25	16.619999999999997	39.0	71.12	129.0	136.5	102.87	25.0	68.5	23.38	33.62	85.25	130.37	80.25	103.5	38.63	30.12	52.0	12.0	60.0	0.0	8.0	0.0	0.0	0.0	0.0	28.0	0.0	0.0	14.0	0.0	8.0	0.0	0.0	0.0	0.0
K01724	50.0	354.0	85.6	29.8	73.0	47.0	35.0	58.4	37.4	22.0	9.0	87.0	27.0	2.0	84.8	28.5	253.8	1187.55	1084.0	994.8	3216.6	959.0	562.5	633.6	23.0	40.8	94.22	343.0	461.0	1247.0	347.4	551.6	740.8000000000001	161.8	213.0	1190.0	57.8	30.2	26.0	377.3	879.4	1111.4	231.4	448.0	986.4	126.25	238.0	1543.4	139.0
K01725	22.25	81.75	96.25	16.0	57.0	38.5	66.75	40.0	38.75	44.25	18.5	455.0	10.75	6.63	77.8	10.75	33.25	1149.0	809.5	445.5	3199.75	749.75	262.0	582.92	82.25	97.0	84.0	270.5	251.5	1246.5	214.5	135.25	735.35	93.5	165.0	1206.0	246.25	195.75	1339.5	288.25	622.25	1048.5	130.75	221.25	968.0	31.25	44.0	1516.0	63.0
K01727	20.0	4.0	0.0	0.0	0.0	0.0	0.0	10.5	0.0	0.0	0.0	0.0	0.0	0.0	1.0	0.0	0.0	0.0	0.0	0.0	0.0	0.0	0.0	0.0	0.0	0.0	0.0	0.0	0.0	0.0	8.0	0.0	10.0	9.0	0.0	0.0	0.0	0.0	0.0	0.0	0.0	0.0	0.0	0.0	8.0	0.0	0.0	0.0	0.0
K01728	31.25	74.5	43.63	37.25	41.0	9.75	62.75	43.13	3.25	90.74000000000001	25.12	27.0	26.12	10.25	12.62	39.0	71.12	11.0	123.5	82.87	25.0	47.25	23.38	33.62	71.25	124.37	8.25	69.5	38.63	24.12	0.0	0.0	0.0	0.0	0.0	0.0	0.0	0.0	0.0	4.5	0.0	0.0	0.0	0.0	0.0	0.0	0.0	0.0	0.0
K01729	0.0	0.0	8.6	1.8	2.0	11.0	0.0	2.4	7.4	0.0	0.0	4.0	0.0	0.0	10.2	1.5	1.8	15.55	0.0	3.8	7.6	0.0	2.5	4.6	0.0	1.8	14.55	0.0	0.0	17.0	10.4	1.6	22.0	0.8	0.0	3.0	1.8	1.2	19.0	14.8	9.4	49.4	3.4	0.0	23.4	1.25	0.0	15.4	4.0
K01730	680.75	2956.5	549.39	749.75	1138.5	722.75	770.75	993.39	200.75	1790.72	519.86	463.5	489.86	456.25	45.36	314.5	925.86	331.0	940.5	1144.6100000000001	444.0	559.5	492.14	748.36	630.75	1058.61	43.75	558.5	598.89	628.86	807.5	574.5	588.14	397.0	517.0	27.0	1123.5	751.5	10.5	1140.5	957.5	211.79	489.5	640.5	292.14	414.0	390.5	313.21	909.5
K01731	0.0	0.0	0.0	0.0	0.0	0.0	0.0	0.0	0.0	0.0	0.0	0.0	0.0	0.0	0.0	0.0	0.0	0.0	0.0	0.0	0.0	0.0	0.0	0.0	0.0	0.0	0.0	0.0	0.0	0.0	0.0	0.0	0.0	0.0	0.0	0.0	0.0	0.0	0.0	0.0	0.0	0.0	0.0	0.0	0.0	0.0	0.0	0.0	0.0
K01732	0.0	0.0	0.0	0.0	0.0	0.0	0.0	0.0	0.0	0.0	0.0	0.0	0.0	0.0	0.0	0.0	0.0	0.0	0.0	0.0	0.0	0.0	0.0	0.0	0.0	0.0	0.0	0.0	0.0	0.0	0.0	0.0	0.0	0.0	0.0	0.0	0.0	0.0	0.0	0.0	0.0	0.0	0.0	0.0	0.0	0.0	0.0	0.0	0.0
K01733	5892.88	26021.100000000006	14576.310000000001	5065.55	10307.7	8926.41	9762.63	11851.529999999999	11982.96	12976.750000000002	4099.7	23892.190000000002	4558.54	3737.75	6100.84	5644.0	14604.73	15112.05	18249.6	20947.859999999997	18179.07	12481.41	11742.57	14683.590000000002	15315.65	17769.92	12705.17	10345.41	10580.33	13021.1	24789.76	19138.020000000004	23604.54	15270.93	17726.89	20658.67	19427.879999999997	14709.68	14502.0	29345.640000000003	26075.0	12306.09	16058.9	23460.68	25953.14	15537.98	14149.92	18535.01	14862.4
[truncated: 5,602 more rows]
[truncated: 11 more columns]
