# Supplementary material for: Cftr deletion in mouse epithelial and immune cells differentially influence the intestinal microbiota
Source: Commun Biol. 2022 Oct 26;5:1130. doi: 10.1038/s42003-022-04101-5 (PMC9605958; doi:10.1038/s42003-022-04101-5)
Supplement: Supplementary file 10 — Supplementary Data 8 [file 42003_2022_4101_MOESM10_ESM.zip]

Archive with 67 entries (67 files):
- Index/Document.iwa
- Index/ViewState.iwa
- Index/CalculationEngine-903654.iwa
- Index/Tables/Tile-903565.iwa
- Index/Tables/DataList-903566.iwa
- Index/Tables/DataList-903567.iwa
- Index/Tables/DataList-903568.iwa
- Index/Tables/DataList-903569.iwa
- Index/Tables/DataList-903570.iwa
- Index/Tables/DataList-903571.iwa
- Index/Tables/DataList-903572.iwa
- Index/Tables/DataList-903573.iwa
- Index/Tables/DataList-903574.iwa
- Index/Tables/DataList-903575.iwa
- Index/Tables/DataList-903576.iwa
- Index/Tables/Tile-903593.iwa
- Index/Tables/Tile-903594.iwa
- Index/Tables/Tile-903595.iwa
- Index/Tables/Tile-903596.iwa
- Index/Tables/Tile-903597.iwa
- Index/Tables/Tile-903598.iwa
- Index/Tables/Tile-903599.iwa
- Index/Tables/Tile-903600.iwa
- Index/Tables/Tile-903601.iwa
- Index/Tables/Tile-903602.iwa
- Index/Tables/Tile-903603.iwa
- Index/Tables/Tile-903604.iwa
- Index/Tables/Tile-903605.iwa
- Index/Tables/Tile-903606.iwa
- Index/Tables/Tile-903607.iwa
- Index/Tables/Tile-903608.iwa
- Index/Tables/Tile-903609.iwa
- Index/Tables/Tile-903610.iwa
- Index/Tables/Tile-903611.iwa
- Index/Tables/Tile-903612.iwa
- Index/Tables/Tile-903613.iwa
- Index/Tables/Tile-903614.iwa
- Index/Tables/Tile-903615.iwa
- Index/Tables/Tile-903616.iwa
- Index/Tables/Tile-903641.iwa
- Index/Tables/DataList-903642.iwa
- Index/Tables/DataList-903643.iwa
- Index/Tables/DataList-903644.iwa
- Index/Tables/DataList-903645.iwa
- Index/Tables/DataList-903646.iwa
- Index/Tables/DataList-903647.iwa
- Index/Tables/DataList-903648.iwa
- Index/Tables/DataList-903649.iwa
- Index/Tables/DataList-903650.iwa
- Index/Tables/DataList-903651.iwa
- Index/Tables/DataList-903652.iwa
- Index/Tables/HeaderStorageBucket-903678.iwa
- Index/Tables/HeaderStorageBucket-903679.iwa
- Index/Tables/DataList-903680.iwa
- Index/Tables/HeaderStorageBucket-903686.iwa
- Index/Tables/HeaderStorageBucket-903687.iwa
- Index/Tables/DataList-903688.iwa
- Index/DocumentStylesheet.iwa
- Index/AnnotationAuthorStorage-903653.iwa
- Index/DocumentMetadata.iwa
- Index/Metadata.iwa
- Metadata/Properties.plist
- Metadata/DocumentIdentifier
- Metadata/BuildVersionHistory.plist
- preview.jpg
- preview-micro.jpg
- preview-web.jpg
