# Supplementary material for: Cftr deletion in mouse epithelial and immune cells differentially influence the intestinal microbiota
Source: Commun Biol. 2022 Oct 26;5:1130. doi: 10.1038/s42003-022-04101-5 (PMC9605958; doi:10.1038/s42003-022-04101-5)
Supplement: Supplementary file 10 — Supplementary Data 8 [file 42003_2022_4101_MOESM10_ESM.zip › Metadata/BuildVersionHistory.plist]

<?xml version="1.0" encoding="UTF-8"?>
<!DOCTYPE plist PUBLIC "-//Apple//DTD PLIST 1.0//EN" "http://www.apple.com/DTDs/PropertyList-1.0.dtd">
<plist version="1.0">
<array>
	<string>tsv</string>
	<string>M11.0-7030.0.94-2</string>
</array>
</plist>
