# Supplementary material for: Cftr deletion in mouse epithelial and immune cells differentially influence the intestinal microbiota
Source: Commun Biol. 2022 Oct 26;5:1130. doi: 10.1038/s42003-022-04101-5 (PMC9605958; doi:10.1038/s42003-022-04101-5)
Supplement: Supplementary file 11 — Supplementary Data 9 [file 42003_2022_4101_MOESM11_ESM.csv]

## Sheet: Sheet1
Co-Housing Multi Comparison Kegg Functions
Name	Feature	p-value	Function
flagellar hook-associated protein 1	K02396	5.17e-05	Cellular Processes
flagellar secretion chaperone FliS	K02422	3.01e-05	Cellular Processes
flagellar hook-associated protein 2	K02407	0.000128	Cellular Processes
flagellar motor switch protein FliN	K02417	0.000803	Cellular Processes
flagellar hook-basal body complex protein FliE	K02408	0.000956	Cellular Processes
flagellar motor switch protein FliG	K02410	0.00108	Cellular Processes
flagellum-specific ATP synthase	K02412	0.000934	Cellular Processes
flagellar biosynthesis protein FliQ	K02420	0.000818	Cellular Processes
flagellar biosynthesis protein FliP	K02419	0.00173	Cellular Processes
flagellar basal-body rod protein FlgB	K02387	0.000666	Cellular Processes
chemotaxis protein methyltransferase CheR	K00575	0.000774	Environmental Information Processing
flagellar basal-body rod protein FlgG	K02392	0.00094	Cellular Processes
flagellar M-ring protein FliF	K02409	0.00115	Cellular Processes
flagellar assembly protein FliH	K02411	0.00138	Cellular Processes
flagellar basal-body rod protein FlgC	K02388	0.00252	Cellular Processes
chemotaxis protein MotA	K02556	0.0031	Environmental Information Processing
flagellar basal-body rod modification protein FlgD	K02389	0.0039	Cellular Processes
extracellular matrix regulatory protein A	K09777	0.00373	No Kegg Brite pathway
spore germination protein	K06306	0.00544	No Kegg Brite pathway
chemotaxis protein CheD	K03411	0.00861	Cellular Processes
flagellar biosynthesis protein FlhA	K02400	0.00857	Cellular Processes
type IV pilus assembly protein PilC	K02653	0.00869	Signaling and cellular processes
putative DNA primase/helicase	K06919	0.00834	No Kegg Brite pathway
twitching motility protein PilT	K02669	0.0083	Signaling and cellular processes
precorrin-2 dehydrogenase / sirohydrochlorin ferrochelatase	K02304	0.00808	Metabolism
two-component system, chemotaxis family, sensor kinase CheA	K03407	0.0082	Environmental Information Processing
excinuclease ABC subunit A	K03701	0.00863	Genetic Information Processing
flagellar assembly factor FliW	K13626	0.011	Signaling and cellular processes
superoxide reductase	K05919	0.01	No Kegg Brite pathway
flagellar hook protein FlgE	K02390	0.015	Cellular Processes
aminotransferase	K10907	0.015	Metabolism
methyl-accepting chemotaxis protein	K03406	0.014	Environmental Information Processing
two-component system, chemotaxis family, chemotaxis protein CheV	K03415	0.014	Environmental Information Processing
1,4-dihydroxy-2-naphthoate polyprenyltransferase	K02548	0.016	Metabolism
dipicolinate synthase subunit B	K06411	0.017	No Kegg Brite pathway
flagellar hook-associated protein 3 FlgL	K02397	0.017	Cellular Processes
ferrous iron transport protein B	K04759	0.018	Signaling and cellular processes
bacterial/archaeal transporter family-2 protein	K09936	0.018	Cellular Processes
dipicolinate synthase subunit A	K06410	0.018	No Kegg Brite pathway
chorismate mutase	K06209	0.018	Metabolism
monovalent cation:H+ antiporter-2, CPA2 family	K03455	0.02	No Kegg Brite pathway
pyridinium-3,5-bisthiocarboxylic acid mononucleotide nickel chelatase	K09121	0.02	No Kegg Brite pathway
chemotaxis protein MotB	K02557	0.021	Cellular Processes
iron complex transport system substrate-binding protein	K02016	0.021	Signaling and cellular processes
outer membrane protein, multidrug efflux system	K18139	0.024	Cellular Processes
3-oxoacyl-[acyl-carrier protein] reductase	K00059	0.024	Metabolism
uroporphyrinogen III methyltransferase / synthase	K13542	0.024	Metabolism
branched-chain amino acid transport system ATP-binding protein	K01995	0.023	Environmental Information Processing
branched-chain amino acid transport system permease protein	K01998	0.023	Environmental Information Processing
two-component system, NarL family, sensor histidine kinase DegS	K07777	0.023	Environmental Information Processing
putative transcriptional regulator	K07727	0.024	Genetic Information Processing
branched-chain amino acid transport system ATP-binding protein	K01996	0.023	Environmental Information Processing
branched-chain amino acid transport system permease protein	K01997	0.024	Environmental Information Processing
g-D-glutamyl-meso-diaminopimelate peptidase	K01308	0.024	Metabolism
beta-1,6-galactosyltransferase	K00786	0.025	Metabolism
AraC family transcriptional regulator	K13653	0.024	Genetic Information Processing
uncharacterized protein	K07095	0.024	No Kegg Brite pathway
PadR family transcriptional regulator, regulatory protein PadR	K10947	0.026	Genetic Information Processing
flagellar biosynthesis protein FlhF	K02404	0.027	Signaling and cellular processes
pyruvate kinase	K00873	0.027	Glycolysis/ Gluconeogenesis
CarD family transcriptional regulator	K07736	0.027	Genetic Information Processing
RNA polymerase sigma factor FliA	K02405	0.028	Environmental Information Processing
glycolate oxidase	K00104	0.029	Glycoxylate and dicarboxylate metabolism
spore maturation protein A	K06373	0.029	No Kegg Brite pathway
carbon storage regulator	K03563	0.033	Environmental Information Processing
flagellin	K02406	0.033	Environmental Information Processing
fructooligosaccharide transport system substrate-binding protein	K10120	0.035	Signaling and cellular processes
fructooligosaccharide transport system permease protein	K10121	0.036	Signaling and cellular processes
fructooligosaccharide transport system permease protein	K10122	0.034	Signaling and cellular processes
acetoin utilization protein AcuB	K04767	0.035	No Kegg Brite pathway
aminopeptidase N	K01256	0.035	Metabolism
copper chaperone	K07213	0.036	Organismal Systems
homoserine O-acetyltransferase/O-succinyltransferase	K00641	0.035	Metabolism
L-asparaginase	K01424	0.036	Metabolism
dihydroorotate dehydrogenase (fumarate)	K00226	0.036	Metabolism
prepilin peptidase CpaA	K02278	0.037	Metabolism
two-component system, chemotaxis family, protein-glutamate methylesterase/glutaminase	K03412	0.037	Environmental Information Processing
formate C-acetyltransferase	K00656	0.038	Metabolism
heat shock protein HtpX	K03799	0.043	Metabolism
UDP-N-acetylglucosamine/UDP-N-acetylgalactosamine diphosphorylase	K00972	0.044	Metabolism
D-lactate dehydrogenase (cytochrome)	K00102	0.05	Metabolism
