# Supplementary material for: Cftr deletion in mouse epithelial and immune cells differentially influence the intestinal microbiota
Source: Commun Biol. 2022 Oct 26;5:1130. doi: 10.1038/s42003-022-04101-5 (PMC9605958; doi:10.1038/s42003-022-04101-5)
Supplement: Supplementary file 12 — Supplementary Data 10 [file 42003_2022_4101_MOESM12_ESM.csv]

## Sheet: Sheet1
BMT WT-to-CF vs CF-to-CF Kegg Comparison
Name	Feature	p-value	Function
nitrate reductase molybdenum cofactor assembly chaperone NarJ/NarW	K00373	0.00124	Environmental information processing
cation:H+ antiporter	K07301	0.0014	Signaling and cellular processes
nitrate reductase / nitrite oxidoreductase, beta subunit	K00371	0.00165	Metabolism
nitrate reductase / nitrite oxidoreductase, alpha subunit	K00370	0.0017	Metabolism
divalent anion:Na+ symporter, DASS family	K03319	0.00172	Signaling and cellular processes
fumarate reductase flavoprotein subunit	K00244	0.00176	Metabolism
pyruvate-ferredoxin/flavodoxin oxidoreductase	K03737	0.00178	Metabolism
cysteine-S-conjugate beta-lyase	K01760	0.0018	Metabolism
membrane-associated protein	K03975	0.00183	No kegg brite pathway
phosphatidylethanolamine-binding protein	K06910	0.00292	Metabolism
nitrate reductase gamma subunit	K00374	0.00316	Metabolism
lysozyme	K01185	0.0056	Metabolism
cell division transport system ATP-binding protein	K09812	0.00564	Environmental information processing
putative sigma-54 modulation protein	K05808	0.00567	Genetic information processing
two-component system, chemotaxis family, chemotaxis protein CheV	K03415	0.00579	Environmental information processing
cell division transport system permease protein	K09811	0.0063	Environmental information processing
NADH-quinone oxidoreductase subunit E	K00334	0.00663	Metabolism
hemerythrin	K07216	0.00696	Signaling and cellular processes
iron complex transport system substrate-binding protein	K02016	0.00718	Signaling and cellular processes
MFS transporter, NNP family, nitrate/nitrite transporter	K02575	0.00732	Metabolism
undecaprenyl-phosphate galactose phosphotransferase	K00996	0.00743	Metabolism
flagellar assembly factor FliW	K13626	0.00762	Signaling and cellular processes
ribose 5-phosphate isomerase A	K01807	0.00862	Metabolism
uncharacterized protein	K09943	0.00893	No kegg brite pathway
aminoglycoside 6-adenylyltransferase	K05593	0.00923	Signaling and cellular processes
GTP cyclohydrolase IA	K01495	0.00936	Metabolism
penicillin-binding protein 2	K05515	0.00977	Metabolism
purine-nucleoside phosphorylase	K03783	0.00995	Metabolism
NADH-quinone oxidoreductase subunit F	K00335	0.01	Metabolism
cytochrome c oxidase cbb3-type subunit IV	K00407	0.01	Metabolism
D-methionine transport system substrate-binding protein	K02073	0.01	Environmental information processing
uncharacterized protein	K07097	0.01	No kegg brite pathway
uncharacterized protein	K09944	0.01	No kegg brite pathway
UDP-2-acetamido-2-deoxy-ribo-hexuluronate aminotransferase	K13017	0.01	Metabolism
4-carboxymuconolactone decarboxylase	K01607	0.011	Metabolism
putative endonuclease	K07460	0.011	Genetic information processing
starch synthase	K00703	0.012	Metabolism
ascorbate PTS system EIIA or EIIAB component	K02821	0.012	Metabolism
uncharacterized protein	K06992	0.012	No kegg brite pathway
uncharacterized protein	K09768	0.012	No kegg brite pathway
2,3-bisphosphoglycerate-independent phosphoglycerate mutase	K15633	0.012	Metabolism
uncharacterized protein	K06867	0.013	No kegg brite pathway
NAD(P)H-hydrate epimerase	K17759	0.013	No kegg brite pathway
cytochrome c oxidase cbb3-type subunit I	K00404	0.014	Metabolism
DNA-binding protein H-NS	K03746	0.014	Genetic information processing
aerobic C4-dicarboxylate transport protein	K11103	0.014	Environmental information processing
cellulose synthase (UDP-forming)	K00694	0.015	Metabolism
copper homeostasis protein (lipoprotein)	K06079	0.015	Human diseases
tex	K06959	0.015	No kegg brite pathway
sulfonate transport system permease protein	K15554	0.015	Metabolism
sulfonate transport system ATP-binding protein	K15555	0.015	Metabolism
menaquinone-dependent protoporphyrinogen oxidase	K00230	0.016	Metabolism
pyruvate, orthophosphate dikinase	K01006	0.016	Metabolism
methyl-accepting chemotaxis protein	K03406	0.016	Environmental information processing
2,5-diketo-D-gluconate reductase A	K06221	0.016	No kegg brite pathway
two-component system, OmpR family, osmolarity sensor histidine kinase EnvZ	K07638	0.016	Environmental information processing
two-component system, OmpR family, response regulator QseB	K07666	0.016	Environmental information processing
dihydroorotate dehydrogenase (NAD+) catalytic subunit	K17828	0.016	Metabolism
lipid A ethanolaminephosphotransferase	K03760	0.017	Metabolism
cytochrome c oxidase cbb3-type subunit II	K00405	0.018	Metabolism
serine O-acetyltransferase	K00640	0.018	Metabolism
phosphatidate cytidylyltransferase	K00981	0.018	Metabolism
chemotaxis protein MotB	K02557	0.018	Cellular processes
two-component system, OmpR family, phosphate regulon response regulator OmpR	K07659	0.018	Environmental information processing
C4-dicarboxylate transporter, DctQ subunit	K11689	0.018	Environmental information processing
2-hydroxy-3-oxopropionate reductase	K00042	0.019	Metabolism
1,4-alpha-glucan branching enzyme	K00700	0.019	Metabolism
5-(carboxyamino)imidazole ribonucleotide synthase	K01589	0.019	Metabolism
iron(III) transport system substrate-binding protein	K02012	0.019	Environmental information processing
cobalt-precorrin-5B (C1)-methyltransferase	K02188	0.019	Metabolism
protein dithiol:quinone oxidoreductase	K03611	0.019	Genetic information processing
uncharacterized protein	K07071	0.019	No kegg brite pathway
serine-type D-Ala-D-Ala endopeptidase (penicillin-binding protein 7)	K07262	0.019	Metabolism
two-component system, OmpR family, response regulator VicR	K07668	0.019	Environmental information processing
zinc transport system substrate-binding protein	K09815	0.019	Environmental information processing
cell division protein ZapA	K09888	0.019	Genetic information processing
glutamate/aspartate transport system ATP-binding protein	K10004	0.019	Environmental information processing
bacterioferritin	K03594	0.02	Metabolism
transcription elongation factor GreB	K04760	0.02	Genetic information processing
uncharacterized protein	K07137	0.02	No kegg brite pathway
tRNA 5-methylaminomethyl-2-thiouridine biosynthesis bifunctional protein	K15461	0.02	Genetic information processing
exodeoxyribonuclease I	K01141	0.021	Genetic information processing
diaminopropionate ammonia-lyase	K01751	0.021	No kegg brite pathway
vitamin B12/bleomycin/antimicrobial peptide transport system ATP-binding/permease protein	K02471	0.021	Environmental information processing
nitric oxide dioxygenase	K05916	0.021	No kegg brite pathway
iron-sulfur cluster assembly protein CyaY	K06202	0.021	No kegg brite pathway
putative Mg2+ transporter-C (MgtC) family protein	K07507	0.021	Signaling and cellular processes
uncharacterized protein	K09862	0.021	No kegg brite pathway
acyl-CoA thioesterase YciA	K10806	0.021	Metabolism
heme exporter protein D	K02196	0.022	Environmental information processing
primosomal replication protein N	K02686	0.022	Genetic information processing
molecular chaperone HscA	K04044	0.022	Genetic information processing
CreA protein	K05805	0.022	No kegg brite pathway
homoserine/homoserine lactone efflux protein	K05834	0.022	Signaling and cellular processes
precorrin-3B C17-methyltransferase / cobalt-factor III methyltransferase	K05934	0.022	Metabolism
uncharacterized protein	K07054	0.022	No kegg brite pathway
heme oxygenase (biliverdin-IX-beta and delta-forming)	K07226	0.022	Metabolism
ribosome-associated protein	K09889	0.022	Genetic information processing
L-asparaginase / beta-aspartyl-peptidase	K13051	0.022	Metabolism
threonylcarbamoyladenosine tRNA methylthiotransferase MtaB	K18707	0.022	Genetic information processing
alcohol dehydrogenase	K00001	0.023	Metabolism
hippurate hydrolase	K01451	0.023	Metabolism
flagellin	K02406	0.023	Environmental information processing
magnesium transporter	K03284	0.023	Signaling and cellular processes
phosphate:Na+ symporter	K03324	0.023	Signaling and cellular processes
TetR/AcrR family transcriptional regulator	K05501	0.023	Genetic information processing
threonine efflux protein	K05835	0.023	Signaling and cellular processes
uncharacterized protein	K06971	0.023	No kegg brite pathway
uncharacterized protein	K07095	0.023	No kegg brite pathway
two-component system, NarL family, nitrate/nitrite sensor histidine kinase NarX	K07673	0.023	Environmental information processing
MFS transporter, DHA1 family, L-arabinose/isopropyl-beta-D-thiogalactopyranoside export protein	K08159	0.023	Signaling and cellular processes
uncharacterized protein	K09792	0.023	No kegg brite pathway
tRNA/rRNA methyltransferase	K02533	0.024	Genetic information processing
peptidyl-prolyl cis-trans isomerase A (cyclophilin A)	K03767	0.024	Cellular processes
precorrin-4/cobalt-precorrin-4 C11-methyltransferase	K05936	0.024	Metabolism
tRNA pseudouridine65 synthase	K06175	0.024	Genetic information processing
uncharacterized protein	K07014	0.024	No kegg brite pathway
5'-nucleotidase	K02566	0.025	Metabolism
topoisomerase IV subunit A	K02621	0.025	Genetic information processing
molecular chaperone HtpG	K04079	0.025	Genetic information processing
adenine-specific DNA-methyltransferase	K07318	0.025	Signaling and cellular processes
Kdo2-lipid IVA 3' secondary acyltransferase	K09778	0.025	Metabolism
CDP-4-dehydro-6-deoxyglucose reductase, E1	K12452	0.025	Metabolism
4-hydroxyphenylacetate decarboxylase large subunit	K18427	0.025	Metabolism
NADH-quinone oxidoreductase subunit C	K00332	0.026	Metabolism
NADH-quinone oxidoreductase subunit D	K00333	0.026	Metabolism
exoribonuclease II	K01147	0.026	Genetic information processing
dihydroorotate dehydrogenase electron transfer subunit	K02823	0.026	Metabolism
urease accessory protein	K03189	0.026	No kegg brite pathway
3-dehydroquinate dehydratase I	K03785	0.026	Metabolism
deoxyribonuclease I	K01150	0.027	No kegg brite pathway
urease subunit alpha	K01428	0.027	Metabolism
cobalt-precorrin 5A hydrolase	K02189	0.027	Metabolism
heme exporter protein B	K02194	0.027	Environmental information processing
urease accessory protein	K03187	0.027	Genetic information processing
urease accessory protein	K03188	0.027	Genetic information processing
FKBP-type peptidyl-prolyl cis-trans isomerase FkpA	K03772	0.027	Genetic information processing
precorrin-8X/cobalt-precorrin-8 methylmutase	K06042	0.027	Metabolism
fructoselysine/glucoselysine PTS system EIIB component	K19507	0.027	Environmental information processing
membrane-bound lytic murein transglycosylase A	K08304	0.028	Metabolism
peptide methionine sulfoxide reductase msrA/msrB	K12267	0.028	No kegg brite pathway
cytidine deaminase	K01489	0.029	Metabolism
fructose-6-phosphate aldolase 2	K08314	0.029	Metabolism
SEC-C motif domain protein	K09858	0.029	No kegg brite pathway
nitroreductase / dihydropteridine reductase	K10679	0.029	Metabolism
iron(III) transport system permease protein	K02011	0.03	Environmental information processing
iron complex transport system ATP-binding protein	K02013	0.03	Signaling and cellular processes
flagellar M-ring protein FliF	K02409	0.03	Cellular processes
uncharacterized protein	K06871	0.03
iron complex transport system permease protein	K02015	0.031	Signaling and cellular processes
flagellar basal-body rod modification protein FlgD	K02389	0.031	Cellular processes
beta-glucoside PTS system EIICBA component	K02757	0.031	Environmental information processing
molybdopterin-guanine dinucleotide biosynthesis adapter protein	K03753	0.031	No kegg brite pathway
sulfonate transport system substrate-binding protein	K15553	0.031	Metabolism
urease accessory protein	K03190	0.032	Genetic information processing
RHH-type transcriptional regulator, rel operon repressor / antitoxin RelB	K18918	0.032	Genetic information processing
flagellar assembly protein FliH	K02411	0.033	Cellular processes
two-component system, chemotaxis family, sensor kinase CheA	K03407	0.033	Environmental information processing
D-lactate dehydrogenase	K18930	0.033	Metabolism
gamma-glutamyltranspeptidase / glutathione hydrolase	K00681	0.034	Metabolism
flagellar basal-body rod protein FlgB	K02387	0.034	Cellular processes
hemoglobin/transferrin/lactoferrin receptor protein	K16087	0.034	Signaling and cellular processes
4-hydroxyphenylacetate decarboxylase small subunit	K18428	0.034	Metabolism
carbonic anhydrase	K01674	0.035	Metabolism
cyclohexadienyl dehydratase	K01713	0.035	Metabolism
galactitol PTS system EIIB component	K02774	0.035	Metabolism
two-component system, chemotaxis family, chemotaxis protein CheY	K03413	0.035	Environmental information processing
carbon storage regulator	K03563	0.035	Environmental information processing
aquaporin Z	K06188	0.035	Signaling and cellular processes
formate dehydrogenase major subunit	K00123	0.036	Metabolism
septum site-determining protein MinD	K03609	0.036	Genetic information processing
molybdenum transport protein	K03813	0.036	Metabolism
chemotaxis protein methyltransferase CheR	K00575	0.037	Environmental information processing
N-acetylneuraminate lyase	K01639	0.037	Metabolism
flagellar motor switch protein FliM	K02416	0.037	Cellular processes
galactitol PTS system EIIC component	K02775	0.037	Metabolism
ATP-dependent Clp protease ATP-binding subunit ClpB	K03695	0.037	Organismal systems
RNA polymerase sigma factor FliA	K02405	0.038	Environmental information processing
flagellar hook-basal body complex protein FliE	K02408	0.038	Cellular processes
flagellar motor switch protein FliG	K02410	0.038	Cellular processes
flagellum-specific ATP synthase	K02412	0.038	Cellular processes
flagellar biosynthesis protein FliP	K02419	0.038	Cellular processes
flagellar biosynthesis protein FliQ	K02420	0.038	Cellular processes
topoisomerase IV subunit B	K02622	0.038	Genetic information processing
23S rRNA (cytosine1962-C5)-methyltransferase	K06969	0.038	Genetic information processing
4-oxalocrotonate tautomerase	K01821	0.039	Metabolism
glycyl-tRNA synthetase	K01880	0.039	Genetic information processing
cytochrome c-type biogenesis protein CcmH	K02200	0.039	Signaling and cellular processes
flagellar basal-body rod protein FlgC	K02388	0.039	Cellular processes
flagellar basal-body rod protein FlgG	K02392	0.039	Cellular processes
excinuclease ABC subunit A	K03701	0.039	Genetic information processing
paraquat-inducible protein B	K06192	0.039	No kegg brite pathway
mRNA interferase HicA	K07339	0.039	Signaling and cellular processes
MFS transporter, OPA family, sugar phosphate sensor protein UhpC	K07783	0.039	Environmental information processing
sugar PTS system EIIA component	K02777	0.04	Metabolism
polysaccharide transporter, PST family	K03328	0.04	Signaling and cellular processes
ferrous iron transport protein B	K04759	0.04	Signaling and cellular processes
subtilase-type serine protease	K12685	0.04	Signaling and cellular processes
protein PsiE	K13256	0.04	No kegg brite pathway
two-component system, OmpR family, response regulator	K02483	0.041	Signaling and cellular processes
ethanolamine utilization protein EutM	K04027	0.041	Metabolism
stage V sporulation protein AF	K06408	0.041	Signaling and cellular processes
MFS transporter, DHA1 family, multidrug resistance protein	K08161	0.041	Signaling and cellular processes
general L-amino acid transport system permease protein	K09970	0.041	Environmental information processing
general L-amino acid transport system permease protein	K09971	0.041	Environmental information processing
biotin transport system ATP-binding protein	K16784	0.041	Environmental information processing
sialidase-1	K01186	0.042	Metabolism
1,4-dihydroxy-2-naphthoate polyprenyltransferase	K02548	0.042	Metabolism
stage V sporulation protein G	K06412	0.042	Signaling and cellular processes
heme iron utilization protein	K07227	0.042	Signaling and cellular processes
MFS transporter, DHA1 family, tetracycline resistance protein	K08151	0.042	Signaling and cellular processes
conjugal transfer mating pair stabilization protein TraN	K12058	0.042	Signaling and cellular processes
conjugal transfer pilus assembly protein TraU	K12060	0.042	Signaling and cellular processes
conjugative transfer pilus assembly protein TraH	K12072	0.042	Signaling and cellular processes
antitoxin HicB	K18843	0.042	Signaling and cellular processes
2-C-methyl-D-erythritol 4-phosphate cytidylyltransferase	K00991	0.043	Metabolism
DNA-3-methyladenine glycosylase II	K01247	0.043	Genetic information processing
RNA 3'-terminal phosphate cyclase (ATP)	K01974	0.043	Metabolism
mannose PTS system EIIA component	K02793	0.043	Metabolism
hydrogenase-1 operon protein HyaE	K03619	0.043	No kegg brite pathway
general L-amino acid transport system substrate-binding protein	K09969	0.043	Environmental information processing
conjugal transfer pilin signal peptidase TrbI	K12062	0.043	Signaling and cellular processes
sigma-54 dependent transcriptional regulator, gfr operon transcriptional activator	K19505	0.043	Genetic information processing
fumarate hydratase subunit alpha	K01677	0.044	Metabolism
fumarate hydratase subunit beta	K01678	0.044	Metabolism
hydrogenase-1 operon protein HyaF	K03618	0.044	No kegg brite pathway
formate-dependent nitrite reductase complex subunit NrfG	K04018	0.044	Metabolism
anaerobic dimethyl sulfoxide reductase subunit B	K07307	0.044	Metabolism
myo-inositol 2-dehydrogenase / D-chiro-inositol 1-dehydrogenase	K00010	0.045	Metabolism
stage V sporulation protein B	K06409	0.045	Signaling and cellular processes
no data	K07088	0.045
fructose-like PTS system EIIB component	K11202	0.045	Signaling and cellular processes
ATP-binding cassette, subfamily B, multidrug efflux pump	K18887	0.045	Environmental information processing
ATP-binding cassette, subfamily B, multidrug efflux pump	K18888	0.045	Environmental information processing
beta-ureidopropionase / N-carbamoyl-L-amino-acid hydrolase	K06016	0.046	Metabolism
transcriptional regulatory protein RtcR	K14414	0.046	Genetic information processing
metallo-beta-lactamase class B	K17837	0.046	Human diseases
GMP reductase	K00364	0.047	Metabolism
4-phytase / acid phosphatase	K01093	0.047	Metabolism
fructoselysine/glucoselysine PTS system EIID component	K19509	0.047	Environmental information processing
uracil-DNA glycosylase	K03648	0.048	Genetic information processing
sn-glycerol 3-phosphate transport system permease protein	K05814	0.048	Environmental information processing
sn-glycerol 3-phosphate transport system permease protein	K05815	0.048	Environmental information processing
amidohydrolase	K14665	0.048	Metabolism
glutamate carboxypeptidase	K01295	0.049	Metabolism
UDP-N-acetylglucosamine 2-epimerase (non-hydrolysing)	K01791	0.049	Metabolism
AbrB family transcriptional regulator, stage V sporulation protein T	K04769	0.049	Genetic information processing
sn-glycerol 3-phosphate transport system substrate-binding protein	K05813	0.049	Environmental information processing
flagellar motor switch protein FliN	K02417	0.05	Cellular processes
molybdenum cofactor guanylyltransferase	K03752	0.05	Metabolism
