# Supplementary material for: Cftr deletion in mouse epithelial and immune cells differentially influence the intestinal microbiota
Source: Commun Biol. 2022 Oct 26;5:1130. doi: 10.1038/s42003-022-04101-5 (PMC9605958; doi:10.1038/s42003-022-04101-5)
Supplement: Supplementary file 13 — Supplementary Data 11 [file 42003_2022_4101_MOESM13_ESM.csv]

	Bacteria Bacteroidota Bacteroidia Bacteroidales Bacteroidaceae Bacteroides NA	Bacteria Bacteroidota Bacteroidia Bacteroidales Bacteroidaceae Bacteroides acidifaciens	Bacteria Proteobacteria Gammaproteobacteria Burkholderiales Sutterellaceae Parasutterella NA	Bacteria Desulfobacterota Desulfovibrionia Desulfovibrionales Desulfovibrionaceae NA NA	Bacteria Firmicutes Bacilli Lactobacillales Lactobacillaceae Lactobacillus NA	Bacteria Firmicutes Clostridia Peptostreptococcales-Tissierellales Peptostreptococcaceae Romboutsia ilealis	Bacteria Proteobacteria Gammaproteobacteria Burkholderiales Sutterellaceae Parasutterella NA	Bacteria Proteobacteria Gammaproteobacteria Burkholderiales Sutterellaceae Parasutterella NA	Bacteria Bacteroidota Bacteroidia Bacteroidales Bacteroidaceae Bacteroides acidifaciens	Bacteria Campilobacterota Campylobacteria Campylobacterales Helicobacteraceae Helicobacter hepaticus	Bacteria Firmicutes Bacilli Erysipelotrichales Erysipelotrichaceae Ileibacterium valens	Bacteria Firmicutes Clostridia Peptostreptococcales-Tissierellales Peptostreptococcaceae Romboutsia NA	Bacteria Bacteroidota Bacteroidia Bacteroidales Bacteroidaceae Bacteroides sartorii	Bacteria Proteobacteria Gammaproteobacteria Burkholderiales Sutterellaceae Parasutterella NA	Bacteria Firmicutes Bacilli Erysipelotrichales Erysipelotrichaceae Dubosiella NA	Bacteria Bacteroidota Bacteroidia Bacteroidales Bacteroidaceae Bacteroides sartorii	Bacteria Firmicutes Bacilli Erysipelotrichales Erysipelotrichaceae Turicibacter NA	Bacteria Firmicutes Clostridia Lachnospirales Lachnospiraceae Lachnoclostridium NA	Bacteria Actinobacteriota Coriobacteriia Coriobacteriales Atopobiaceae Olsenella NA	Bacteria Firmicutes Clostridia Lachnospirales Lachnospiraceae Lachnospiraceae_NK4A136_group NA	Bacteria Proteobacteria Gammaproteobacteria Enterobacterales Enterobacteriaceae Escherichia/Shigella NA	Bacteria Firmicutes Clostridia Lachnospirales Lachnospiraceae Lachnoclostridium NA	Bacteria Firmicutes Clostridia Lachnospirales Lachnospiraceae Lachnospiraceae_UCG-006 NA	Bacteria Proteobacteria Gammaproteobacteria Enterobacterales Enterobacteriaceae NA NA	Bacteria Firmicutes Bacilli Lactobacillales Lactobacillaceae Lactobacillus NA	Bacteria Bacteroidota Bacteroidia Bacteroidales Bacteroidaceae Bacteroides NA	Bacteria Firmicutes Bacilli Erysipelotrichales Erysipelotrichaceae Faecalibaculum NA	Bacteria Firmicutes Bacilli Lactobacillales Lactobacillaceae Lactobacillus intestinalis	Bacteria Firmicutes Bacilli Erysipelotrichales Erysipelotrichaceae Dubosiella NA	Bacteria Firmicutes Bacilli Lactobacillales Lactobacillaceae Lactobacillus NA	Bacteria NA NA NA NA NA NA	Bacteria Actinobacteriota Actinobacteria Bifidobacteriales Bifidobacteriaceae Bifidobacterium NA	Bacteria Firmicutes Clostridia Lachnospirales Lachnospiraceae Lachnospiraceae_UCG-006 NA	Bacteria Firmicutes Clostridia Christensenellales Christensenellaceae Christensenella NA	Bacteria Firmicutes Clostridia Lachnospirales Lachnospiraceae Lachnospiraceae_NK4A136_group bacterium	Bacteria Actinobacteriota Coriobacteriia Coriobacteriales Eggerthellaceae Enterorhabdus NA	Bacteria Firmicutes Clostridia Oscillospirales Ruminococcaceae NA NA	Bacteria Firmicutes Clostridia Lachnospirales Lachnospiraceae NA NA	Bacteria Desulfobacterota Desulfovibrionia Desulfovibrionales Desulfovibrionaceae NA NA	Bacteria Firmicutes Clostridia Lachnospirales Lachnospiraceae Lachnoclostridium NA	Bacteria Firmicutes Clostridia Peptostreptococcales-Tissierellales Peptostreptococcaceae Romboutsia NA	Bacteria Actinobacteriota Coriobacteriia Coriobacteriales Atopobiaceae Olsenella NA	Bacteria Firmicutes Bacilli Mycoplasmatales Mycoplasmataceae Ureaplasma NA	Bacteria Firmicutes Clostridia Lachnospirales Lachnospiraceae Lachnospiraceae_FCS020_group NA	Bacteria Firmicutes Clostridia Lachnospirales Lachnospiraceae Lachnoclostridium NA	Bacteria Desulfobacterota Desulfovibrionia Desulfovibrionales Desulfovibrionaceae Desulfovibrio NA	Bacteria Firmicutes Clostridia Lachnospirales Lachnospiraceae Dorea NA	Bacteria Firmicutes Clostridia Lachnospirales Lachnospiraceae GCA-900066575 NA	Bacteria Proteobacteria Gammaproteobacteria Pseudomonadales Pseudomonadaceae Pseudomonas NA
WANCA1AF249F07	3852	1786	216	508	0	0	89	91	394	366	64	12	578	176	80	324	0	59	43	23	89	113	151	242	38	135	23	0	0	0	24	7	51	32	0	0	21	0	28	126	0	0	0	0	0	0	0	34	0
WANCA1AF249LI09	13481	5619	1398	3226	94	246	725	664	578	2275	631	192	2663	1189	644	1473	29	179	536	827	132	1781	683	484	236	662	242	34	153	0	278	59	160	87	0	57	100	123	175	338	0	0	24	0	71	48	22	216	0
WANCA1AF249SI08	1612	1645	1578	182	1210	3010	767	700	48	83	863	2605	395	1286	432	208	43	0	410	25	192	17	62	295	168	116	232	54	73	227	29	101	20	18	0	141	35	13	74	55	0	0	48	0	0	22	0	74	41
WANCA1AF251F13	3877	1544	126	498	16	27	91	76	263	376	158	0	604	91	139	335	7	132	23	193	36	210	189	244	71	168	27	8	0	21	0	0	124	5	0	0	12	70	28	101	0	0	11	0	0	0	21	55	9
WANCA1AF251LI15	6873	2616	477	1674	92	185	363	233	242	783	556	128	942	275	232	571	37	22	379	323	66	157	208	271	104	257	58	21	0	46	0	15	90	9	0	51	52	82	56	130	0	0	27	0	73	0	23	134	0
WANCA1AF251SI14	3369	2226	387	505	517	2703	312	224	0	56	506	2164	707	281	345	306	27	0	712	47	46	0	73	78	128	185	97	28	56	120	0	110	33	5	0	61	37	23	37	81	0	0	15	0	22	0	0	36	55
WANCA1CF353F01	6381	3201	361	751	80	0	230	176	996	696	58	0	593	275	186	287	5	302	23	337	245	273	310	396	37	142	25	45	0	69	12	24	82	59	0	6	7	143	38	120	0	0	61	0	22	0	63	75	0
WANCA1CF353LI03	6257	3521	680	1115	170	59	245	265	673	902	348	38	825	556	325	496	15	25	334	318	98	80	188	276	111	202	112	51	64	101	31	30	30	16	0	50	33	84	46	68	0	0	40	0	92	29	16	148	12
WANCA1CF353SI02	1242	1016	1185	67	2020	3098	628	516	74	12	409	2492	183	1062	885	108	17	0	328	24	67	0	40	26	294	45	270	279	153	384	0	360	0	7	0	132	6	19	0	0	0	0	300	0	34	0	0	0	36
WANCA1DF135F10	8317	2769	777	54	220	3	296	289	1288	665	0	0	1424	577	33	848	0	1502	30	0	171	114	722	634	38	377	14	205	0	82	0	14	114	83	0	0	43	0	19	0	0	0	0	0	0	47	35	0	0
WANCA1DF135LI12	1917	605	264	14	128	0	124	124	395	519	0	0	380	270	34	281	0	78	143	0	68	180	106	194	70	114	13	437	0	42	9	19	58	26	0	19	9	0	18	0	0	0	0	0	0	25	0	0	0
WANCA1DF135SI11	1257	574	3181	3	1586	287	1511	1410	292	179	389	232	346	3197	311	239	0	67	932	0	1803	0	97	215	629	90	337	680	50	116	76	405	0	95	0	285	92	0	31	0	0	0	0	0	0	0	0	0	18
WANCA1MF244F04	2969	1276	178	546	14	0	144	86	87	263	74	19	375	126	85	257	0	220	7	156	32	221	253	183	33	95	7	0	0	0	0	7	111	4	0	0	30	23	9	78	0	0	35	0	0	18	10	40	0
WANCA1MF244LI06	2972	865	243	485	10	38	114	93	0	323	118	0	389	109	143	209	0	50	64	214	17	189	82	82	19	124	9	6	0	0	0	0	35	0	0	12	28	35	10	50	0	0	16	0	17	0	0	49	0
WANCA1MF244SI05	45	33	492	32	399	2902	381	251	0	0	483	2285	15	327	902	0	62	18	846	0	44	0	18	100	133	0	94	0	178	0	0	36	0	0	0	159	45	0	0	0	0	0	58	0	0	0	0	4	44
WANCA2AF250F22	3315	1744	138	245	12	33	268	89	1046	575	18	0	190	120	107	87	0	193	23	57	30	177	72	270	18	59	17	0	0	0	16	8	31	67	0	0	40	31	32	58	0	0	38	0	0	0	47	0	0
WANCA2AF250LI24	8123	3717	696	1472	58	63	1238	529	711	993	150	40	731	583	387	373	8	0	111	122	92	250	126	488	238	160	32	12	65	0	235	12	31	55	0	9	225	45	55	49	0	0	18	0	29	51	30	0	7
WANCA2AF250SI23	3415	1916	795	189	647	3150	1402	465	222	58	940	2221	314	488	1288	166	1063	0	1011	13	30	56	48	87	876	58	132	66	242	144	17	97	0	18	0	194	71	12	23	24	119	0	21	0	19	0	9	0	60
WANCA2AF252F28	8037	4446	553	2510	178	60	785	354	1751	1369	217	44	575	475	329	297	778	570	40	992	34	214	644	835	36	133	28	30	54	86	234	22	200	195	0	0	150	101	91	206	0	0	81	0	0	0	58	0	0
WANCA2AF252LI30	10640	4824	1068	4419	97	98	1431	703	413	963	329	58	898	866	332	454	417	38	201	671	42	259	161	571	0	213	28	28	54	82	507	0	150	40	0	27	261	134	94	69	0	0	23	0	25	62	17	39	9
WANCA2AF252SI29	3832	3234	671	611	3007	4711	1152	505	114	31	1098	3766	352	614	1548	198	3200	19	268	69	29	97	167	197	221	94	98	51	363	302	8	48	17	26	0	206	88	27	32	84	160	0	25	0	27	0	9	0	33
WANCA2CF355F16	6658	4120	285	1332	31	65	664	225	955	1038	127	41	418	184	178	205	732	43	32	668	39	334	251	296	29	105	10	0	0	0	159	12	81	157	0	5	62	87	54	265	0	0	51	0	0	52	15	38	0
WANCA2CF355LI18	5523	3732	392	2191	30	103	946	319	288	419	303	54	463	416	200	206	251	0	121	210	24	159	32	182	26	87	9	0	0	0	297	0	22	17	0	18	105	0	56	91	0	0	0	0	0	32	0	121	0
WANCA2CF355SI17	4382	4858	446	2166	650	857	1022	357	243	215	652	555	668	385	471	297	565	0	190	266	19	192	61	234	125	166	49	13	98	33	47	23	33	51	0	42	183	30	95	181	0	0	7	0	0	53	10	124	21
WANCA2DF138F25	7496	3165	877	2682	1030	0	300	301	2156	1532	0	0	393	649	220	210	0	1209	16	0	286	136	431	483	84	116	71	61	0	0	3	64	259	375	0	0	98	0	0	0	0	0	0	0	0	0	129	0	0
WANCA2DF138LI27	8809	4069	1283	3578	978	0	446	566	1412	1189	20	21	666	1221	586	351	0	68	167	0	350	115	347	873	109	175	152	67	110	51	11	61	84	59	0	0	250	0	0	0	0	0	0	0	0	0	30	0	9
WANCA2DF138SI26	229	122	1606	21	6554	2129	714	721	51	0	21	1667	38	1457	784	0	4	12	252	0	161	19	249	61	752	0	444	64	182	190	0	229	0	58	0	88	38	0	0	0	67	0	0	0	0	0	0	0	59
WANCA2MF246F19	7473	3360	164	1240	0	0	532	200	1525	730	201	47	362	92	378	181	227	341	34	175	69	75	230	485	105	74	22	19	64	0	53	5	71	126	0	0	51	32	47	75	0	0	90	0	0	41	0	0	0
WANCA2MF246LI21	7936	3025	288	1686	34	103	829	271	515	643	182	76	488	175	595	227	233	70	93	309	54	308	121	264	63	126	0	21	123	0	189	0	39	27	0	43	87	61	51	149	0	0	62	0	61	0	7	0	0
WANCA2MF246SI20	5287	3106	409	778	958	3249	1061	374	83	38	734	2312	567	300	984	258	1210	23	318	49	64	97	50	186	127	144	94	50	155	128	0	67	19	20	0	107	47	19	48	53	101	0	60	0	0	45	0	0	83
WANCA3AF253F37	9376	4724	1344	1427	93	41	719	702	3560	2895	493	0	803	746	410	434	112	2530	119	710	269	125	402	0	77	189	150	54	122	0	91	82	134	179	361	11	9	119	98	76	0	52	18	131	10	79	171	0	44
WANCA3AF253LI39	9854	4083	1458	1362	125	162	720	838	1192	1651	900	66	552	869	339	289	90	343	183	672	147	93	118	0	98	146	213	44	82	7	413	50	34	54	286	57	10	0	83	32	0	58	11	421	72	49	28	37	6
WANCA3AF253SI38	6025	3339	1924	340	2853	4992	1217	1247	262	133	3189	2606	575	1104	934	286	636	218	1226	125	196	32	33	0	476	150	414	148	251	100	5	293	15	33	48	279	7	27	38	0	417	424	153	97	61	65	21	0	88
WANCA3CF357F31	7127	3124	1028	776	32	0	497	608	1015	982	126	18	432	869	94	196	60	1890	33	446	112	270	320	0	37	82	9	3	0	0	52	17	33	109	0	9	6	77	46	44	0	0	12	0	0	58	219	0	4
WANCA3CF357LI33	9154	3569	1028	956	231	197	429	506	944	1213	441	108	524	859	334	267	116	2193	221	625	142	270	682	0	92	117	57	12	71	137	60	92	57	34	0	47	9	85	81	40	0	87	19	21	43	126	92	0	0
WANCA3CF357SI32	470	197	1946	8	7355	2039	1132	1150	0	3	4294	1137	54	1605	3458	0	1162	70	906	6	91	32	109	0	237	0	379	332	849	1004	2	397	0	24	0	198	0	0	8	0	231	332	11	0	41	0	21	0	15
WANCA3DF111F40	9810	5441	1851	0	314	0	1333	1417	1477	443	39	0	1088	447	48	616	0	37	55	0	820	0	64	0	31	271	26	50	0	102	27	15	42	32	0	0	0	0	47	0	0	0	0	76	0	145	16	0	9
WANCA3DF111LI42	6587	3278	1245	0	641	0	937	1151	584	574	98	0	701	352	72	401	0	481	147	0	648	176	275	0	82	191	75	358	0	90	14	48	17	4	0	53	0	0	60	0	0	47	0	498	0	79	14	0	6
WANCA3DF111SI41	67	46	1844	4	6924	58	1671	1618	0	7	901	0	21	271	242	0	5	11	196	0	4613	0	25	0	462	0	558	1447	58	340	0	279	0	10	0	60	0	0	0	0	0	94	0	0	0	21	6	0	95
WANCA3MF253F43	20638	6969	2217	2231	72	20	1377	1592	1394	2222	307	0	1088	1270	150	605	185	246	114	393	278	95	632	0	39	295	31	26	0	61	95	10	263	268	752	0	60	235	228	32	0	37	40	10	46	151	80	120	66
WANCA3MF253LI45	15071	5979	1726	1792	275	185	1032	1216	873	1813	839	131	1015	933	253	455	570	253	247	747	156	599	364	0	127	221	38	116	57	178	262	9	143	36	699	72	87	198	158	115	0	81	33	127	165	163	46	334	41
WANCA3MF253SI44	2316	1649	1039	119	3393	2059	716	718	65	26	1760	1138	176	481	883	118	1027	25	206	41	40	41	28	0	160	55	93	134	233	263	0	17	23	24	23	153	18	0	24	0	165	63	25	3	61	0	0	28	247
WANCA3MF254F34	8980	4203	960	1341	70	51	603	646	1233	1593	98	0	450	464	77	302	82	621	60	689	141	281	238	0	0	111	24	34	33	0	106	22	128	117	229	0	27	124	68	101	0	0	52	109	16	73	99	38	7
WANCA3MF254LI36	11091	4635	1911	2704	52	340	1068	1276	778	1615	691	108	647	1081	246	336	159	60	412	786	179	432	96	0	87	149	127	40	0	60	236	27	73	37	281	89	75	123	113	76	0	165	27	340	78	110	13	92	0
WANCA3MF254SI35	1667	1574	2676	128	3903	2812	1760	1871	76	39	3122	1619	306	1181	1444	124	929	56	1614	52	114	65	152	0	225	69	747	693	388	418	3	687	9	65	25	333	24	15	15	17	225	561	114	56	53	0	26	13	111
WANCA4AF271F52	9196	3728	1072	2219	0	5	854	975	1056	1080	206	0	456	161	116	212	27	270	53	175	0	373	124	0	16	79	10	0	0	0	47	0	140	215	141	0	44	161	143	53	0	0	64	0	43	38	31	0	0
WANCA4AF271LI54	6459	2917	1058	2257	0	72	756	1078	615	692	370	37	421	210	173	225	44	212	99	148	0	466	54	0	35	66	19	0	0	0	167	0	61	16	148	67	91	104	55	26	0	0	24	0	239	0	10	0	0
WANCA4AF271SI53	2763	1959	1396	323	535	3678	1294	1295	112	18	4014	1978	308	68	2044	176	1503	259	521	19	0	141	97	0	429	66	212	76	484	115	3	31	36	50	9	264	73	8	25	0	405	191	353	0	274	0	30	0	54
WANCA4AF275F58	8950	4934	867	743	16	33	633	801	1626	879	175	0	878	99	102	502	63	198	25	248	0	152	13	0	55	218	22	0	0	0	62	7	56	137	138	0	62	108	90	26	0	0	36	6	0	47	14	0	14
WANCA4AF275LI60	5330	3773	1077	898	15	177	766	927	703	839	344	75	548	103	205	341	70	78	83	294	0	229	17	0	69	158	42	7	0	0	295	0	32	25	202	32	161	131	119	53	0	0	36	60	53	38	0	0	0
WANCA4AF275SI59	1858	3104	876	210	622	1287	814	786	297	37	3182	731	498	0	1305	205	889	51	196	43	0	92	23	0	177	129	159	89	256	122	45	97	0	56	28	51	117	27	23	28	140	57	120	8	62	0	19	0	268
WANCA4CF372F46	10613	4470	1025	2265	49	30	755	816	2320	1905	449	0	573	0	189	381	178	430	88	18	0	398	225	0	121	165	31	28	0	40	174	26	149	305	125	6	120	167	124	0	0	38	22	0	14	33	178	0	28
WANCA4CF372LI48	10392	3615	1304	3047	157	147	1008	1059	1122	2343	677	85	642	109	279	338	191	235	82	48	0	1155	329	0	73	166	56	82	70	64	365	27	66	76	151	44	124	268	102	27	0	32	2	12	89	30	48	0	20
WANCA4CF372SI47	1093	515	915	79	2325	1708	820	867	0	14	1964	832	83	0	895	45	610	24	635	0	0	48	88	0	134	34	223	428	194	213	0	110	0	72	0	203	19	0	13	0	116	217	13	0	28	6	29	0	70
WANCA4DF144F55	11116	8499	2267	38	478	256	2110	2098	2812	1092	52	132	1811	382	105	1058	0	771	73	0	0	52	132	0	165	522	25	82	0	82	0	44	244	168	71	0	0	0	63	0	0	0	0	76	0	93	81	0	10
WANCA4DF144LI57	5792	3496	1377	19	694	88	1195	1237	1650	1174	23	35	986	279	47	536	0	383	307	0	0	72	94	0	96	233	58	94	0	59	0	14	79	23	76	23	0	0	18	0	0	88	0	236	0	72	28	0	0
WANCA4DF144SI56	84	98	3516	4	5766	4368	3562	3706	0	0	1038	2054	52	230	1688	0	7	22	330	0	0	0	13	0	296	0	1349	480	454	226	0	383	0	18	0	97	0	0	0	0	424	81	0	0	0	0	11	0	49
WANCA4MF229F49	8843	3269	987	1824	37	32	749	969	1629	1422	148	0	539	164	76	363	76	472	105	257	0	189	62	0	23	132	19	14	0	0	106	14	302	153	151	0	110	181	114	0	0	0	32	0	13	0	45	0	0
WANCA4MF229LI51	8806	2900	1425	2144	47	163	1037	1318	1198	1609	782	81	495	239	356	211	63	227	120	389	0	462	61	0	86	102	132	37	60	24	268	39	88	24	134	43	153	189	128	0	0	0	48	0	102	21	18	0	0
WANCA4MF229SI50	3329	2337	1488	517	1467	2687	1297	1342	202	5	2528	1466	523	111	1386	318	581	77	210	68	0	181	56	0	253	116	326	172	263	142	20	161	22	22	23	127	54	31	46	0	246	64	208	0	77	30	11	0	70
[truncated: 927 more columns]
