# Supplementary material for: Cftr deletion in mouse epithelial and immune cells differentially influence the intestinal microbiota
Source: Commun Biol. 2022 Oct 26;5:1130. doi: 10.1038/s42003-022-04101-5 (PMC9605958; doi:10.1038/s42003-022-04101-5)
Supplement: Supplementary file 14 — Supplementary Data 12 [file 42003_2022_4101_MOESM14_ESM.csv]

	Bacteria Bacteroidota Bacteroidia Bacteroidales Bacteroidaceae Bacteroides NA	Bacteria Bacteroidota Bacteroidia Bacteroidales Bacteroidaceae Bacteroides acidifaciens	Bacteria Firmicutes Bacilli Lactobacillales Lactobacillaceae Lactobacillus NA	Bacteria Bacteroidota Bacteroidia Bacteroidales Prevotellaceae Prevotella NA	Bacteria Proteobacteria Gammaproteobacteria Enterobacterales Enterobacteriaceae Enterobacter NA	Bacteria Verrucomicrobiota Verrucomicrobiae Verrucomicrobiales Akkermansiaceae Akkermansia NA	Bacteria Proteobacteria Gammaproteobacteria Burkholderiales Sutterellaceae Parasutterella NA	Bacteria Bacteroidota Bacteroidia Bacteroidales Tannerellaceae Parabacteroides goldsteinii	Bacteria Firmicutes Clostridia Lachnospirales Lachnospiraceae Lachnospiraceae_NK4A136_group bacterium	Bacteria Firmicutes Clostridia Peptostreptococcales-Tissierellales Peptostreptococcaceae Clostridioides difficile	Bacteria Proteobacteria Gammaproteobacteria Burkholderiales Sutterellaceae Parasutterella NA	Bacteria Firmicutes Clostridia Lachnospirales Lachnospiraceae Lachnospiraceae_UCG-006 NA	Bacteria Proteobacteria Gammaproteobacteria Enterobacterales Enterobacteriaceae Escherichia/Shigella NA	Bacteria Bacteroidota Bacteroidia Bacteroidales Bacteroidaceae Bacteroides acidifaciens	Bacteria Bacteroidota Bacteroidia Bacteroidales Bacteroidaceae Bacteroides sartorii	Bacteria Firmicutes Bacilli Erysipelotrichales Erysipelotrichaceae Faecalibaculum NA	Bacteria Firmicutes Clostridia Lachnospirales Lachnospiraceae Lachnoclostridium NA	Bacteria Firmicutes Clostridia Peptostreptococcales-Tissierellales Peptostreptococcaceae Romboutsia ilealis	Bacteria Proteobacteria Gammaproteobacteria Burkholderiales Sutterellaceae Parasutterella NA	Bacteria Bacteroidota Bacteroidia Bacteroidales Bacteroidaceae Bacteroides intestinalis	Bacteria Bacteroidota Bacteroidia Bacteroidales Bacteroidaceae Bacteroides sartorii	Bacteria Firmicutes Bacilli Lactobacillales Lactobacillaceae Lactobacillus NA	Bacteria Desulfobacterota Desulfovibrionia Desulfovibrionales Desulfovibrionaceae NA NA	Bacteria Deferribacterota Deferribacteres Deferribacterales Deferribacteraceae Mucispirillum schaedleri	Bacteria Proteobacteria Gammaproteobacteria Pseudomonadales Pseudomonadaceae Pseudomonas NA	Bacteria Campilobacterota Campylobacteria Campylobacterales Helicobacteraceae Helicobacter hepaticus	Bacteria Firmicutes Bacilli Lactobacillales Lactobacillaceae Lactobacillus NA	Bacteria Firmicutes Clostridia Peptococcales Peptococcaceae NA NA	Bacteria Desulfobacterota Desulfovibrionia Desulfovibrionales Desulfovibrionaceae Desulfovibrio NA	Bacteria Firmicutes Bacilli Erysipelotrichales Erysipelotrichaceae Dubosiella NA	Bacteria Firmicutes Clostridia Peptostreptococcales-Tissierellales Peptostreptococcaceae Romboutsia NA	Bacteria Desulfobacterota Desulfovibrionia Desulfovibrionales Desulfovibrionaceae Desulfovibrio NA	Bacteria Desulfobacterota Desulfovibrionia Desulfovibrionales Desulfovibrionaceae Desulfovibrio NA	Bacteria Bacteroidota Bacteroidia Bacteroidales Muribaculaceae Muribaculum intestinale	Bacteria Firmicutes Clostridia Oscillospirales Oscillospiraceae Oscillibacter NA	Bacteria Bacteroidota Bacteroidia Bacteroidales Rikenellaceae Alistipes finegoldii	Bacteria Firmicutes Bacilli Lactobacillales Enterococcaceae Enterococcus NA	Bacteria Actinobacteriota Coriobacteriia Coriobacteriales Atopobiaceae Olsenella NA	Bacteria Firmicutes Clostridia Lachnospirales Lachnospiraceae Lachnospiraceae_UCG-006 NA	Bacteria Proteobacteria Gammaproteobacteria Enterobacterales Enterobacteriaceae NA NA	Bacteria Bacteroidota Bacteroidia Bacteroidales Bacteroidaceae Bacteroides NA	Bacteria Proteobacteria Gammaproteobacteria Enterobacterales Enterobacteriaceae NA NA	Bacteria Firmicutes Clostridia Oscillospirales Oscillospiraceae NA NA	Bacteria Firmicutes Bacilli Erysipelotrichales Erysipelatoclostridiaceae Erysipelatoclostridium NA	Bacteria Firmicutes Bacilli Staphylococcales Staphylococcaceae Staphylococcus NA	Bacteria Firmicutes Clostridia Lachnospirales Lachnospiraceae NA NA	Bacteria Firmicutes Clostridia Oscillospirales Oscillospiraceae NA NA	Bacteria Firmicutes Bacilli Lactobacillales Lactobacillaceae Lactobacillus intestinalis	Bacteria Proteobacteria Gammaproteobacteria Enterobacterales Enterobacteriaceae Klebsiella NA
WANBMT1166F9	2689	3455	0	121	355	140	583	52	1021	105	553	286	56	231	243	9	1387	64	271	0	0	6	743	21	39	287	0	24	116	9	0	99	94	128	16	13	0	13	134	67	0	0	26	53	13	33	0	7	0
WANBMT1166LI8	3673	2889	49	96	469	96	516	50	860	178	446	348	38	178	304	20	257	31	240	0	182	0	869	23	55	223	0	25	198	26	0	143	131	63	19	10	18	7	148	118	0	68	0	29	12	27	0	0	0
WANBMT1166SI7	0	11	3071	1492	283	683	82	709	52	8	65	67	92	0	0	193	95	957	40	378	0	28	0	323	313	0	238	181	95	211	521	92	71	0	108	116	106	109	0	0	135	0	102	30	108	0	94	68	0
WANBMT1171F3	4542	3241	22	174	521	149	664	76	980	0	610	536	270	465	170	159	407	105	298	25	56	85	556	48	45	197	0	21	50	42	0	0	0	132	16	12	30	38	41	0	0	0	31	64	16	84	16	0	0
WANBMT1171LI2	5106	2704	31	91	442	113	417	39	1094	0	338	84	114	358	168	72	36	22	151	0	0	24	882	36	26	158	0	0	89	15	0	0	52	98	19	7	0	16	11	0	0	59	0	20	0	50	15	0	0
WANBMT1171SI1	177	60	5159	3304	564	1667	30	1789	548	0	0	132	264	0	0	668	43	3621	0	784	0	188	9	698	545	0	235	405	29	349	1913	0	0	0	271	296	221	56	23	0	311	0	212	37	223	31	128	36	194
WANBMT2411LF12	3431	2344	28	236	430	206	473	94	734	34	570	333	287	359	386	105	957	0	430	22	183	25	301	59	67	202	0	44	0	37	0	25	28	130	35	16	36	131	96	111	0	65	0	22	27	156	0	0	0
WANBMT2411LI11	6257	2485	210	362	420	333	351	115	860	94	354	193	242	373	435	36	270	74	264	39	329	23	461	97	98	317	89	87	52	25	0	0	0	115	47	27	47	23	65	0	0	0	49	24	39	93	49	13	0
WANBMT2411SI10	58	23	3860	2870	365	1570	0	1589	59	0	0	40	179	0	0	336	34	261	0	694	0	164	0	632	465	0	401	414	0	197	148	0	0	0	257	278	154	69	0	0	279	0	181	26	220	15	136	122	175
WANBMT2418F21	6371	4725	32	191	419	179	547	98	1087	548	692	401	191	1016	775	27	1317	79	444	42	477	25	448	66	54	252	0	56	140	4	0	129	108	172	38	20	17	31	164	109	0	75	0	48	0	40	17	0	0
WANBMT2418LI20	6302	3856	57	134	539	100	159	71	1633	271	157	110	138	1121	698	62	128	51	126	0	499	41	327	43	45	208	61	30	180	19	0	195	137	124	23	0	37	26	12	116	0	66	28	58	0	44	0	8	0
WANBMT2418SI19	169	66	1593	5803	1445	3218	0	3510	427	220	16	57	615	0	0	165	69	181	0	1482	0	140	0	1344	1234	4	228	964	41	126	108	0	0	0	577	569	600	142	7	105	435	71	474	136	392	66	344	47	454
WANBMT2431F18	6474	4230	93	164	562	153	1551	82	9	1794	1135	1358	577	594	858	176	154	0	625	38	540	56	0	43	70	224	0	33	99	33	0	60	98	140	33	0	30	78	206	100	0	105	0	60	0	31	20	60	0
WANBMT2431LI17	8405	3509	759	123	745	123	933	77	0	1731	650	164	491	783	1329	118	66	0	408	0	1106	45	2	47	28	616	47	32	115	38	0	85	66	158	17	17	27	22	46	144	0	114	0	133	16	24	19	38	0
WANBMT2431SI16	104	46	4818	630	160	363	35	364	29	26	33	19	84	0	0	345	0	0	0	155	0	54	6	121	164	0	206	77	0	166	0	37	0	0	35	65	41	119	0	0	63	0	0	17	21	0	36	91	0
WANBMT3414F27	3022	2149	22	77	339	51	897	33	122	683	740	524	193	274	334	22	493	0	315	17	198	0	13	16	16	62	0	16	109	5	0	87	72	131	15	4	0	15	172	0	0	0	0	40	0	0	0	10	0
WANBMT3414LI26	4079	2675	139	57	450	48	842	40	152	280	777	242	322	422	537	16	120	0	329	0	290	16	0	10	26	140	64	18	185	42	0	149	124	125	10	0	0	33	8	65	0	68	0	49	0	0	8	34	0
WANBMT3414SI25	64	24	3481	890	1834	370	109	413	106	1197	85	358	2136	0	0	1961	131	0	40	181	15	548	0	146	118	0	605	88	397	499	0	274	325	0	68	79	120	292	66	292	64	313	44	344	59	0	36	317	0
WANBMT3433F24	6226	3993	28	170	670	145	835	82	551	1199	695	915	608	601	535	88	177	22	336	0	315	85	305	49	45	149	0	38	105	61	0	49	0	183	17	14	38	132	551	95	0	103	19	50	0	106	25	0	0
WANBMT3433LI23	6997	3605	120	246	492	228	616	113	663	1229	478	168	319	1005	484	26	75	29	207	40	307	54	378	84	84	484	0	45	145	20	0	82	41	176	40	17	57	31	26	0	0	0	25	34	27	68	33	15	0
WANBMT3433SI22	549	309	3351	1236	1588	698	0	690	319	437	70	371	1110	84	104	829	39	60	0	307	0	3158	38	253	265	21	1131	147	226	466	0	171	123	13	116	131	134	296	69	239	105	219	81	84	70	411	73	245	0
WANBMT3435F33	7188	5640	23	224	556	203	1454	126	1117	832	1161	1604	229	876	319	190	774	107	538	34	228	144	109	85	82	468	18	54	150	94	0	115	129	230	41	30	42	42	100	0	0	91	50	25	19	79	18	11	0
WANBMT3435LI32	4648	3057	73	251	409	182	565	109	588	495	502	297	181	515	293	90	115	0	213	35	207	30	80	74	122	424	16	53	121	80	63	117	129	119	42	41	33	29	20	0	0	0	41	34	24	37	0	0	0
WANBMT3435SI31	225	58	1865	3677	1261	1861	95	2078	125	85	48	203	404	0	0	396	93	520	0	950	30	245	0	738	735	0	188	530	445	191	328	442	402	0	376	349	303	150	0	170	319	150	190	54	220	21	237	0	237
WANBMT3445F30	3464	3023	107	110	481	69	957	37	0	408	897	1306	275	226	589	112	373	0	309	17	245	56	0	26	17	21	0	0	88	16	0	47	77	183	25	0	25	58	135	86	0	73	19	42	0	0	0	87	0
WANBMT3445LI29	4810	3090	534	51	582	31	757	0	0	609	621	435	255	154	620	56	159	0	279	0	411	26	4	8	0	75	71	0	179	49	0	163	150	134	21	0	17	29	0	79	0	98	0	13	5	0	0	37	0
WANBMT3445SI28	195	101	5274	1785	1179	957	303	991	34	235	261	140	787	0	41	1588	39	22	107	427	0	325	0	337	314	0	357	246	231	318	0	213	211	6	143	152	114	131	10	159	193	138	122	83	74	0	89	131	105
[truncated: 716 more columns]
